# Supplementary material for: Hepatic Transcriptome Variations Among Different Evolutionary Lineages of Rhinolophus ferrumequinum During Hibernation
Source: Biology (Basel). 2026 Mar 5;15(5):425. doi: 10.3390/biology15050425 (PMC12984447; doi:10.3390/biology15050425)
Supplement: Supplementary file 1 [file biology-15-00425-s001.zip]

Archive with 2 entries (2 files):
- Supplemental information.pdf
- Supplemental Tables.xlsx
