# Supplementary material for: Hepatic Transcriptome Variations Among Different Evolutionary Lineages of Rhinolophus ferrumequinum During Hibernation
Source: Biology (Basel). 2026 Mar 5;15(5):425. doi: 10.3390/biology15050425 (PMC12984447; doi:10.3390/biology15050425)
Supplement: Supplementary file 1 [file biology-15-00425-s001.zip › Supplemental Tables.xlsx]

## Sheet: Table S1 
Table S1 Individual Information
Sample	Sex	Body mass(g)	FA(mm)	Body temperature(°C)	Environmental temperature(°C)	Environmental relative humidity(%)	Phase	Lineage
LH1_1	Female	19.8	60.2	9.5	7.4	93.5	Torpid	NE
LH1_2	Female	17.85	61.62	11	7.4	93.5	Torpid	NE
LH2_1	Male	23.18	59.77	11.5	7.4	93.5	Torpid	NE
LH2_2	Male	16.39	59.75	12.4	7.4	93.5	Torpid	NE
LH2_3	Male	20.3	60.45	8.8	7.4	93.5	Torpid	NE
LHW1_1	Female	23.7	59.06	30.5	7.4	93.5	Arousal	NE
LHW1_2	Female	22.32	59.24	33.3	7.4	93.5	Arousal	NE
LHW1_3	Female	20.89	59.19	32	7.4	93.5	Arousal	NE
LHW2_1	Male	18.5	59.88	28.8	7.4	93.5	Arousal	NE
LHW2_2	Male	21.56	56.78	32.1	7.4	93.5	Arousal	NE
LHW2_3	Male	25.88	60.41	31.2	7.4	93.5	Arousal	NE
LN1_1	Female	17.73	60	31.9	10.5	99.9	Active	NE
LN1_2	Female	18.81	59.26	29.9	10.5	99.9	Active	NE
LN1_3	Female	18.24	59.88	29.7	10.5	99.9	Active	NE
LN1_4	Female	18.54	59.69	31.5	10.5	99.9	Active	NE
LN2_1	Male	16.45	58.9	31.5	10.5	99.9	Active	NE
LN2_2	Male	19.36	58.67	31.6	10.5	99.9	Active	NE
HH1_1	Female	22.73	59.29	13.5	9	82.4	Torpid	CE
HH1_2	Female	19.72	59.22	10	9	82.4	Torpid	CE
HH1_3	Female	23.9	61.06	9.3	9	82.4	Torpid	CE
HH2_1	Male	20.35	58.22	9.3	9	82.4	Torpid	CE
HH2_2	Male	19.78	62.26	11.7	9	82.4	Torpid	CE
HH2_3	Male	21.73	61.15	9.3	9	82.4	Torpid	CE
HHW1_1	Female	21.92	59.33	26	9	82.4	Arousal	CE
HHW1_2	Female	22.37	60.56	25.6	9	82.4	Arousal	CE
HHW1_3	Female	22.17	62.1	29.4	9	82.4	Arousal	CE
HHW2_1	Male	20.08	59.5	26.5	9	82.4	Arousal	CE
HHW2_2	Male	19.86	59.42	29	9	82.4	Arousal	CE
HHW2_3	Male	21.84	61.88	27.3	9	82.4	Arousal	CE
HN1_1	Female	20	60.52	31.2	15.3	99.9	Active	CE
HN1_2	Female	20.46	59.15	31.6	15.3	99.9	Active	CE
HN1_3	Female	21.68	59.86	29.9	15.3	99.9	Active	CE
HN2_1	Male	20.19	59.33	32.5	15.3	99.9	Active	CE
HN2_2	Male	19.84	59.12	30.8	15.3	99.9	Active	CE
HN2_3	Male	20.64	58.04	30.1	15.3	99.9	Active	CE

## Sheet: Table S2
Table S2 Sample transcriptome sequencing information
Sample	Raw reads	Clean reads	Clean bases	Error rate	Q20	Q30	GC_pct	Total mapping	Unique mapping	Multi mapping
HH1_1	46844936	45960826	6.89G	0.03	97.88	93.81	47.07	40789765(88.75%)	39637328(86.24%)	1152437(2.51%)
HH1_2	47456206	46511516	6.98G	0.03	97.83	93.69	45.87	41084622(88.33%)	39962557(85.92%)	1122065(2.41%)
HH1_3	45723196	44683110	6.7G	0.03	97.87	93.81	45.56	40164257(89.89%)	39116523(87.54%)	1047734(2.34%)
HH2_1	45982316	45162002	6.77G	0.03	97.87	93.8	46.07	40258807(89.14%)	39190217(86.78%)	1068590(2.37%)
HH2_2	47761856	46659230	7.0G	0.03	97.78	93.72	49.39	41403396(88.74%)	40270600(86.31%)	1132796(2.43%)
HH2_3	46332498	44617150	6.69G	0.03	97.72	93.73	49.94	39154643(87.76%)	38073365(85.33%)	1081278(2.42%)
HHW1_1	42462088	41538978	6.23G	0.03	97.64	93.37	48.95	36670273(88.28%)	35681817(85.9%)	988456(2.38%)
HHW1_2	47736436	46615722	6.99G	0.03	97.81	93.77	48.47	41927480(89.94%)	40691103(87.29%)	1236377(2.65%)
HHW1_3	42333132	40883664	6.13G	0.03	97.9	93.98	48.55	36617126(89.56%)	35600433(87.08%)	1016693(2.49%)
HHW2_1	44495144	43181456	6.48G	0.03	97.79	93.68	47.71	38117334(88.27%)	37143075(86.02%)	974259(2.26%)
HHW2_2	46388722	45565010	6.83G	0.03	97.78	93.62	47.2	40746297(89.42%)	39614918(86.94%)	1131379(2.48%)
HHW2_3	45930088	45190304	6.78G	0.03	97.54	93.29	47.59	38928650(86.14%)	37961010(84.0%)	967640(2.14%)
HN1_1	46889142	45707264	6.86G	0.02	98.25	94.87	51.14	40339910(88.26%)	39106286(85.56%)	1233624(2.7%)
HN1_2	47330464	46096082	6.91G	0.02	98.38	95.23	50.82	40211030(87.23%)	39033157(84.68%)	1177873(2.56%)
HN1_3	46120218	44898560	6.73G	0.02	98.3	95.06	50.77	40054310(89.21%)	38836879(86.5%)	1217431(2.71%)
HN2_1	42175168	41033012	6.15G	0.02	98.52	95.5	50.18	36107611(88.0%)	35027295(85.36%)	1080316(2.63%)
HN2_2	47456970	46309440	6.95G	0.02	98.34	95.14	50.49	40934709(88.39%)	39740800(85.82%)	1193909(2.58%)
HN2_3	45964344	44740634	6.71G	0.02	98.33	95.12	50.13	39798838(88.95%)	38594510(86.26%)	1204328(2.69%)
LH1_1	46459432	45435128	6.82G	0.02	98.31	95.02	50.09	41093404(90.44%)	39917995(87.86%)	1175409(2.59%)
LH1_2	46120662	45084256	6.76G	0.02	98.27	94.97	50.32	41029077(91.01%)	39874860(88.45%)	1154217(2.56%)
LH2_1	45576598	44567630	6.69G	0.02	98.34	95.15	50.55	40285399(90.39%)	39075040(87.68%)	1210359(2.72%)
LH2_2	44846160	43791256	6.57G	0.02	98.39	95.24	50.18	39710695(90.68%)	38659258(88.28%)	1051437(2.4%)
LH2_3	46254722	45023110	6.75G	0.02	98.22	94.88	50.35	40465018(89.88%)	39360103(87.42%)	1104915(2.45%)
LHW1_1	41411028	40321630	6.05G	0.02	98.22	94.83	50.69	36730399(91.09%)	35650061(88.41%)	1080338(2.68%)
LHW1_2	43812150	42777942	6.42G	0.02	98.34	95.11	49.45	38806120(90.72%)	37665265(88.05%)	1140855(2.67%)
LHW1_3	41845080	40788590	6.12G	0.02	98.39	95.2	49.45	37323257(91.5%)	36292126(88.98%)	1031131(2.53%)
LHW2_1	46962392	45995942	6.9G	0.02	98.38	95.18	49.58	41842256(90.97%)	40612428(88.3%)	1229828(2.67%)
LHW2_2	46694378	45657956	6.85G	0.02	98.36	95.14	49.45	41700067(91.33%)	40492830(88.69%)	1207237(2.64%)
LHW2_3	47194442	46126540	6.92G	0.02	98.38	95.19	49.96	42120670(91.32%)	40877038(88.62%)	1243632(2.7%)
LN1_1	44985252	43664254	6.55G	0.02	98.36	95.16	50.27	38654763(88.53%)	37389162(85.63%)	1265601(2.9%)
LN1_2	46467874	44978412	6.75G	0.02	98.27	95.03	50.13	39280322(87.33%)	38131685(84.78%)	1148637(2.55%)
LN1_3	46856284	45538556	6.83G	0.02	98.36	95.06	50.1	40500869(88.94%)	39318462(86.34%)	1182407(2.6%)
LN1_4	42489584	41269118	6.19G	0.02	98.37	95.17	50.51	36913375(89.45%)	35819367(86.79%)	1094008(2.65%)
LN2_1	43137414	41934810	6.29G	0.02	98.36	95.17	50.35	37145477(88.58%)	36092093(86.07%)	1053384(2.51%)
LN2_2	42873646	41516700	6.23G	0.02	98.32	95.13	50.71	37008555(89.14%)	35975195(86.65%)	1033360(2.49%)

## Sheet: Table S3 
Table S3 Information of the upregulated and downregulated DEGs for HH (CE lineage)
Gene_name	HH1_1	HH1_2	HH1_3	HH2_1	HH2_2	HH2_3	HN1_1	HN1_2	HN1_3	HN2_1	HN2_2	HN2_3	log2FoldChange	pvalue	padj
STK26	4.32516	5.41915	5.62941	3.91889	3.68905	3.2939	3.11217	1.55743	3.48627	2.9035	3.65785	2.85644	1.702	0.00092074	0.00380316
LOC117011634	2.65311	2.83094	2.05768	3.7123	3.34371	0.984499	0.967795	2.55047	0	0	1.88048	0.919723	1.95351	0.0203595	0.0492726
LOC117011641	1.04127	0	1.63634	2.00965	2.88879	4.21841	4.69221	4.41985	5.38634	4.49876	4.65178	4.42695	-2.31857	7.03504e-05	0.000436951
ST8SIA3	8.36655	8.49908	9.08749	8.45576	7.86706	7.46885	5.89013	6.52881	5.5207	6.15434	5.45653	6.08494	2.41076	1.02779e-17	2.47139e-15
LOC117011650	4.07645	3.93256	3.06707	4.59728	3.78795	3.14225	5.60859	5.63176	5.19861	4.86247	5.26857	3.30998	-1.3442	0.0011021	0.00440736
PIAS2	8.44748	8.99321	8.88681	8.59024	8.06246	6.9116	7.07488	7.07775	6.67306	7.34926	7.50451	7.54979	1.22423	3.93155e-05	0.000266623
LOC117011665	11.9973	12.0008	12.7306	12.0525	12.2459	13.1822	13.2551	13.3901	13.525	13.7637	13.3434	13.4403	-1.02055	5.0599e-06	4.71846e-05
LOC117011668	4.24692	3.19438	4.07174	4.4717	3.88051	5.21759	2.27005	2.77186	1.60469	3.26952	3.75658	2.66687	1.56114	0.00119774	0.00472361
LOC117011672	0	1.01381	1.03871	1.00644	0.937506	1.56426	1.95142	2.55047	1.60469	3.80373	2.85956	2.85644	-2.54751	0.00263283	0.00919033
CAMK2N2	3.98301	3.48444	4.46517	4.09956	3.78795	4.8279	6.44338	5.71418	6.2959	6.64957	6.12592	6.75502	-2.25919	8.47339e-15	1.05647e-12
SLC66A2	7.3663	7.37604	8.12051	7.70627	8.78535	8.69682	9.55882	9.01387	8.6912	9.55228	9.12632	8.72383	-1.03086	0.000315535	0.001539
EEFSEC	7.69571	7.08256	6.93374	7.07884	7.89506	8.96889	8.84489	9.26691	9.20187	9.12538	8.87757	8.36267	-1.17719	0.000299081	0.00147283
LOC117011710	0	0	0	0	0	0	1.54186	0.979404	0	1.66029	2.85956	1.4769	-3.56917	0.0168854	0.0423695
DSG3	0	2.34396	1.63634	1.59354	0	3.2939	4.33034	3.8682	2.60958	3.26952	4.16879	1.87784	-1.9581	0.00808654	0.0231721
MAPRE2	9.66814	10.019	10.1289	9.54616	8.99396	8.30432	7.85399	8.0724	8.48062	8.03594	8.22255	8.50048	1.35397	8.43844e-07	1.01672e-05
APCDD1	6.08016	7.90388	8.48557	5.43882	8.65385	7.76987	8.98755	7.98658	8.92122	8.87287	9.38545	9.37798	-1.20036	0.00535324	0.0164712
TMX3	8.5158	9.2989	9.12611	9.20018	8.24327	7.69008	7.1737	7.26256	7.40436	7.72573	7.69082	8.24462	1.16099	5.33048e-05	0.000345619
CNDP1	3.24251	2.34396	3.23804	3.3335	2.88879	3.55641	3.52536	3.66218	4.72881	4.1927	4.48901	4.30208	-1.15563	0.00340642	0.0113583
UROC1	11.6103	11.3657	12.0873	11.884	12.005	13.2466	13.5431	14.0821	13.0754	13.5912	13.7431	13.0457	-1.38538	4.10235e-06	3.9616e-05
MBD2	11.2975	11.1163	11.2102	10.9008	10.6137	10.2239	9.55882	9.78192	9.79765	9.81014	9.97162	9.73425	1.15912	1.06484e-09	3.21208e-08
SMCHD1	7.98796	8.13591	8.26102	8.06265	7.27385	7.03515	5.84286	6.14891	6.36899	7.13311	7.17031	7.2021	1.12463	0.000156601	0.000853872
ROCK1	9.92367	10.3695	10.1717	10.1279	9.44979	8.81439	7.57181	7.74006	8.15351	8.70375	8.85268	9.20567	1.40711	7.60798e-06	6.67314e-05
POLI	9.46283	9.17209	9.90446	9.42222	8.95458	9.14131	6.86614	7.38502	6.98346	8.0595	7.8558	7.78962	1.82455	5.83514e-14	5.95255e-12
ALPK2	2.06148	5.45311	4.65826	4.2601	4.12713	2.78068	1.54186	1.55743	1.60469	1.05686	1.47922	1.87784	3.26475	1.53652e-06	1.70823e-05
MALT1	6.28979	7.15657	7.26572	6.12119	6.44344	4.5551	4.74459	5.1296	5.5207	5.0623	5.51411	5.83745	1.20333	0.00124529	0.0048757
LPIN2	9.93463	9.82187	9.27349	9.92123	8.88367	8.89963	11.2011	11.6446	11.8517	12.1573	12.424	12.2073	-2.44469	3.91105e-21	1.99488e-18
DSG2	10.1621	9.89627	10.4251	9.74754	9.45544	9.31095	8.88043	8.80409	8.4001	9.00919	9.05294	8.75989	1.05271	5.39307e-07	6.98816e-06
TTR	8.95468	10.6486	9.94823	10.1122	8.93583	9.66757	14.7893	14.8784	14.4968	15.0184	14.0865	13.7957	-4.73578	1.0435e-54	8.78209e-51
LOC117011772	4.39937	3.93256	3.23804	4.18206	3.68905	3.67169	3.11217	2.55047	2.60958	2.41186	2.85956	2.85644	1.27097	0.00243161	0.00859307
RAB43	9.38277	9.20734	9.33838	9.44954	10.3017	9.76165	10.8701	11.0022	10.4858	10.8445	11.1174	10.5695	-1.20832	8.01245e-09	1.91299e-07
ESCO1	7.42076	8.42401	8.66117	8.02961	7.38861	6.5985	4.63786	5.60321	6.05141	5.9677	6.05009	6.91283	1.90793	3.66299e-07	5.00044e-06
RNF138	8.48205	9.04702	8.88681	8.46402	7.91161	7.45282	7.03337	7.29862	7.22897	6.86546	7.58732	7.69345	1.16114	1.45455e-05	0.000115269
RNF125	12.0849	12.759	12.8147	12.7111	11.92	11.212	10.029	10.3616	11.5584	10.3185	10.5774	11.5094	1.50265	4.25637e-06	4.07385e-05
LOC117011804	6.05742	7.28469	6.77613	6.62743	5.65597	5.3619	5.18454	5.35183	4.55179	5.50133	4.59954	5.19653	1.36296	5.62536e-05	0.00036195
ATP8B1	11.0651	11.4128	11.1579	11.4111	10.7115	10.1338	9.99291	9.62922	9.19686	9.93959	9.9895	9.53189	1.30426	2.07077e-08	4.30844e-07
ANKRD12	8.96693	9.72094	9.66502	9.14468	8.5555	8.05641	6.85427	7.3075	7.18916	7.65789	7.83335	8.81234	1.37559	7.28824e-05	0.000451014
LOC117011817	3.98301	4.02578	2.64891	2.00965	1.50102	0	0	0	2.02218	0	0.921429	0.919723	3.05189	0.00523381	0.0162089
LOC117011818	4.93665	5.34873	3.39087	4.40456	5.48962	5.21759	6.57938	5.71418	6.5049	5.89098	5.99048	5.92475	-1.21299	0.000153373	0.000839265
GALNT1	10.1701	11.1373	10.5245	10.4019	9.98474	9.31761	8.88336	8.90111	9.28684	9.18015	9.21145	9.77887	1.12111	3.14106e-05	0.000219926
ELAC1	7.43847	7.79554	8.30016	8.18273	7.73694	7.3784	6.80579	6.55886	6.67306	7.11073	6.83967	6.21186	1.12949	3.01685e-07	4.21758e-06
PIEZO2	5.83482	6.27505	5.50094	5.56717	5.33465	4.42969	4.93694	4.54522	3.02584	4.80787	4.84367	4.09183	1.12199	0.0019698	0.00719369
LOC117011838	4.1642	3.02407	3.52905	3.3335	2.47925	4.05814	5.69098	5.95917	5.98322	6.01667	5.23472	5.33045	-2.29997	4.27688e-12	2.62731e-10
PTPN2	10.3077	9.21479	9.05925	9.39869	8.0918	7.53885	7.28399	7.55864	8.43029	7.43283	7.84462	8.16169	1.35978	0.000291709	0.00144371
GATA6	8.18964	8.14113	8.83778	7.87078	9.06717	8.27727	7.41904	7.09836	7.17904	7.12196	7.43167	7.90146	1.07687	6.80215e-06	6.07394e-05
MEX3C	7.03496	8.30816	7.76254	7.77434	7.75539	7.59834	8.68655	8.78197	8.82059	8.53332	8.479	9.46064	-1.084	3.00398e-06	3.03606e-05
MYOM1	4.77879	3.19438	3.77111	3.3335	2.88879	5.13963	5.02428	5.71418	7.3422	5.60103	6.88402	7.8184	-2.71	1.01021e-07	1.65892e-06
CEP192	9.06138	8.27532	8.58002	8.63487	7.29922	7.86983	5.60859	6.7533	7.08456	6.68029	6.87306	7.39788	1.57342	5.92329e-07	7.5531e-06
PIGN	8.48631	8.69984	8.78358	8.47634	7.86706	7.14896	6.96879	6.87772	6.35106	7.387	6.88402	7.0647	1.39498	2.86552e-07	4.05655e-06
TWSG1	9.40321	9.34485	10.0507	9.73905	8.40392	7.79552	8.30574	7.98658	8.00092	8.587	8.4461	8.33105	1.01747	0.00117725	0.00465371
YES1	10.2674	10.6586	10.447	10.0324	9.56234	8.32207	7.30158	7.29862	7.87486	8.34003	8.41243	9.15917	1.83696	8.58116e-07	1.0317e-05
C19H18orf54	4.32516	5.48629	4.82853	5.09994	3.96749	3.67169	3.26343	2.77186	3.19617	3.56121	4.23877	2.19125	1.44809	0.00119323	0.00470694
STARD6	2.38741	3.61017	2.87309	4.76726	2.6985	2.55903	1.54186	0	1.01482	2.67853	0.921429	1.4769	2.4348	0.00121088	0.00476393
RNF165	2.65311	2.83094	0	3.47112	0.937506	0.984499	3.26343	3.96114	3.93444	3.91123	1.88048	4.01434	-1.57178	0.018539	0.0456079
THOC1	8.38949	9.08813	9.52338	9.14725	8.43096	7.59104	7.40284	7.59535	7.70178	7.51181	7.43912	7.92811	1.22063	1.10345e-05	9.10005e-05
CEP76	5.93802	6.4866	6.58338	5.79398	5.65597	4.05814	4.46131	4.28254	4.27589	5.01488	5.23472	5.0095	1.20729	0.00114194	0.00453866
CCDC68	8.71056	9.01042	8.85431	8.96119	8.26918	8.14386	7.01216	6.81685	7.52119	7.86596	7.31502	7.18452	1.37471	1.09837e-09	3.29549e-08
MBP	6.55625	6.50291	5.3599	5.50442	7.45031	6.94636	7.74251	7.55118	7.36023	7.89899	7.50451	8.21028	-1.1779	0.000248395	0.00126123
RTTN	4.66306	6.07146	5.85641	5.7675	4.20078	4.61394	4.10848	3.42176	3.19617	4.10484	4.84367	4.42695	1.28764	0.00171047	0.00640076
EMILIN2	4.46995	4.34805	4.71728	4.18206	4.4627	3.43112	4.18629	2.55047	6.11653	4.63046	6.86201	6.64363	-1.53195	0.00528823	0.0163324
KIAA1328	4.66306	5.80835	4.93182	4.59728	4.73476	3.9708	3.93901	3.42176	3.93444	4.35383	3.84898	3.75323	1.04596	0.00345908	0.011503
PRELID3A	3.24251	5.11414	4.39461	4.40456	4.27085	4.05814	0	1.55743	1.60469	0	2.45153	1.87784	3.34695	2.88276e-08	5.70855e-07
SEC11C	10.3293	10.2718	10.5702	10.5559	10.4759	9.97869	9.26363	9.21124	8.7471	9.73531	9.26275	8.33504	1.22175	3.1721e-08	6.18689e-07
PLSCR1	9.27109	9.01042	8.66867	8.48449	7.65415	7.42844	6.63594	7.16825	7.29609	6.91797	6.63429	6.97551	1.61361	6.0108e-08	1.06387e-06
ADCYAP1	0	2.34396	2.05768	0	2.47925	4.1405	0	0	1.01482	0	0.921429	0	3.77919	0.00519328	0.0161135
TGIF1	5.9129	6.02706	6.92125	6.1826	6.60136	5.75076	7.47437	7.49789	7.72284	7.30066	7.48304	7.56346	-1.2309	1.28084e-08	2.87839e-07
LOC117012024	3.53362	2.6079	1.63634	2.00965	2.6985	1.56426	0.967795	0	1.60469	1.05686	0.921429	0.919723	2.27897	0.00945931	0.0263914
LOC117012028	0	0	0	0	0	2.97276	2.27005	3.28464	2.34557	3.42272	3.02714	3.4342	-2.64242	0.00613476	0.0184756
LOC117012045	5.50582	5.51873	5.68959	5.33446	5.12362	6.09856	6.96879	6.82923	6.87473	7.20882	6.80548	6.52291	-1.32225	5.51477e-10	1.79545e-08
TOMM7	5.72367	6.19703	6.28485	6.38773	6.1593	6.68337	7.44302	7.68663	7.87486	7.87263	7.38614	7.536	-1.38838	4.38314e-13	3.56411e-11
IGFBP1	8.59294	9.19485	7.28535	9.45577	10.8481	10.2049	11.9489	11.1165	13.9136	11.1115	12.3915	12.9426	-2.9342	7.16107e-06	6.33728e-05
CRHR2	0	0	0	0	0	0.984499	1.54186	0.979404	4.11524	0	0.921429	0.919723	-3.75665	0.0110972	0.0300785
ZNRF2	11.9988	11.1275	11.0479	11.1983	10.5605	10.2461	9.49909	9.52842	10.5946	9.68318	9.73029	10.3837	1.16912	7.14284e-05	0.000443156
LOC117012082	8.21555	7.6784	7.64587	8.23198	7.32416	6.81459	5.60859	6.24445	5.75687	5.66387	6.18029	6.10377	1.79758	5.93012e-12	3.49006e-10
LRRD1	1.04127	1.60334	1.63634	2.59568	2.2206	0	0	0	0	0	0.921429	0	3.22677	0.0183939	0.0453007
OGDH	10.9268	10.3163	10.6184	10.8646	11.6532	12.225	12.4503	12.5177	12.4953	12.7143	12.5891	12.3944	-1.27553	6.55272e-06	5.88242e-05
LOC117012155	8.9821	8.77896	8.98614	8.21248	8.13471	7.53885	6.72987	6.86575	7.26771	7.22974	7.47581	7.03558	1.41186	4.36851e-08	8.15839e-07
DDC	8.4562	7.44517	8.2856	7.84568	8.84399	10.8438	11.0124	10.7201	10.0711	10.4952	10.59	9.82499	-1.37517	0.00286652	0.0098629
CDK6	7.03496	8.30816	8.95889	7.73389	7.11147	6.613	6.50541	6.14891	6.15836	6.96862	6.9057	6.65644	1.276	0.000370614	0.00176919
DNAJB9	12.6621	12.3815	12.5448	12.41	11.5882	10.8338	10.8252	10.6788	11.1491	10.9349	10.8725	11.3391	1.21225	8.51025e-06	7.32602e-05
THAP5	7.78146	8.23196	8.07611	8.19768	7.1859	6.64156	5.3958	5.35183	5.23816	6.61818	6.10734	6.76689	1.75926	2.75397e-07	3.92838e-06
TMEM50B	9.10639	9.33805	9.26857	9.04349	8.57294	7.76339	7.1737	7.09836	7.21912	7.42378	7.56024	6.64363	1.72991	2.6554e-11	1.31846e-09
BET1	9.7143	10.2259	10.1875	9.91672	9.3318	8.86976	8.21584	8.83512	8.56858	8.67353	8.46082	8.16617	1.27829	7.18037e-08	1.23694e-06
P2RY12	7.79527	7.75527	6.7481	7.05715	6.83903	6.13919	5.02428	4.71495	5.02858	5.39422	5.841	5.53852	1.88811	1.33578e-09	3.90346e-08
ASNS	9.69785	8.5743	8.39358	9.32571	7.6672	9.31761	7.9958	7.68663	7.27723	7.94399	7.34706	7.41306	1.34621	8.52867e-06	7.33544e-05
LOC117012258	3.39539	3.34668	1.03871	2.81838	2.2206	0	0	0	1.01482	1.05686	0	1.4769	2.9269	0.00891554	0.0251199
SNX13	10.4715	10.752	10.8346	10.7702	9.7762	9.79223	8.68655	8.90111	9.23646	9.3086	9.61331	9.55088	1.2131	5.92915e-07	7.55484e-06
LOC117012271	4.66306	3.83289	5.11854	4.59728	4.27085	5.32715	2.7517	3.54697	2.60958	3.42272	3.17727	2.66687	1.77076	6.82272e-06	6.08263e-05
GPR171	1.63974	3.61017	3.87843	2.81838	2.2206	2.29705	4.26011	3.66218	4.93541	4.75112	4.8879	5.16101	-1.87979	3.42225e-05	0.000235886
FAM133B	6.25023	7.41964	7.29507	7.07884	5.62954	5.49308	4.79513	5.51399	5.48826	5.69429	5.77187	6.43643	1.03812	0.00526968	0.0162871
LOC117012285	4.46995	4.9808	4.39461	5.74053	4.20078	4.49376	2.27005	2.77186	1.01482	2.9035	2.45153	3.93244	2.17177	6.03038e-06	5.48667e-05
LOC117012288	4.93665	5.67079	4.39461	4.09956	3.96749	5.25504	3.84618	3.54697	3.72769	2.9035	3.55187	3.54856	1.37846	0.000369763	0.00176613
MTURN	8.41207	7.6198	7.65344	8.12133	6.99208	5.85201	5.32876	4.71495	5.19861	5.53533	5.39655	5.59284	2.3533	1.73704e-11	9.08007e-10
LOC117012300	3.98301	2.83094	4.93182	4.65619	4.57775	3.77843	2.7517	3.1331	3.61202	2.9035	2.85956	2.44857	1.40158	0.00163753	0.00616681
MBNL1	10.1106	10.5849	10.4826	10.3538	9.50716	9.2635	8.39857	8.67971	7.84955	9.10288	8.9393	8.9357	1.42423	1.29405e-07	2.05836e-06
TAX1BP1	11.4812	11.7541	12.0414	11.8069	11.4094	11.13	9.17576	9.45442	10.1471	10.4312	10.5055	10.9407	1.4033	5.20236e-07	6.78807e-06
KLHL7	7.21012	8.33573	7.98898	7.69227	7.53818	6.78929	6.10571	6.76624	6.95999	6.53659	6.66002	6.83608	1.0158	9.65258e-05	0.00057108
SUGCT	8.78857	8.2658	8.96194	8.10556	8.36441	9.50997	10.2748	10.5208	10.4207	10.5124	10.4374	10.2953	-1.66596	2.82344e-13	2.43713e-11
ETV1	7.1469	7.58193	8.55193	8.03517	7.26529	7.36989	5.81863	6.68683	6.09515	6.04055	6.37933	6.36018	1.50172	2.57177e-08	5.19664e-07
CFAP69	2.87741	3.61017	2.87309	3.91889	3.20741	1.97668	1.95142	1.96899	2.02218	1.05686	0	2.66687	1.67893	0.00950183	0.0264924
COL1A2	4.1642	4.93346	5.0282	4.4717	4.92062	6.27301	8.34019	7.06734	7.40436	7.68844	7.51159	6.21186	-2.40183	3.0954e-10	1.07648e-08
CPVL	4.46995	4.72687	3.23804	4.01205	3.46824	3.87782	5.3958	5.31709	6.31452	5.56856	5.97006	5.83745	-1.78447	2.00724e-08	4.20223e-07
ITGB8	3.39539	3.72583	4.8811	4.01205	1.50102	4.49376	3.11217	0.979404	2.02218	2.67853	1.88048	3.75323	1.44999	0.0192765	0.0470576
SEM1	7.97589	7.77555	7.23575	7.93166	8.56599	8.83926	9.55149	9.86093	9.54318	10.0002	9.4806	9.41048	-1.51116	1.47925e-09	4.28551e-08
ATXN7L1	7.73206	7.83471	6.94613	7.90154	7.19494	7.45282	6.36189	5.48299	5.58346	5.15271	5.45653	4.74743	2.02329	2.06536e-13	1.82969e-11
AQP1	5.24913	4.72687	4.07174	6.07875	6.1407	6.65564	8.42288	7.86557	7.86857	8.05365	8.26509	7.6103	-2.32049	3.36813e-11	1.61517e-09
ZNF804B	0	0	0	0	0	0	2.27005	3.42176	1.60469	4.56611	3.17727	0.919723	-5.40534	5.61051e-06	5.16327e-05
PPIA	10.9563	10.4951	11.0203	10.7644	11.0327	11.3993	12.1197	12.1933	12.2825	12.2217	12.0167	12.3115	-1.22373	9.21166e-15	1.12922e-12
RINT1	9.94085	10.0246	9.41836	10.1016	9.45356	8.59096	7.98496	8.30293	8.3737	8.33521	8.24398	8.38593	1.39743	2.5168e-09	6.73495e-08
EFCAB10	5.20842	5.55045	5.46695	6.03502	5.51871	4.05814	3.52536	4.54522	4.83581	4.35383	4.4304	4.16537	1.09366	0.00132221	0.00513389
LOC117012407	5.75227	5.11414	4.71728	4.65619	4.20078	3.67169	3.40033	3.76887	3.83476	2.9035	2.45153	3.84562	1.46216	0.000537332	0.00241183
CCDC146	2.06148	4.27398	3.52905	3.81929	3.05688	1.97668	2.53088	0	0	1.66029	1.47922	0.919723	2.52363	0.00113899	0.00453414
SP4	6.82213	7.09337	8.37079	6.82009	7.22173	6.05675	4.26011	4.41985	4.98275	4.96584	4.79803	6.31241	2.13875	1.64811e-07	2.55443e-06
AKAP9	9.78521	9.83802	9.82283	10.2959	9.29234	9.18077	6.81806	7.4823	7.33309	7.81149	8.10098	9.03468	1.81069	2.91378e-08	5.75642e-07
TNFSF10	10.964	11.4096	11.5757	11.9399	10.8213	11.3734	10.0077	10.2555	8.88741	11.0795	10.9318	8.29873	1.17572	0.00231227	0.00823881
GSAP	9.74664	9.68029	9.43384	9.83779	8.46872	8.43244	7.67663	8.22074	8.21427	7.83216	7.39383	7.61687	1.52176	3.67832e-08	7.02763e-07
GARS1	11.6512	11.6021	11.4826	11.3808	11.1148	10.8988	9.62842	9.81186	10.3401	9.55436	9.7648	10.3721	1.43006	1.63962e-12	1.11362e-10
HDAC9	4.39937	5.69937	5.9331	5.53613	5.8966	4.49376	3.64041	4.35283	4.34996	4.96584	4.7022	4.42695	1.0286	0.00321137	0.0108194
STEAP2	7.84259	8.55488	8.4642	7.95531	6.6678	6.802	6.63594	6.26282	6.95999	6.60223	6.39474	7.35137	1.14436	0.000554193	0.0024776
HUS1	7.13609	7.32193	7.14194	6.64208	6.1407	6.37859	6.23948	5.68722	5.31415	6.33896	5.97006	5.04889	1.0308	0.000330071	0.00159878
SAMD9	7.38468	7.59719	6.64547	7.43063	5.30155	6.19807	3.64041	4.76737	3.19617	4.96584	4.84367	3.30998	2.7163	1.93322e-10	7.19909e-09
TMPRSS2	0	2.34396	0	0	3.34371	2.55903	3.52536	3.96114	4.42042	5.23778	2.19407	4.96899	-2.65306	0.000439709	0.00204002
GNAI1	5.50582	6.21693	6.26521	5.26044	4.83068	5.64187	4.79513	4.35283	4.72881	3.80373	4.84367	5.0095	1.09056	0.000564781	0.00251758
DBF4	6.14631	7.07167	7.14194	6.29809	6.00337	5.39583	4.02623	5.04721	4.27589	5.31812	5.013	5.59284	1.51828	1.69363e-05	0.000130767
ARL4A	7.55669	7.80214	8.20026	7.7475	7.53818	7.93474	8.84489	9.53032	9.57828	9.49727	9.36604	9.99095	-1.69644	4.35055e-17	9.63531e-15
GOLGB1	10.6719	10.1307	10.3314	10.7072	9.62388	9.41182	8.21119	8.71683	8.59166	9.26113	9.3143	9.86555	1.12936	0.000169476	0.000914418
SNX10	8.81253	9.4558	9.10968	8.73392	7.53105	7.46885	7.1737	6.79177	7.79091	6.76872	6.94809	8.43879	1.2425	0.000935891	0.00385534
DMTF1	8.18964	7.98157	7.89625	8.22226	7.69295	7.56145	5.76891	6.61714	6.36899	6.53659	6.62124	7.43553	1.30724	2.06781e-07	3.11319e-06
MTERF1	5.36477	5.93392	6.66059	6.12119	6.26609	5.55445	4.52259	5.1691	4.67218	5.10821	5.23472	5.1246	1.07486	8.3412e-05	0.000505396
PUS7	8.1255	8.3266	7.94027	8.06265	8.00194	7.34406	6.67694	6.81685	6.53697	6.5197	6.72242	6.61766	1.35184	1.54197e-13	1.38794e-11
LOC117012537	3.53362	4.54986	4.93182	4.18206	2.6985	3.2939	1.95142	0	1.60469	2.08448	2.45153	3.54856	1.98896	0.00126093	0.00492691
TMEM60	6.84886	7.94623	8.07611	7.38781	6.74369	6.49273	6.16456	6.51355	6.21892	5.91701	6.01063	6.50886	1.14458	8.45611e-05	0.000510338
GTPBP10	7.17886	7.6494	8.29047	7.57502	6.62831	6.87598	5.95825	6.35133	5.70135	6.33896	6.2997	5.98693	1.35872	1.11322e-06	1.28959e-05
STK31	4.60152	4.02578	2.87309	3.7123	3.05688	1.97668	0	2.28883	1.01482	1.66029	1.47922	2.85644	2.13701	0.00175839	0.00654226
FAM221A	6.96337	7.27523	7.81076	6.64208	6.53172	5.61331	4.63786	4.76737	4.67218	5.4665	5.013	5.29812	1.97959	2.60452e-09	6.93867e-08
KCNH6	1.63974	1.60334	1.03871	2.00965	2.2206	0.984499	1.54186	1.96899	5.42112	3.68756	3.84898	1.4769	-2.50593	0.00213627	0.00769314
TP53I13	6.08016	5.78186	5.5666	5.94338	7.57326	8.25895	8.40265	8.1084	7.78425	7.97529	7.86689	7.54291	-1.05322	0.0112541	0.0304304
SOST	3.39539	0	1.03871	1.00644	0	2.97276	1.54186	2.28883	4.88647	3.68756	3.75658	4.16537	-2.04565	0.0141427	0.036776
SKA2	5.24913	4.54986	4.65826	5.01245	4.6843	4.42969	3.26343	2.55047	1.60469	2.41186	3.84898	1.87784	2.14179	4.73571e-07	6.25168e-06
PRR15L	6.6041	6.74147	4.8811	7.03512	6.34942	7.76987	8.82981	9.04074	6.53697	8.91868	7.98359	6.56429	-1.52796	0.00106776	0.00430067
TIMM22	6.96337	6.90989	6.8306	6.50456	7.26529	7.32657	8.00119	8.11347	8.26302	7.9503	7.81629	7.8354	-1.01648	9.47353e-09	2.21163e-07
MRPL12	9.18978	8.17204	7.92783	8.04622	9.51981	9.9618	10.3078	10.2393	10.1063	10.07	9.98569	9.63095	-1.05508	0.00126908	0.00495504
FZD2	0	2.34396	1.63634	1.00644	0.937506	3.43112	4.26011	3.76887	4.55179	1.05686	3.65785	2.85644	-2.00772	0.00765412	0.022131
KRT20	0	0	0	0	0	0	0	0.979404	3.93444	1.66029	1.88048	0	-4.17509	0.011317	0.030566
SAT2	6.79489	6.51903	6.45055	6.12119	7.19494	9.16855	10.3143	10.007	10.491	9.86633	9.3404	9.65189	-2.50798	1.42269e-08	3.13204e-07
ATP5MC1	10.3411	10.2848	10.4868	10.2785	10.8037	11.4845	12.4422	12.4984	12.1331	12.541	12.1724	11.8242	-1.60578	5.41893e-12	3.21167e-10
BCL6B	4.83335	4.4185	5.53414	4.01205	5.98264	4.36265	5.76891	5.38575	6.55274	6.23932	6.10734	6.77865	-1.20284	0.000915455	0.00378598
C1QL1	3.77574	2.83094	2.87309	2.33222	4.12713	4.72488	5.3958	5.08899	5.64361	4.42812	4.8879	5.23119	-1.54804	0.000164078	0.00089089
RAMP2	8.13639	7.72779	7.66847	8.00148	8.1394	9.03767	9.06426	8.7978	10.2353	8.98478	9.24159	9.74028	-1.24068	2.41297e-05	0.000177359
PIK3R6	1.04127	0	1.03871	1.00644	2.2206	1.97668	3.84618	2.96376	3.48627	2.9035	3.17727	3.02397	-2.39039	0.000316888	0.00154426
PIPOX	8.86913	7.98737	8.2208	8.39652	8.86397	10.0695	10.5922	10.5482	9.5802	10.3282	10.2783	9.70218	-1.30832	6.59725e-05	0.000413729
KCTD11	4.83335	4.93346	3.23804	4.53586	4.27085	4.42969	5.86668	5.88994	6.21892	5.53533	5.74807	6.63071	-1.60849	1.11398e-07	1.80815e-06
COPRS	4.24692	2.6079	3.97832	3.59675	4.12713	4.77731	6.22111	5.79214	6.1376	5.23778	6.348	5.76832	-2.00203	1.64506e-09	4.65371e-08
LOC117012747	8.20524	10.0415	10.9982	10.4682	10.748	10.6109	11.3411	11.5709	12.6243	12.5233	11.9209	12.7601	-1.8243	7.00173e-07	8.68347e-06
TAX1BP3	7.01149	6.25594	5.90799	6.5673	7.32416	7.64141	8.23885	7.82905	8.20432	7.99986	7.822	8.02019	-1.12583	2.93069e-05	0.000207952
LOC117012772	3.53362	3.48444	4.24219	3.81929	2.2206	2.29705	0.967795	0.979404	2.02218	0	2.45153	0.919723	2.49384	0.000465478	0.00213894
MX2	9.48003	9.36506	7.72708	9.22715	7.58706	9.34825	7.31896	8.86248	7.39564	6.91797	8.01385	7.76025	1.12692	0.00302022	0.0103012
KSR1	6.23003	7.63467	6.98267	7.69227	7.9916	6.65564	6.0233	6.38526	6.17883	6.2598	6.28324	5.88176	1.15967	5.30087e-05	0.000344229
LOC117012817	2.06148	2.34396	2.64891	2.59568	1.90521	1.97668	0	0	0	0	0	0	4.44281	8.37107e-05	0.000506477
LOC117012836	7.33827	7.36716	7.0982	7.3615	7.80347	8.33087	8.79918	9.1898	9.32177	9.17476	9.01355	8.57322	-1.42536	4.7458e-10	1.57247e-08
LOC117012842	6.45549	7.02727	7.15267	7.28889	7.22173	8.58729	10.1073	9.98646	9.2168	9.93959	10.0888	8.92779	-2.33262	1.28726e-12	9.14228e-11
MPP3	0	2.02066	0	0	0.937506	0	3.64041	2.55047	1.01482	1.05686	2.19407	2.66687	-2.78093	0.012299	0.0327712
CSNK1D	8.82605	8.88229	8.61536	8.96702	9.96506	9.80649	10.6336	10.6813	10.5052	10.6419	10.4111	10.6724	-1.32166	3.54661e-08	6.81467e-07
SLC43A2	6.95109	5.51873	6.58338	6.53627	6.60136	7.088	8.23885	7.88942	7.37805	7.70347	7.38614	6.92346	-1.03097	0.000207478	0.00108153
C21H17orf67	5.9627	6.51903	6.0525	6.10012	6.12187	5.64187	4.79513	4.91406	4.4876	4.27552	4.97249	4.79455	1.39123	4.86348e-09	1.21819e-07
CCT6B	4.66306	4.11334	4.46517	4.59728	4.33768	3.55641	3.64041	1.55743	1.60469	3.26952	2.66992	3.02397	1.64845	0.000200742	0.00105327
ZNF830	5.43702	5.55045	6.76218	5.37009	6.74369	6.21717	7.12514	7.16825	7.38687	7.39628	7.42418	7.54291	-1.22339	6.44747e-06	5.80962e-05
OXLD1	5.63431	6.21693	5.39647	6.10012	6.92847	7.6272	7.86587	7.71359	7.47227	7.98148	7.63352	7.34347	-1.16172	0.000475271	0.00217503
PDE6G	6.86204	6.58178	6.5513	6.2025	7.8727	8.7698	9.48184	9.33144	9.20935	9.14479	9.06743	7.57025	-1.63156	8.55454e-05	0.00051517
P2RX5	0	1.60334	1.63634	1.00644	1.50102	0.984499	3.93901	1.55743	3.83476	3.26952	3.65785	3.93244	-3.00314	3.1268e-05	0.00021911
PPP1R1B	1.63974	2.02066	2.05768	1.59354	1.50102	4.5551	0	1.55743	0	0	0.921429	0	3.58244	0.00288117	0.00990522
ETV4	3.07147	2.34396	2.64891	1.00644	3.05688	3.77843	4.69221	4.76737	3.48627	3.91123	4.23877	5.79173	-1.96539	0.000144041	0.000794917
GRAP	5.28871	5.02663	3.97832	5.40486	5.62954	5.80227	6.81806	6.49812	7.0627	6.45009	6.77047	6.55063	-1.4352	7.06368e-08	1.22132e-06
SLC5A10	4.77879	4.78136	4.39461	3.01125	5.26768	5.92353	3.64041	3.8682	3.61202	3.68756	4.4304	4.23535	1.03162	0.0147738	0.0380407
DZIP3	7.08078	5.67079	6.30423	7.18269	5.19745	6.62735	5.06604	5.4189	4.88647	5.66387	5.0524	5.04889	1.31752	8.37704e-05	0.000506656
ZNHIT3	3.98301	5.19665	4.8811	4.96663	6.3972	6.13919	6.49015	6.55886	7.48054	6.29992	6.80548	6.8473	-1.33428	0.000238325	0.00121819
LOC117013007	4.66306	5.41915	4.71728	4.87039	4.12713	3.2939	3.11217	3.8682	3.48627	2.08448	0.921429	2.44857	1.85952	0.000251756	0.00127455
EVPL	6.9262	5.15599	4.77398	6.67093	6.53172	7.15887	5.71743	5.88994	5.42112	5.0623	4.93082	4.74743	1.10828	0.00419291	0.0134685
CDK3	4.1642	3.34668	3.52905	4.4717	4.73476	7.05652	7.98496	7.85955	7.31471	7.72573	7.50451	6.91283	-2.41644	2.67188e-06	2.74896e-05
TOM1L1	7.8884	8.38055	8.56404	8.55197	8.15338	8.57254	7.66988	7.44256	6.4721	7.88587	7.63352	6.53684	1.00552	0.000111006	0.000639664
ACSF2	7.63557	7.1041	7.65344	7.1317	7.86706	9.99261	11.4856	11.7021	11.2057	11.5415	11.5625	10.7714	-3.08301	4.77261e-13	3.82536e-11
WSCD1	7.03496	6.09316	6.71951	6.37025	6.60136	7.42844	8.51999	8.31619	7.7436	7.96285	7.822	8.03988	-1.32718	3.60154e-08	6.90445e-07
LOC117013036	3.07147	3.83289	4.59673	3.91889	3.34371	3.14225	0.967795	1.96899	2.34557	1.66029	1.47922	1.4769	2.46242	2.24097e-05	0.000165729
TRAF4	8.64725	8.61237	8.15828	8.37913	9.00941	9.50803	10.3454	10.327	10.1301	10.4357	10.1502	10.2012	-1.48165	7.41841e-12	4.23277e-10
FASN	9.01788	7.99316	9.61933	9.23924	9.60366	9.93464	10.1553	11.3028	10.3435	11.9582	10.4732	12.4237	-2.01788	2.99251e-07	4.19169e-06
METTL23	8.6624	8.73132	8.89961	9.0816	8.43096	8.31765	7.88349	7.7069	7.86857	7.61877	7.45391	7.48664	1.03494	2.21008e-09	5.99034e-08
ARL5C	1.04127	3.19438	2.38337	2.81838	2.6985	2.29705	3.11217	4.41985	2.83267	4.35383	3.65785	3.30998	-1.35103	0.00874717	0.0246907
SMYD4	5.20842	5.7274	5.9331	6.01265	6.00337	4.92404	4.18629	4.60405	4.27589	4.49876	4.4304	5.0095	1.19884	2.45379e-05	0.000179653
SERPINF1	9.12291	9.15155	10.1518	9.78432	9.60535	9.57989	13.0303	12.4071	11.6774	12.5228	12.1344	11.126	-2.6638	3.85013e-20	1.62013e-17
LOC117013098	3.77574	2.83094	2.87309	3.01125	2.2206	3.87782	0	0.979404	2.02218	1.05686	0	0	3.33607	0.000112089	0.000644797
ZNF652	8.32907	9.18478	9.27595	9.15749	8.62404	8.03504	7.62168	7.39338	6.38669	7.85926	8.10567	7.29514	1.30933	7.1937e-06	6.36282e-05
ABI3	5.07893	4.34805	4.93182	4.09956	5.60262	5.17913	7.07488	6.51355	6.74346	7.11073	6.63429	6.29613	-1.82733	2.55373e-11	1.2755e-09
PHOSPHO1	6.1246	6.3847	5.80292	6.42209	6.93927	5.96932	7.64253	8.44647	7.77755	7.45964	7.24022	8.06412	-1.51471	3.81768e-09	9.81056e-08
PLSCR4	9.34102	9.51729	9.28085	9.14211	8.32377	8.6519	7.51263	7.56606	8.62561	7.71835	7.85022	8.63601	1.03712	0.000133963	0.000747634
LOC117013108	6.57238	7.55872	7.74137	7.83297	7.10189	7.50038	6.10571	5.4189	5.88697	6.41399	6.56786	5.16101	1.44791	4.04661e-07	5.47089e-06
RUNDC1	3.77574	5.95777	6.77613	6.10012	6.68073	6.23602	7.1737	7.43448	7.21912	7.01756	7.13404	7.6364	-1.12447	0.0010053	0.00408627
RAP1GAP2	4.32516	5.7274	5.39647	6.14195	6.28314	6.46103	6.06509	7.60977	6.67306	7.16604	7.55339	6.37575	-1.15836	0.00117887	0.00465902
TRPV1	1.63974	2.02066	2.64891	2.59568	3.78795	2.55903	4.26011	4.8668	4.55179	4.1927	3.84898	3.93244	-1.75518	9.85831e-05	0.00058182
KRT222	0	2.83094	3.06707	2.33222	2.47925	2.78068	0	0.979404	0	0	1.88048	0.919723	2.56971	0.0110465	0.0299751
CCDC80	4.66306	5.83435	4.15948	4.91931	6.60136	5.85201	6.80579	6.76624	5.86187	5.91701	6.14427	7.54291	-1.07767	0.00832951	0.0237154
RHBDL3	7.53216	7.58958	7.78341	7.72703	7.29922	7.46086	6.39504	6.63135	6.23855	6.66502	6.44001	6.17672	1.14854	3.65261e-12	2.27551e-10
OMG	3.39539	4.27398	2.05768	3.91889	2.47925	1.56426	1.54186	0	2.34557	0	2.66992	0.919723	2.06056	0.0104625	0.0287097
TEX14	6.40234	6.27505	6.07524	6.80715	6.1407	5.61331	2.94316	2.55047	3.61202	2.67853	3.93582	3.84562	3.01183	1.23531e-19	4.42398e-17
APPBP2	9.23861	9.76723	9.59594	9.40085	8.6072	8.26355	7.82995	7.85955	8.16382	7.97529	8.30642	8.74197	1.05737	7.15618e-05	0.00044382
DOC2B	3.07147	3.93256	2.64891	3.59675	3.78795	3.67169	4.39731	4.71495	5.78384	4.80787	5.30164	4.64831	-1.58661	1.49854e-05	0.000118032
SUZ12	9.1554	9.69101	9.77328	9.37477	8.32789	8.23103	7.53511	7.77248	7.62926	8.27107	8.14721	8.59334	1.17281	6.85924e-05	0.000427768
CRLF3	6.76713	7.57423	6.77613	7.04617	6.1593	6.58386	5.66403	5.51399	5.1161	5.94257	5.72387	5.59284	1.28766	4.79537e-07	6.31578e-06
NR1D1	10.1474	8.81532	9.23614	10.4682	10.1806	9.80333	8.22509	8.34665	7.83027	8.89268	8.93404	7.0647	1.53961	3.1851e-06	3.18359e-05
ARHGAP23	6.57238	7.34019	6.81717	6.85823	7.68013	7.21696	7.63562	8.25785	8.75394	7.52879	8.26509	9.6678	-1.42306	2.94164e-05	0.000208566
HEXIM2	2.38741	3.48444	4.07174	2.81838	4.6843	5.32715	5.18454	5.1691	4.98275	4.96584	5.77187	4.84018	-1.08024	0.0145599	0.0376743
CACNG5	4.60152	2.83094	1.03871	4.09956	4.78352	3.14225	0	2.28883	3.19617	1.05686	0.921429	0.919723	2.45805	0.00191719	0.0070382
CDC27	9.46283	9.79398	9.51092	9.49059	8.88087	8.24039	7.836	7.52859	7.79755	8.02999	8.02874	8.54938	1.31873	3.44605e-07	4.73115e-06
HEXIM1	7.71036	7.68556	8.08174	7.31655	8.40392	8.90847	9.58778	9.37853	9.93335	9.81707	9.49318	9.84611	-1.5766	3.45181e-10	1.17613e-08
PER1	8.02359	7.71385	7.87697	7.4474	8.81497	7.99132	9.83579	9.77554	9.40666	10.1115	9.6571	9.37411	-1.67382	6.26445e-13	4.81476e-11
SLC26A11	7.86895	7.30343	7.69808	7.70627	7.35674	8.20255	9.11239	8.97818	8.23885	8.96309	7.95789	8.85742	-1.02491	1.61883e-05	0.000125681
ACLY	8.79889	8.91617	9.08469	8.8708	9.35215	9.06428	9.06683	9.72509	9.7212	9.94434	9.45326	11.1918	-1.00031	0.000983626	0.00401757
MLF1	3.88309	1.60334	4.46517	3.3335	2.2206	4.42969	1.95142	1.96899	3.19617	2.41186	1.88048	2.44857	1.46926	0.015469	0.0394627
LOC117013328	5.88734	6.07146	6.64547	6.2025	5.73247	5.61331	2.53088	4.04845	4.55179	4.56611	5.09075	5.1246	1.57672	8.71248e-06	7.46682e-05
TMEM256	6.61971	6.75515	6.37924	6.59768	6.93927	8.55011	9.11488	8.81035	8.8843	8.91223	8.70598	8.57322	-1.64643	8.62449e-07	1.03469e-05
IFT80	7.57281	7.02727	6.87015	7.27955	6.54592	6.78929	5.36267	5.4513	4.55179	6.43215	6.23268	6.27967	1.21042	7.92954e-05	0.000483587
SKAP1	5.60324	5.80835	6.0294	6.31647	4.92062	4.87677	3.74696	4.35283	4.11524	4.35383	3.84898	4.54187	1.55196	1.73813e-06	1.89975e-05
OGFOD3	7.66595	7.40236	7.3333	6.74065	8.13471	8.46477	9.19941	9.2347	8.32402	8.83241	9.0235	8.42762	-1.15435	3.95229e-05	0.000267921
LIMD2	4.53723	4.48568	4.65826	4.53586	5.26768	5.46138	6.79341	6.40194	6.35106	6.01667	6.33208	4.92732	-1.38464	1.46866e-05	0.000116058
KIF1C	11.2993	10.8404	10.8909	10.8786	11.7712	12.0741	12.5841	12.4899	12.3556	12.5991	12.4174	12.028	-1.04912	8.22115e-06	7.12556e-05
LOC117013415	7.87546	7.22697	6.99465	7.9728	8.10145	8.45273	9.37789	9.77873	9.04067	9.74261	9.7722	9.69599	-1.74165	1.86434e-12	1.24656e-10
PEMT	9.08968	9.57241	9.6174	8.85831	10.5394	9.9332	11.5588	10.5463	11.2402	10.233	10.175	10.1791	-1.05794	0.000953326	0.00391272
AURKB	0	0	2.05768	0	0	0	3.64041	0.979404	1.60469	3.42272	0.921429	1.4769	-3.1372	0.0150305	0.0385602
SHBG	6.25023	7.55872	5.77541	6.72697	7.14917	9.93609	11.1691	10.6141	10.9917	10.3013	9.17622	9.69909	-2.47561	0.000347221	0.00167219
DCXR	9.8983	9.5213	9.95284	9.54031	10.9801	11.2947	12.2426	12.5071	12.4045	12.468	12.2082	11.7929	-1.917	3.41079e-10	1.16688e-08
NPTX1	3.53362	3.48444	2.64891	3.01125	3.78795	2.78068	0.967795	1.55743	0	0	0	0.919723	3.75318	2.26771e-05	0.000167459
C1QTNF1	6.34716	6.90989	6.73388	6.89538	7.10189	6.5985	10.2398	9.98922	9.20187	9.24066	9.27737	9.17928	-2.81461	2.53616e-32	4.74319e-29
PSMB6	8.99113	8.71392	8.69092	8.98724	9.56409	9.99676	10.4962	10.6212	10.5657	10.6173	10.4356	10.1455	-1.24997	7.82764e-08	1.3255e-06
ABCA5	8.65105	9.07455	9.35241	9.00718	7.98119	8.93468	7.00144	5.95917	6.74346	7.15515	8.46812	7.39023	1.57246	5.9445e-06	5.41798e-05
RTP4	7.25078	7.84114	7.01831	7.17263	7.67368	8.38255	5.89013	7.19719	6.40418	6.41399	6.05009	5.72032	1.28159	2.08402e-05	0.000155765
NDUFAF8	6.14631	6.29391	6.34222	5.18242	7.29922	7.30887	7.94074	7.87157	7.96011	7.81841	7.62047	7.39788	-1.18578	0.000107998	0.000625827
LOC117013499	7.57281	7.60477	7.45099	8.43488	7.60752	7.64846	5.9359	5.76662	6.17883	5.83746	5.841	5.59284	1.91113	1.1014e-18	3.37067e-16
MEIOC	6.9262	7.72084	7.78341	7.08957	6.76812	5.87624	4.18629	4.20865	3.3485	4.42812	4.54533	4.42695	2.98408	9.27411e-19	2.94532e-16
UBALD2	6.6805	6.68542	6.2251	6.68515	7.47278	8.87879	9.26139	9.14593	9.66427	8.69249	9.00354	9.01244	-1.74065	6.65896e-06	5.95882e-05
LOC117013524	2.65311	3.19438	3.77111	2.81838	3.05688	2.29705	4.63786	4.35283	6.25793	3.42272	4.30552	5.48207	-2.14145	1.95e-05	0.000147054
LOC117013533	1.63974	0	2.87309	0	2.47925	2.29705	4.18629	2.28883	2.34557	4.10484	3.55187	2.85644	-1.77872	0.0111832	0.0302726
COL1A1	3.24251	4.19589	2.87309	3.59675	3.34371	5.82735	8.09496	6.91304	5.78384	6.79703	6.5542	4.01434	-2.61687	6.25495e-06	5.66954e-05
LOC117013543	3.53362	5.19665	3.97832	5.09994	4.40154	3.87782	2.53088	2.77186	2.60958	2.08448	2.85956	0.919723	2.29755	3.16205e-06	3.16431e-05
C21H17orf58	4.46995	5.45311	5.62941	4.81975	3.58287	4.36265	3.52536	2.55047	2.34557	2.9035	3.55187	3.30998	1.8889	1.49359e-05	0.000117807
TAF15	7.35702	6.45343	6.3974	7.16251	7.03299	8.19294	8.33593	8.23942	8.52127	8.35439	8.15175	8.37046	-1.10475	5.44089e-05	0.000351694
RNF135	5.03304	5.45311	5.07408	5.53613	5.9186	6.37859	6.86614	7.07775	6.72966	6.5861	6.24973	6.55063	-1.0657	4.86223e-05	0.000319442
WNT9B	1.04127	0	0	0	1.90521	0.984499	2.27005	0	4.4876	2.41186	3.43748	1.4769	-3.06775	0.00538054	0.0165416
MPP2	6.47278	6.92207	6.71951	6.14195	6.21368	7.95195	8.64237	8.6521	8.18421	8.72232	8.57005	9.01492	-1.77743	1.2391e-09	3.66547e-08
SLC4A1	0	0	0	0	0	0	2.7517	3.1331	3.19617	0	3.55187	3.54856	-5.28692	4.14665e-06	3.99064e-05
LNP1	5.63431	4.19589	4.24219	5.33446	3.96749	4.29233	3.64041	3.42176	3.02584	3.56121	3.55187	3.54856	1.36445	0.000588372	0.00260002
LOC117013620	6.45549	6.21693	3.39087	5.05686	3.88051	4.42969	0	3.28464	1.01482	2.08448	2.45153	2.19125	3.48264	9.85515e-08	1.61994e-06
CDR2L	4.46995	4.4185	4.15948	4.09956	5.19745	5.99168	6.76833	6.10885	6.93614	5.91701	6.28324	6.1944	-1.54516	8.51337e-06	7.32602e-05
RFLNB	5.43702	6.99305	6.59916	6.01265	6.12187	4.42969	5.36267	4.4839	5.07301	4.69205	4.09523	4.84018	1.3591	0.000367181	0.0017543
PLXDC1	0	0	0	2.59568	1.90521	1.56426	4.18629	1.96899	2.60958	2.41186	2.66992	2.44857	-1.99505	0.0178193	0.0442056
PITPNM3	5.47183	6.47011	6.37924	6.76762	6.94999	7.30887	8.48962	8.48219	6.75714	7.71835	8.28177	7.03558	-1.29069	0.000203615	0.00106469
FADS6	8.42101	8.90087	8.34762	8.22713	9.64712	11.4102	12.0674	11.8297	11.1249	12.1101	11.991	10.9928	-2.05923	1.27171e-05	0.000102861
FKBP10	3.53362	3.02407	2.05768	3.59675	3.46824	4.1405	5.81863	4.71495	3.72769	4.91508	4.93082	4.42695	-1.54892	0.0002899	0.00143602
P3H4	3.88309	4.02578	4.24219	4.33414	4.33768	4.36265	6.18366	5.81722	5.81032	5.9677	5.99048	5.48207	-1.73426	2.28993e-12	1.49396e-10
PPP1R9B	6.6953	6.47011	6.37924	6.33462	7.46533	7.24516	8.28821	7.88349	9.09014	8.19332	8.11035	8.35875	-1.54654	6.31226e-09	1.5376e-07
GAA	8.72145	7.66397	8.23096	7.85828	9.09882	9.56319	10.0935	9.63804	9.70542	9.53137	10.1593	9.42553	-1.10641	0.000241183	0.00123055
NAA38	4.1642	4.27398	4.65826	4.7128	6.44344	6.9116	8.01725	8.18265	8.23397	8.18263	7.53959	7.52905	-2.37231	4.02005e-08	7.60287e-07
HOXB4	0	1.60334	0	0	1.90521	1.56426	2.53088	2.28883	3.3485	2.08448	2.85956	3.75323	-2.53046	0.00210058	0.00758409
MRC2	3.07147	2.83094	3.39087	1.00644	2.2206	4.67048	5.22197	3.54697	4.42042	4.49876	4.79803	3.54856	-1.2785	0.0192969	0.0470733
ICAM2	4.1642	4.67025	3.65515	4.76726	5.08524	5.52409	6.81806	6.26282	6.87473	6.69541	6.82836	6.70657	-1.97972	1.39524e-12	9.79977e-11
FXR2	7.84259	7.41102	7.42467	7.56737	8.30302	8.49639	9.00376	8.80409	8.90595	8.95369	8.75456	9.19033	-1.03963	1.43621e-06	1.61162e-05
LOC117013754	4.46995	4.54986	4.24219	4.53586	3.68905	4.1405	6.23948	6.06764	5.81032	5.72409	5.54206	6.27967	-1.72669	3.92656e-11	1.86174e-09
GLTPD2	7.46463	6.84742	6.85709	6.38773	7.96543	8.07747	9.88329	9.7546	9.74714	9.53768	8.96792	8.84068	-2.11674	2.33609e-12	1.51274e-10
RNFT1	10.4822	10.0922	10.1822	10.1473	9.55358	9.09817	8.40265	8.41396	8.63305	8.46439	8.66843	8.73595	1.43673	4.80253e-11	2.19664e-09
RPS6KB1	9.5489	9.95078	9.84119	9.89089	9.43078	8.88178	8.12491	8.08794	8.58401	8.83583	8.55298	9.22944	1.01123	2.61685e-05	0.000189612
MAFG	7.7605	7.30343	7.20515	7.72703	7.91708	8.19775	9.20175	9.05398	9.50113	9.22512	9.63456	9.94601	-1.73895	1.33433e-15	2.07958e-13
G6PC	9.44103	10.4807	10.4284	12.0562	11.6605	12.9335	14.1169	13.7516	13.4198	14.1697	14.141	13.2444	-2.23719	2.89421e-07	4.0843e-06
RNASEK	8.10346	7.80214	7.85742	7.83934	8.40002	8.50807	9.07708	9.32926	9.52131	9.1365	9.14238	9.17038	-1.12674	6.81903e-11	2.95819e-09
LOC117013808	0	2.34396	1.03871	2.00965	0	1.97668	2.27005	4.91406	5.35069	1.66029	4.16879	3.17405	-3.17361	9.53863e-05	0.00056573
TAGLN3	2.87741	4.61131	4.24219	3.3335	4.87635	4.87677	5.3958	5.57408	5.45508	5.4665	5.12811	4.59607	-1.0162	0.00436511	0.0139471
TOP2A	2.87741	1.60334	3.65515	3.59675	1.90521	2.29705	4.79513	3.28464	3.48627	4.86247	4.4304	4.16537	-1.56844	0.00153546	0.00584197
PIK3R5	3.53362	3.93256	4.53245	4.09956	4.96357	3.87782	6.22111	5.35183	5.23816	5.83746	5.54206	5.56593	-1.47246	1.83394e-06	1.99541e-05
SLC25A10	9.83118	9.27299	9.50884	9.23924	10.243	10.4885	11.4172	11.5435	11.0442	11.1178	11.0922	10.5525	-1.31863	1.34765e-07	2.13192e-06
LOC117013851	8.68482	8.28949	8.25606	8.01842	7.38861	7.36989	6.49015	6.54391	6.83659	6.35808	6.40999	6.88043	1.48643	1.57597e-09	4.4733e-08
TOB1	8.63578	9.09889	9.44916	9.12396	9.22994	7.79552	8.08991	7.35964	8.13268	8.30103	7.39383	8.20593	1.01924	0.000187905	0.000999628
TK1	6.10255	7.58958	5.80292	7.17263	7.54526	9.60368	10.3045	9.61499	10.7752	9.77677	10.0097	10.5997	-2.3525	1.4306e-06	1.6064e-05
AMZ2	8.13639	8.42828	8.90913	8.19271	7.42748	7.73716	7.50506	7.2534	6.17883	7.04143	7.27395	6.12236	1.23222	3.84697e-05	0.000261943
RNF43	6.79489	7.30343	6.87015	7.01275	6.94999	8.34396	8.6899	8.76596	6.99505	8.62698	8.77237	7.68097	-1.06762	0.00185379	0.00683975
HS3ST3B1	11.3287	11.6269	12.214	11.4931	11.3766	10.5936	9.37374	9.80091	10.4971	8.95054	9.31633	10.6558	1.61353	3.83478e-07	5.21381e-06
SLC13A2	1.04127	3.34668	0	0	3.05688	3.2939	9.17337	6.35133	4.83581	5.69429	5.56947	3.75323	-4.90873	1.38576e-05	0.000110755
C2H3orf70	8.53239	9.60865	9.57015	9.02125	8.49457	8.35263	6.85427	7.2349	6.68742	7.24009	6.98928	7.0647	2.00467	2.2917e-15	3.3335e-13
INTS2	7.05805	7.55872	7.34271	7.63484	6.71883	6.42862	5.91319	6.36839	5.75687	6.21854	6.49823	6.27967	1.00017	4.69279e-05	0.000310462
RAPGEFL1	2.87741	3.48444	2.05768	3.18135	3.58287	0	1.54186	0.979404	1.01482	0	0.921429	0.919723	2.75459	0.00228736	0.0081587
MB21D2	3.07147	4.67025	4.93182	3.18135	3.96749	5.46138	7.21141	6.94752	5.78384	6.19745	6.1624	4.88441	-1.96077	1.41535e-05	0.000112569
RND2	4.60152	4.61131	4.07174	3.59675	5.12362	4.77731	5.98026	5.68722	5.38634	6.15434	6.2997	5.61925	-1.37958	2.33177e-06	2.44996e-05
ZMAT3	7.49033	8.42828	8.45122	8.08962	7.57326	6.7373	6.70365	6.81685	6.71571	6.73984	7.07787	7.27035	1.01172	0.000243866	0.00124123
ABHD15	10.3114	10.4889	10.1166	10.6044	10.4326	10.4314	9.4467	9.25778	8.9483	9.35457	9.33042	9.05175	1.16486	4.92841e-17	1.07734e-14
BRCA1	4.32516	2.6079	3.87843	3.81929	2.6985	3.43112	7.32757	6.54391	5.07301	7.68086	7.07787	6.52291	-3.43611	4.71961e-16	8.63483e-14
SPATA22	8.41655	7.14623	7.98898	10.7279	9.28389	7.78915	7.55725	8.40157	6.58377	7.96909	4.65178	6.08494	1.76935	0.0130573	0.0344213
FN3K	4.93665	5.27469	6.16277	5.05686	6.53172	5.46138	7.2299	6.43472	7.2092	8.16101	6.23268	5.56593	-1.36585	0.000860211	0.0035955
ZFP3	3.07147	4.61131	5.85641	5.01245	5.19745	4.87677	5.66403	6.08839	6.31452	5.99239	6.23268	5.92475	-1.09696	0.0010285	0.00416747
EPOP	6.38418	6.17685	5.50094	4.81975	6.87323	5.77675	6.70365	6.79177	7.98938	6.50261	6.46941	7.6364	-1.08798	0.00256814	0.0090056
TM4SF5	5.80783	6.56635	6.59916	6.16242	6.51737	7.14896	9.2881	9.34874	9.43884	9.29874	8.85825	8.31094	-2.62502	1.80774e-25	1.78987e-22
METRNL	2.38741	1.01381	2.05768	2.59568	4.92062	2.78068	5.71743	4.54522	5.61385	5.75328	5.39655	5.16101	-2.34741	1.36679e-05	0.000109552
ATAD5	3.24251	4.48568	4.32041	4.01205	3.20741	3.87782	1.54186	1.55743	2.60958	3.68756	3.17727	2.66687	1.33448	0.00700748	0.0206098
GHDC	6.96337	6.34907	6.26521	6.91963	7.15844	8.10849	8.58248	8.62395	7.52119	8.37801	8.09628	7.262	-1.06899	0.00123892	0.00485532
CCL16	7.54856	8.0663	7.81752	5.6273	7.46533	7.94623	9.82823	8.53227	8.36926	9.05972	8.68105	7.03558	-1.2231	0.00255382	0.00896659
UNC119	5.28871	5.7274	5.20356	5.37009	5.87427	6.09856	6.99064	6.54391	6.02904	6.45009	7.09684	6.46584	-1.02242	4.36996e-05	0.000291538
NOL11	8.30996	8.7069	8.64985	8.70282	7.73694	7.17849	7.23906	6.74025	7.30543	6.83848	6.88402	7.95946	1.09472	0.000209819	0.00109238
KIF18B	1.04127	0	0	0	0	0	3.11217	2.55047	2.02218	1.05686	1.88048	3.54856	-4.28687	0.000166085	0.0008986
BRIP1	3.24251	5.67079	5.50094	4.18206	3.58287	2.29705	2.53088	2.28883	2.02218	2.08448	1.47922	3.17405	2.43439	9.98655e-05	0.000588549
CRYZL1	8.17914	8.35383	8.2208	8.54029	7.76149	7.56145	6.97975	7.12873	6.98346	7.00548	7.13404	7.09325	1.08991	7.16155e-09	1.71959e-07
SOCS3	7.10316	6.87273	8.14759	6.35254	8.09663	5.92353	8.66972	7.41818	9.02662	9.25604	6.5542	7.97489	-1.11203	0.0127238	0.033706
GSDMB	5.16653	5.80835	5.20356	6.33462	5.70741	5.82735	4.10848	3.76887	4.67218	4.75112	4.84367	5.36208	1.0846	0.000609528	0.00267665
SPATA20	4.53723	5.02663	4.59673	4.65619	4.78352	5.64187	6.16456	5.95917	7.00654	5.66387	6.06943	6.6045	-1.41505	1.93118e-06	2.08452e-05
FDXR	7.75344	7.48676	6.77613	6.5205	7.79754	8.82065	9.19706	8.94443	8.68764	8.92511	8.96534	8.71467	-1.19224	0.000177843	0.000952418
LOC117014123	0	0	1.03871	1.00644	0	0	2.94316	2.96376	3.48627	3.26952	2.19407	3.4342	-4.40107	9.45791e-06	8.00783e-05
LOC117014153	0	1.01381	1.63634	0	0.937506	0	3.11217	0.979404	2.83267	3.09809	2.85956	2.44857	-3.03533	0.00179506	0.00665811
CD5L	7.16828	6.23657	6.34222	6.37025	7.06292	7.23582	9.30346	9.22536	9.1222	9.27377	9.44403	8.97713	-2.44356	4.51566e-31	6.90979e-28
TSEN15	7.98796	7.92823	6.98267	8.02961	7.46533	7.26365	6.29322	6.00354	5.38634	6.46781	6.51243	4.92732	1.63872	2.56168e-08	5.18984e-07
LPGAT1	11.2431	10.8129	10.6319	11.1115	9.91397	9.34825	8.94621	8.66942	8.46404	8.64656	8.62335	8.58666	1.98858	8.63575e-13	6.40339e-11
MDM4	7.18935	7.0385	7.00653	7.9728	6.54592	6.83946	4.39731	5.20754	4.83581	5.60103	5.74807	6.32851	1.70351	2.44615e-07	3.56707e-06
C22H1orf162	6.08016	7.0607	6.0525	6.62743	6.04396	5.94661	4.74459	4.54522	6.09515	5.23778	4.59954	4.74743	1.28169	7.84202e-05	0.000479466
PAPPA2	0	1.01381	0	0	0	2.78068	5.66403	4.13077	2.02218	5.10821	3.17727	0	-3.99942	0.00667585	0.0197866
SLC27A3	5.57149	4.02578	4.98081	3.7123	5.33465	5.75076	6.27553	6.26282	6.67306	5.78189	5.86333	6.31241	-1.17002	0.000484876	0.00221237
LOC117014313	4.07645	5.31219	4.24219	3.91889	4.83068	4.05814	4.84397	5.93646	5.91164	6.31957	5.88531	5.53852	-1.34083	4.49129e-05	0.000298686
LOC117014326	5.86132	6.98146	7.42467	6.94348	6.42819	6.49273	4.79513	4.41985	4.98275	5.53533	5.09075	4.96899	1.80197	4.84636e-10	1.59636e-08
DCST1	2.06148	3.93256	1.63634	3.7123	4.12713	2.97276	0.967795	0	1.60469	2.08448	0	1.4769	2.81649	0.000445774	0.00206304
FCER1G	6.9136	5.75489	5.85641	5.96684	7.32416	6.9116	7.81778	7.81667	7.92419	7.5539	7.64	7.45032	-1.13202	4.27019e-05	0.000285789
DPT	0	0	0	0	0	3.43112	4.58137	4.4839	3.83476	4.27552	4.23877	2.44857	-3.31144	0.000226284	0.00116477
S100A1	2.38741	4.83386	5.07408	0	2.6985	6.39546	8.75837	6.24445	9.00385	7.387	6.10734	7.82409	-3.27191	0.000526392	0.00237384
KLHDC8A	1.04127	3.72583	3.77111	2.59568	3.05688	0	0	0	1.60469	0	0	0.919723	3.72216	0.00200717	0.00731113
BATF3	5.36477	4.9808	4.98081	5.33446	4.73476	5.49308	6.96879	6.9812	6.88723	6.5861	7.01942	6.26301	-1.66541	1.09825e-13	1.03363e-11
PIP5K1A	7.88195	8.29886	8.13141	8.24643	8.5555	8.81752	10.594	10.3161	10.3114	10.4919	10.7573	10.0756	-2.09045	6.74047e-29	8.72735e-26
PSMD4	9.44323	8.95816	9.11518	9.33701	10.1874	10.345	10.6998	10.7358	11.4336	10.639	10.3718	10.9647	-1.18565	1.09299e-05	9.02706e-05
ADCY10	6.97555	5.27469	5.53414	6.1826	5.7813	5.39583	4.46131	5.1691	4.7833	5.39422	5.67422	3.30998	1.0374	0.00858238	0.0243155
LOC117014365	6.47278	6.11454	6.71951	5.68502	5.75709	7.03515	8.62152	8.72348	8.7089	8.04777	8.10567	8.19719	-2.06213	7.67477e-16	1.27903e-13
INKA2	1.63974	0	0	0	0	0	2.94316	0.979404	0	2.9035	1.88048	2.44857	-3.30018	0.0110068	0.0298962
PTX3	3.53362	5.11414	5.28384	5.05686	3.78795	0.984499	3.26343	2.28883	3.3485	2.67853	2.19407	2.66687	1.83417	0.00202571	0.00736588
LOC117014368	7.55669	6.78212	6.46783	7.9728	7.73074	6.69705	5.63658	5.31709	5.1161	3.91123	4.97249	4.84018	2.29196	3.41631e-12	2.15368e-10
CEP350	9.91104	10.5022	10.5891	10.0803	9.46107	9.18805	8.44283	8.45847	8.48474	9.1365	9.42164	9.63904	1.02784	0.000452442	0.00209008
ILDR1	8.10346	7.6123	7.98898	8.13693	7.60073	7.16872	5.84286	6.64542	6.05141	6.5861	6.1624	5.98693	1.57692	3.78911e-12	2.3362e-10
LOC117014377	3.98301	3.19438	3.06707	3.3335	4.52137	4.42969	0.967795	0	0	2.08448	2.45153	1.87784	2.84014	1.37074e-05	0.000109816
HCN3	2.38741	1.60334	1.63634	2.33222	3.58287	0	0	0.979404	0	1.05686	0.921429	0.919723	2.61266	0.0178113	0.0441987
PKLR	9.39869	8.95224	9.86095	9.48451	10.2689	11.4929	11.5385	11.5542	10.5879	11.5262	10.9105	10.8078	-1.03375	0.00505745	0.0157437
FDPS	8.7642	8.00465	8.72368	9.232	9.65041	9.59275	9.51048	10.23	10.1314	11.5446	9.93256	11.9733	-1.74729	1.41326e-05	0.000112472
NDUFS2	10.9213	10.5083	10.6911	10.7942	11.2901	12.0231	12.3344	12.4853	12.5123	12.3583	12.2387	11.8747	-1.18083	2.09295e-06	2.23248e-05
IQCB1	6.34716	5.98124	5.88243	6.14195	4.92062	4.5551	3.64041	4.54522	5.42112	4.10484	3.93582	4.69872	1.29579	0.000733468	0.00313105
B4GALT3	6.52344	6.56635	6.16277	6.47214	7.65415	7.76339	8.42689	8.24866	8.57245	8.50357	8.31049	8.25729	-1.40082	4.50709e-07	6.01136e-06
ATR	8.73584	9.00471	8.94969	8.85831	8.22574	7.53885	6.88959	7.07775	7.0627	7.59479	7.70943	7.90146	1.21593	6.9772e-06	6.21048e-05
XRN1	8.06408	8.57044	8.37537	8.45576	7.68013	7.23582	6.63594	6.40194	6.78411	7.11073	7.40909	7.58372	1.09107	6.54566e-05	0.000411174
LOC117014427	4.93665	5.02663	3.87843	4.96663	4.4627	4.67048	1.54186	2.77186	2.83267	0	3.43748	3.30998	2.18435	2.3441e-06	2.45984e-05
LOC117014431	3.39539	1.60334	1.03871	2.33222	2.88879	0	0	0	1.01482	0	0.921429	0	3.47179	0.00584646	0.0177503
TLCD4	11.3334	11.3392	11.3624	11.4132	10.7201	9.67104	8.21584	8.28057	8.76752	8.91223	9.0602	9.6097	2.19988	5.54175e-13	4.37928e-11
COMMD2	9.02376	8.37613	8.91229	8.65306	7.98641	7.71717	7.78063	7.4506	6.86213	7.61877	7.3231	7.38254	1.09296	1.01684e-05	8.50244e-05
BOLA1	6.42027	6.27505	5.98205	5.87061	7.01268	7.51589	7.90666	8.11853	7.59158	8.05365	7.39383	7.45765	-1.15123	6.10164e-05	0.000388144
C22H1orf112	5.57149	5.07105	4.77398	5.47199	5.12362	4.96981	5.10663	4.04845	3.3485	3.91123	4.30552	3.93244	1.01292	0.0018097	0.0067006
LOC117014455	4.07645	4.02578	4.59673	5.09994	5.367	6.58386	2.94316	3.42176	1.60469	4.10484	3.93582	3.17405	1.97027	0.000123355	0.000698771
SLC30A7	10.0311	10.1016	9.87073	10.087	9.0247	8.31765	8.13475	8.29849	8.46404	8.41044	8.35843	8.78926	1.28408	4.17199e-06	4.00816e-05
IKBKE	4.77879	4.02578	3.39087	4.7128	4.57775	4.61394	5.81863	5.65976	5.35069	5.35667	5.54206	4.64831	-1.04783	0.000577665	0.00256584
GNB4	7.26076	7.46195	8.04189	7.4474	6.68073	6.05675	5.60859	5.79214	6.36899	6.31957	6.60808	6.66914	1.0152	0.00114544	0.00454933
MIS18A	3.98301	5.93392	6.46783	5.47199	5.51871	5.21759	4.33034	4.04845	4.4876	4.63046	4.30552	5.08724	1.12241	0.00222147	0.00795572
SPATA46	0	2.02066	1.03871	0	0.937506	0	3.52536	2.96376	2.83267	3.26952	2.66992	2.85644	-3.11921	0.000203232	0.00106302
RBM15	5.72367	5.95777	6.89592	5.65645	6.41278	6.09856	7.21141	7.77248	7.53713	7.8253	7.69082	8.02019	-1.52009	2.06615e-10	7.67714e-09
TMCC2	3.88309	3.83289	3.39087	2.81838	3.96749	4.8279	5.63658	5.79214	6.17883	5.56856	5.841	5.48207	-1.91898	1.65978e-09	4.68748e-08
DNAJC28	8.72145	8.63104	8.43373	8.31659	7.8557	8.4487	6.85427	6.63135	7.22897	7.94399	7.97337	7.15774	1.04254	5.02421e-05	0.000329057
LOC117014501	3.65975	2.6079	0	2.59568	4.04951	2.97276	0	0	2.34557	0	0.921429	0.919723	2.9273	0.00314485	0.0106293
DENND4B	6.25023	6.15638	6.37924	6.26061	7.23055	7.17849	8.07975	7.68663	7.50507	7.89899	7.7278	7.36704	-1.0856	7.88634e-06	6.89022e-05
LOC117014511	7.8624	7.59719	7.56784	8.0735	7.92253	8.40355	8.75518	10.0658	9.00958	9.90098	8.91279	9.24224	-1.4732	1.26392e-08	2.84415e-07
LOC117014512	11.2914	11.3734	11.6966	11.8012	11.4832	12.1344	13.5792	14.1986	13.6107	14.505	13.9004	13.7232	-2.30106	7.92605e-28	9.52938e-25
WNT2B	2.06148	1.01381	1.03871	0	2.2206	1.97668	4.52259	2.55047	2.60958	1.05686	3.17727	1.87784	-1.87899	0.0205992	0.0497597
GPSM2	5.1234	5.67079	5.9331	5.81998	4.4627	4.96981	4.69221	3.28464	4.1978	4.56611	4.7022	4.30208	1.09167	0.00125363	0.0049038
ANXA9	5.6945	4.83386	3.06707	4.59728	5.00528	3.55641	3.40033	3.28464	3.02584	3.42272	2.45153	3.4342	1.61041	0.000523863	0.00236525
PTPN22	4.83335	5.07105	5.07408	3.7123	4.20078	2.78068	2.7517	3.66218	2.60958	3.56121	3.65785	3.30998	1.2464	0.00562896	0.0171892
AGL	11.1016	11.8847	11.7655	11.9983	11.0054	10.9461	9.66625	9.96277	9.59361	10.4822	10.4111	10.6574	1.33121	2.76211e-07	3.93338e-06
ILDR2	2.65311	1.01381	2.05768	1.00644	0	2.55903	4.02623	3.28464	4.02767	1.66029	3.02714	3.84562	-2.0305	0.00257881	0.00903737
LOC117014598	8.20006	7.80872	7.86397	8.37913	7.26529	7.66247	7.03337	6.52881	6.65856	6.90502	6.9994	7.13045	1.02078	1.57968e-06	1.74814e-05
RALGPS2	7.28054	8.02173	7.88343	7.29817	6.81578	5.77675	6.60793	5.81722	5.55242	6.83848	6.4839	5.81477	1.09241	0.00166876	0.00626416
RNPC3	8.2857	8.66041	8.57604	9.32571	8.01221	7.43661	6.27553	6.20699	6.2959	7.04143	7.22306	7.22807	1.72425	2.78471e-08	5.55359e-07
LOC117014622	3.07147	2.02066	0	2.81838	2.6985	2.55903	0	0	1.01482	1.66029	0	0	3.20129	0.00568071	0.0173032
C22H6orf62	11.5546	11.5387	11.4622	11.5931	10.7534	10.6553	9.91077	10.046	10.2595	10.0288	10.2393	10.1669	1.19668	1.01003e-09	3.06873e-08
LOC117014631	2.65311	3.02407	3.87843	4.18206	2.47925	1.56426	0	0	0	0	0.921429	1.87784	3.71909	0.000195078	0.00102804
ZBTB37	7.08078	6.90989	6.71951	7.79415	6.44344	5.55445	4.74459	5.04721	4.7833	4.69205	5.36561	5.29812	1.91663	5.05433e-09	1.26223e-07
GNAT2	8.16857	8.78897	8.63845	8.48449	7.84426	7.39528	6.622	6.92463	7.14823	6.94352	7.24022	7.50091	1.21046	1.2964e-06	1.47439e-05
FCGR3A	6.45549	6.11454	6.20462	6.16242	6.5877	5.90008	7.02281	7.82905	7.97189	7.65789	7.87241	7.76025	-1.47226	6.16471e-13	4.78177e-11
DPYD	11.9544	11.721	12.2983	11.461	11.2121	12.572	12.8905	12.9783	13.1269	13.2766	13.374	13.2634	-1.21661	7.45546e-08	1.27272e-06
COLGALT2	7.54038	7.21712	7.82425	8.40942	8.10145	8.27271	6.83023	7.18761	5.55242	7.52879	7.39383	6.1944	1.02658	0.00131509	0.00510978
LOC117014664	1.04127	3.93256	1.63634	1.59354	2.88879	0.984499	0	0	1.01482	0	0	0	4.17401	0.000876389	0.00365133
RCSD1	6.96337	6.86013	6.99465	6.85823	7.05301	7.06709	8.12984	8.05669	7.88112	7.88587	7.88337	8.16617	-1.04323	1.52693e-14	1.80996e-12
MAB21L3	6.6041	5.38437	7.42467	6.76762	6.64159	5.64187	4.84397	5.31709	5.78384	5.01488	5.59638	4.92732	1.29993	0.000124575	0.000704115
QSOX1	14.4568	13.9259	13.595	13.7961	14.8675	13.5223	12.3812	12.1184	13.6544	12.0438	11.976	13.0433	1.43335	1.03199e-05	8.60352e-05
TRAF3IP3	6.80858	7.71385	7.36133	8.19768	7.49491	7.49256	6.57938	6.63135	6.72966	6.15434	6.31598	6.89131	1.00646	1.92812e-05	0.000145665
LOC117014690	4.46995	2.02066	1.03871	3.7123	0.937506	1.56426	1.54186	0	1.01482	1.66029	0.921429	0	2.76896	0.00693033	0.0204257
HJV	8.77818	8.61987	8.74156	8.66745	9.70364	10.5397	12.2338	11.7138	10.7793	12.0668	11.623	10.6422	-2.25141	1.09766e-09	3.29549e-08
SASS6	3.07147	4.19589	4.24219	4.09956	2.6985	2.29705	2.7517	1.96899	2.83267	3.26952	1.88048	1.4769	1.30498	0.020052	0.0486543
TRMT13	7.10316	7.27523	5.9331	7.29817	5.85158	6.17871	4.79513	5.4189	5.48826	5.43081	5.74807	5.53852	1.32733	2.14513e-05	0.000159342
C22H1orf189	3.88309	4.61131	4.71728	3.91889	5.04581	3.9708	2.94316	1.96899	2.83267	2.9035	3.02714	2.66687	1.83201	9.8529e-06	8.30465e-05
CFAP45	2.06148	2.6079	2.64891	2.33222	2.6985	2.29705	3.52536	3.28464	4.02767	2.67853	3.43748	3.75323	-1.20733	0.0106132	0.0290333
APOA2	11.3096	11.4041	11.177	11.5246	13.716	14.3866	15.3409	15.7378	15.6243	15.8178	15.4467	15.2758	-2.66968	2.5147e-05	0.000183474
TNFAIP8L2	2.06148	3.19438	3.65515	2.33222	4.27085	4.5551	6.12559	5.88994	6.33291	5.94257	6.49823	5.48207	-2.55179	3.9393e-11	1.86254e-09
TMEM81	1.63974	3.83289	3.97832	3.7123	3.58287	3.2939	2.27005	1.96899	3.19617	2.08448	2.45153	0	1.46822	0.0144567	0.0374418
PTBP2	8.1472	9.51126	8.74865	9.06811	8.64067	7.61284	6.39504	6.54391	7.22897	7.25036	7.17924	7.1487	1.75622	2.44729e-09	6.55935e-08
DPM3	7.78838	7.69268	7.91528	7.47221	8.8668	9.45671	9.75989	9.87891	9.84004	9.90261	9.62969	9.2486	-1.33578	2.44889e-05	0.000179372
RAP1A	10.1037	10.1644	10.4794	9.82662	9.46854	9.22391	8.79609	8.79149	8.90595	8.83924	8.87757	9.13191	1.04511	6.35977e-07	8.00458e-06
CFAP126	5.07893	4.67025	4.24219	5.05686	5.87427	5.96932	6.53545	6.35133	6.43854	6.39559	6.06943	5.85977	-1.0286	0.000544741	0.00244225
C22H1orf194	6.27014	5.83435	4.93182	6.38773	5.00528	3.55641	4.8912	2.96376	3.83476	3.80373	3.84898	2.85644	1.81538	0.000149581	0.000822525
LOC117014797	4.98565	5.41915	6.43305	4.7128	5.23299	3.2939	4.79513	4.13077	3.72769	4.35383	3.75658	3.17405	1.25959	0.00534785	0.0164622
LOC117014808	9.89189	9.27536	10.3136	9.95242	8.51276	7.91147	7.81166	7.94167	7.84315	8.01199	7.84462	8.34299	1.55645	2.73644e-06	2.79998e-05
LOC117014809	5.07893	4.78136	4.07174	4.33414	3.46824	3.14225	5.86668	6.38526	6.56834	6.10989	5.94933	5.98693	-1.92853	1.56996e-09	4.46377e-08
TTF2	7.38468	6.82165	6.78994	7.18269	6.6149	6.03539	6.22111	5.54435	5.31415	6.19745	6.21543	5.29812	1.0196	0.000220019	0.00113705
S100A4	6.66554	7.48676	7.50223	6.7542	7.01268	6.44492	4.8912	4.76737	5.75687	5.39422	5.36561	4.96899	1.83155	5.23674e-12	3.11466e-10
S100A12	7.73922	8.73132	8.34762	7.96117	8.31136	6.46103	5.52121	5.24499	6.53697	4.80787	4.54533	6.66914	2.31597	9.93614e-09	2.30365e-07
EFNA4	3.39539	3.61017	3.39087	4.01205	4.52137	5.01418	5.58004	4.54522	5.07301	5.89098	5.64874	4.79455	-1.25086	0.000795957	0.00336453
HMGCS2	13.0361	12.612	13.3807	12.9107	13.3796	13.9053	14.3993	14.4504	14.4232	14.7392	14.8715	14.618	-1.33043	3.19555e-10	1.10578e-08
PRKAB2	4.77879	5.61188	5.32237	4.65619	4.33768	4.8279	2.94316	3.96114	3.3485	3.56121	4.01773	4.84018	1.12001	0.00296391	0.0101441
NUP210L	7.3663	6.99305	7.01831	6.90756	6.1407	5.92353	4.10848	4.66057	5.81032	4.91508	5.12811	5.61925	1.68746	2.6489e-07	3.8108e-06
ANKRD35	4.24692	4.54986	4.07174	5.26044	5.54723	4.72488	3.64041	2.55047	4.34996	4.27552	2.66992	1.4769	1.44582	0.0027765	0.00960813
PBXIP1	8.01181	7.12531	7.20515	6.99003	8.58675	9.58909	9.53299	9.36796	9.45991	9.42655	9.2071	9.14333	-1.11458	0.00333937	0.0111679
IL10	4.46995	4.27398	2.05768	3.3335	4.52137	2.55903	5.91319	4.35283	5.58346	4.96584	5.12811	6.29613	-1.7655	0.000116028	0.000664506
S100A8	7.44724	9.57048	8.92799	8.58267	8.41557	6.37859	5.79398	5.57408	6.99505	4.63046	4.97249	6.79032	2.5055	1.18306e-07	1.90012e-06
LOC117014907	2.06148	2.34396	3.06707	1.00644	2.88879	0	0.967795	0	0	0	0.921429	0	3.40724	0.00602737	0.0182305
LOC117014913	4.24692	3.61017	4.07174	2.81838	2.2206	1.56426	2.27005	0.979404	1.60469	2.41186	1.47922	1.4769	1.9494	0.00386749	0.0125987
LRIF1	8.05263	8.21721	8.01274	7.97858	7.12099	6.69705	5.84286	6.60279	6.5049	6.81098	6.60808	6.85843	1.2125	1.22339e-05	9.94305e-05
CD1D	0	1.60334	0	0	0	0	0.967795	1.55743	1.60469	4.01128	1.47922	2.44857	-3.59528	0.00412213	0.0132792
SYCP1	3.77574	4.88452	4.82853	5.59755	4.12713	4.05814	1.95142	1.55743	3.3485	2.9035	2.45153	2.85644	2.25481	2.02393e-06	2.16986e-05
KLHDC9	3.53362	4.34805	4.46517	3.59675	5.26768	5.64187	5.89013	5.1296	6.02904	5.39422	5.81832	6.14071	-1.11438	0.0026206	0.00916111
PFDN2	6.25023	6.15638	6.07524	6.43897	7.33237	7.41195	7.90666	7.74006	8.00666	7.88587	7.53264	7.78379	-1.10035	2.57991e-05	0.000187338
LOC117014974	1.63974	0	1.63634	0	2.2206	3.14225	4.69221	4.71495	4.72881	6.28	2.19407	6.02694	-3.79418	1.27299e-07	2.02752e-06
NSL1	5.1234	6.34907	6.87015	6.7542	4.63201	5.49308	4.69221	5.28149	4.4876	5.43081	5.69926	4.69872	1.0008	0.010932	0.0297314
LOC117014992	0	2.83094	3.97832	0	1.90521	0	0	0.979404	0	0	0	0	3.98475	0.0144115	0.0373709
CSF1	8.00589	7.6784	7.34271	7.48851	8.13001	7.50038	9.25689	9.15334	8.80422	9.56469	8.94193	8.56644	-1.36742	9.84774e-11	4.1029e-09
HMCN1	6.95109	4.67025	5.98205	5.65645	5.9186	3.14225	5.14611	4.76737	4.02767	4.10484	5.013	4.74743	1.12357	0.0162616	0.0411293
PAQR6	1.04127	2.34396	0	2.59568	1.50102	1.97668	3.40033	4.20865	3.02584	2.9035	3.65785	2.44857	-1.92034	0.00234111	0.00832043
ANP32E	10.0032	10.774	10.7157	10.6879	10.1874	9.84845	7.9958	8.67971	9.04346	8.86954	8.64284	8.94094	1.68588	9.01143e-14	8.84227e-12
C22H1orf54	5.03304	4.83386	4.15948	4.01205	5.16101	3.55641	5.69098	6.20699	6.23855	6.13228	5.90697	5.9665	-1.49988	2.01974e-07	3.05722e-06
SLC35A3	10.3017	10.7596	10.7707	10.6422	9.92488	9.47071	8.74878	8.76273	8.72987	9.34501	9.6034	9.3046	1.26132	6.86142e-07	8.57397e-06
VASH2	4.66306	3.48444	5.68959	4.18206	3.78795	4.96981	3.52536	3.28464	4.02767	2.41186	3.43748	2.66687	1.42464	0.00192207	0.0070515
LOC117015022	2.87741	1.60334	2.05768	1.00644	2.6985	5.13963	6.72987	7.40996	6.45542	6.94352	6.56786	4.79455	-3.52346	4.47513e-09	1.12932e-07
HDGF	10.7564	9.80717	9.64995	10.1752	10.8821	11.3547	11.6015	11.6766	11.942	11.6923	11.5928	11.6243	-1.12846	2.12182e-05	0.000157959
LOC117015032	2.87741	3.19438	3.06707	2.81838	0.937506	3.67169	2.27005	1.55743	1.60469	1.05686	0.921429	0.919723	1.92746	0.00737175	0.0214743
ARMC12	5.93802	5.02663	4.71728	5.56717	5.94026	5.64187	2.94316	3.42176	2.83267	3.26952	2.19407	3.30998	2.65038	2.95879e-13	2.52804e-11
KIAA0319	3.77574	4.11334	3.77111	3.7123	4.20078	3.87782	1.95142	1.96899	2.02218	2.08448	2.85956	2.85644	1.7716	7.2476e-05	0.000448829
LOC117015061	2.87741	3.72583	2.64891	2.81838	3.34371	3.2939	4.63786	4.13077	4.11524	4.01128	4.36931	3.93244	-1.14112	0.00207521	0.00750675
TBCC	4.98565	5.78186	6.16277	5.59755	6.74369	5.85201	7.21141	7.01411	7.66597	6.87877	6.86201	7.42059	-1.26371	4.69987e-06	4.41945e-05
TDRD10	2.38741	3.02407	3.77111	3.47112	3.68905	2.55903	1.95142	1.55743	2.02218	1.66029	1.47922	1.87784	1.816	0.00201934	0.0073459
PALMD	5.6945	7.18716	7.2558	6.68515	6.31666	6.58386	5.63658	4.76737	4.11524	6.29992	4.48901	3.93244	1.60954	6.85041e-05	0.000427535
UCK2	0	1.01381	2.87309	2.00965	2.6985	0.984499	3.26343	3.28464	4.4876	4.42812	2.19407	3.17405	-2.05805	0.00220533	0.0079063
NME7	5.47183	5.61188	5.20356	5.59755	5.08524	5.01418	3.40033	4.04845	3.83476	3.68756	4.54533	3.75323	1.48135	3.79374e-07	5.16636e-06
PCP4L1	8.89821	8.96406	9.52338	9.70632	10.984	10.4697	12.1565	12.3014	11.3407	12.4721	12.1829	11.3696	-2.07243	2.23668e-09	6.05269e-08
BCAN	0	0	0	0	0.937506	0	3.11217	1.96899	2.34557	1.05686	0.921429	3.75323	-4.24013	0.00043529	0.00202454
SEMA4A	7.58876	6.69964	6.16277	7.34369	8.01731	7.35272	9.07708	9.13101	9.19937	8.64266	8.98074	8.8209	-1.68128	1.92721e-10	7.19266e-09
CELF3	0	1.01381	1.03871	0	1.90521	1.56426	3.11217	3.96114	3.02584	2.9035	1.47922	3.02397	-2.68731	0.000862015	0.00360027
S100A10	2.65311	2.02066	0	2.33222	1.90521	2.29705	4.26011	2.77186	3.3485	3.68756	3.02714	3.02397	-1.63566	0.0041906	0.0134637
IGSF8	7.50721	7.44517	7.05309	6.99003	8.17639	7.9056	8.57165	8.40571	8.63305	8.48193	8.35843	9.09239	-1.0389	7.08662e-06	6.29789e-05
LOC117015163	5.36477	6.59705	7.00653	5.98993	5.82853	4.49376	4.26011	4.28254	5.58346	4.49876	4.79803	6.04653	1.03085	0.0162354	0.0410753
CADM3	9.86267	9.47659	9.3937	9.39221	8.95458	10.302	11.9338	12.0377	11.2444	11.6039	11.3766	10.6203	-1.9154	1.02698e-12	7.51567e-11
ACKR1	7.31928	6.98146	6.8306	7.07884	6.71883	8.22632	9.92361	9.75946	8.74367	9.70575	9.20491	7.99015	-2.07664	6.04118e-10	1.95173e-08
LOC117015168	3.39539	3.02407	1.63634	3.47112	3.78795	4.21841	2.27005	2.28883	2.02218	1.05686	3.31323	0.919723	1.44166	0.0203544	0.0492674
TSPAN2	2.87741	4.02578	3.97832	4.18206	3.78795	4.42969	2.53088	2.96376	0	2.67853	2.45153	2.19125	1.79641	0.000311236	0.00152067
TPR	10.0282	9.89473	10.1638	10.0058	9.34405	8.95758	7.20207	7.87157	8.02374	8.13352	8.57682	9.1659	1.50355	7.45278e-07	9.12328e-06
PRG4	14.1781	13.8529	13.0319	13.892	13.4229	13.0386	11.1104	10.9878	10.9175	10.1058	11.081	10.8263	2.7612	1.35822e-30	1.90513e-27
ODR4	10.1244	9.64032	9.48143	9.74415	8.85544	8.75353	7.96853	8.29403	8.19932	8.14458	8.38182	8.42013	1.27178	4.37195e-08	8.15839e-07
TUFT1	5.66471	5.11414	4.71728	5.98993	6.44344	6.613	7.16412	7.44256	7.78425	6.95613	7.14319	8.6099	-1.74464	1.15681e-06	1.33366e-05
SLC44A4	3.39539	3.34668	2.05768	4.2601	4.12713	4.61394	1.95142	1.55743	2.34557	2.08448	2.66992	2.19125	1.9247	0.00047823	0.00218619
GPATCH4	5.16653	4.83386	5.53414	4.81975	6.04396	6.27301	6.53545	6.31657	7.47227	5.53533	6.37933	6.83608	-1.08729	0.00172377	0.00643907
NCF2	5.57149	6.19703	6.0294	6.38773	5.9186	5.55445	7.08507	7.09836	7.17904	7.34926	7.10623	6.26301	-1.08612	2.55126e-06	2.65243e-05
DRAM2	11.1175	11.2843	11.1953	10.8607	10.1635	9.78104	9.55149	9.54165	9.57828	9.82912	9.4824	9.67568	1.21991	5.95926e-07	7.58172e-06
S100A9	7.94525	9.3335	9.12883	9.03242	9.75037	7.94623	6.27553	6.40194	7.61431	5.72409	5.33398	7.51505	2.29245	1.60193e-08	3.44364e-07
LOC117015245	0	1.01381	0	0	0	0	1.54186	2.55047	0	0	2.85956	2.44857	-3.50926	0.0146119	0.037741
TMEM79	0	1.01381	1.03871	0	2.2206	1.56426	3.40033	2.96376	2.02218	3.42272	3.31323	2.85644	-2.48594	0.000918186	0.00379541
S100A14	2.87741	4.83386	3.77111	2.00965	2.47925	3.87782	9.15171	7.40996	7.75728	7.26056	6.91641	6.75502	-4.29756	2.98561e-18	7.85215e-16
FAM102B	5.40135	5.69937	6.48492	5.50442	4.83068	4.72488	4.10848	4.20865	4.55179	4.56611	4.93082	4.69872	1.05542	0.00165469	0.0062216
LOC117015302	5.28871	6.34907	6.80362	6.27947	5.33465	5.61331	4.74459	4.4839	4.98275	4.10484	5.013	4.79455	1.36638	1.7461e-05	0.000134282
ABT1	5.83482	5.78186	6.18385	5.47199	7.01268	7.59104	8.02256	8.01936	7.83027	7.87926	7.79322	7.97489	-1.40954	1.15222e-05	9.42841e-05
LOC117015308	4.66306	5.11414	5.71877	4.87039	5.98264	5.99168	2.53088	0	2.02218	1.66029	0	2.44857	4.18469	3.14372e-15	4.44664e-13
LOC117015309	1.63974	2.6079	2.64891	3.91889	2.47925	1.56426	5.32876	6.10885	5.15794	5.56856	3.65785	4.36587	-2.72606	1.5052e-07	2.3568e-06
LOC117015310	0	0	0	0	0	0	1.54186	2.77186	2.02218	2.9035	1.47922	0.919723	-4.16023	0.000870063	0.00362857
LOC117015312	4.77879	4.93346	6.0525	5.68502	4.78352	3.14225	2.7517	2.77186	2.83267	2.9035	1.47922	1.4769	2.90898	2.19229e-08	4.52213e-07
LOC117015314	6.50675	5.19665	6.18385	6.26061	5.08524	3.9708	4.26011	4.95982	4.11524	5.15271	3.93582	4.23535	1.2897	0.00162786	0.00613664
LOC117015317	4.53723	5.48629	5.71877	6.65658	5.33465	4.05814	3.84618	4.13077	2.83267	5.31812	3.93582	5.08724	1.15863	0.0146521	0.0378141
LOC117015354	1.04127	1.01381	2.64891	2.00965	0.937506	1.97668	0	0.979404	0	0	0	0	3.25151	0.0118605	0.0317741
LOC117015357	5.78032	5.61188	4.46517	5.96684	5.62954	5.61331	3.93901	4.28254	3.61202	4.75112	4.93082	3.84562	1.31712	5.82392e-05	0.000372443
ATF3	5.66471	4.11334	4.59673	5.14177	3.96749	1.97668	5.60859	5.84187	6.07345	5.23778	5.74807	6.4215	-1.29355	0.00263141	0.0091873
RGS16	11.1196	11.2503	10.6763	11.2447	11.3894	11.7922	9.16859	8.65905	9.5193	9.02124	9.36212	8.65209	2.18495	6.52665e-24	5.49283e-21
TSACC	3.65975	3.93256	3.52905	4.65619	4.04951	4.61394	3.74696	2.77186	2.34557	3.26952	3.65785	2.44857	1.08306	0.0103179	0.0283962
FAM189B	4.39937	3.72583	4.07174	3.81929	3.78795	5.66987	6.23948	5.84187	5.98322	5.94257	6.0305	6.10377	-1.63663	1.37937e-06	1.55614e-05
NES	4.32516	0	0	2.00965	0.937506	3.9708	5.63658	5.65976	4.83581	7.11073	5.81832	4.64831	-3.18681	0.000811887	0.00341557
IER5	7.73922	7.68556	7.50223	7.45572	8.33199	8.47274	8.28821	8.85946	9.49298	8.76951	8.75456	9.74179	-1.15093	2.97536e-05	0.000210514
KCNH1	0	0	0	0	0	0	1.95142	2.28883	1.60469	0	3.31323	0.919723	-4.07858	0.00385126	0.0125604
IQGAP3	1.04127	0	2.38337	1.00644	3.46824	2.78068	4.18629	4.13077	4.72881	3.80373	3.65785	4.59607	-2.24284	7.38492e-05	0.000456493
PMVK	5.40135	4.88452	5.53414	5.18242	6.19578	7.14896	7.61466	7.63819	7.60677	8.21447	7.16133	8.0593	-1.82556	1.94167e-07	2.95232e-06
BTG2	6.97555	7.58958	7.69808	7.94353	6.41278	5.42898	8.33166	7.7979	9.02944	8.11678	7.62701	8.78926	-1.146	0.00191977	0.00704613
GORAB	6.55625	6.80859	6.32335	6.29809	5.26768	5.64187	4.58137	5.38575	4.55179	4.49876	4.97249	5.19653	1.35824	7.72044e-06	6.75769e-05
NPR1	5.78032	5.61188	5.65981	5.98993	6.60136	6.29115	7.70995	6.92463	7.72284	7.28075	7.01942	7.22807	-1.32241	2.69572e-08	5.4017e-07
CD101	1.63974	4.4185	2.87309	3.3335	4.04951	1.97668	2.7517	1.55743	1.60469	0	2.19407	0.919723	1.98128	0.0071185	0.0208671
LOC117015418	3.53362	3.48444	2.38337	2.33222	3.05688	3.43112	5.29403	3.76887	4.88647	7.18759	4.09523	4.48556	-2.49961	1.24838e-05	0.000101169
HSD17B7	8.7142	7.89155	8.35229	8.36596	9.22111	9.33301	9.07452	9.68307	9.41962	9.96788	9.43846	10.6826	-1.07666	0.000390472	0.0018436
LOC117015423	3.65975	1.60334	2.05768	3.47112	2.2206	2.29705	4.39731	4.76737	4.61324	3.56121	3.84898	4.42695	-1.73912	0.000181169	0.000967289
GPR88	3.88309	4.11334	5.80292	5.37009	3.88051	2.78068	3.40033	3.42176	3.19617	3.68756	3.02714	2.44857	1.5111	0.00331549	0.0110991
RWDD2A	7.22039	7.12531	7.38882	7.10022	6.82746	5.58418	5.32876	5.24499	5.48826	4.86247	4.79803	4.42695	1.93992	1.41485e-10	5.59032e-09
LOC117015431	6.6041	6.69964	5.68959	5.84552	6.45854	7.42022	9.58778	7.93022	7.64406	8.26094	8.04348	6.45121	-1.72649	3.70637e-05	0.000253497
MRS2	10.0995	10.2563	10.6855	10.4307	9.77921	10.7494	9.15655	9.0354	9.22912	9.4557	9.46426	9.20349	1.10667	2.39808e-09	6.44799e-08
DENND2C	5.86132	6.21693	5.62941	5.56717	5.30155	4.67048	4.26011	4.66057	4.4876	4.49876	4.97249	4.16537	1.11515	0.00019069	0.00101093
DUSP23	5.78032	5.90966	5.43214	5.22196	6.93927	7.1086	7.66988	7.49012	7.62926	7.65789	7.64645	7.49379	-1.35982	9.6285e-06	8.12773e-05
S100A16	7.92026	7.78224	7.79029	6.80715	8.18548	8.78908	11.0164	10.1801	10.0096	9.82912	9.7484	9.33081	-2.13029	2.70408e-11	1.33475e-09
LOC117015503	1.63974	2.6079	1.03871	3.59675	1.50102	1.97668	0	0	0	1.05686	0	0	4.01808	0.00085045	0.00356089
CENPQ	4.83335	6.33092	7.27557	5.50442	5.73247	4.42969	5.02428	4.35283	4.67218	5.15271	4.93082	4.01434	1.2897	0.00285185	0.00982647
LOC117015509	3.24251	3.48444	5.11854	2.81838	2.47925	1.97668	2.7517	0.979404	2.34557	2.67853	1.88048	1.87784	1.61609	0.0150046	0.0384997
LOC117015531	3.65975	3.34668	3.87843	2.59568	3.20741	2.78068	1.54186	0	1.01482	0	0	0	4.20321	1.62627e-05	0.000126087
TTK	5.78032	5.61188	4.39461	4.53586	3.68905	4.29233	3.64041	3.66218	3.72769	3.91123	4.09523	3.75323	1.15783	0.0038605	0.0125832
PABPC1L	8.241	8.44525	8.57205	8.31659	6.96063	7.02435	6.52051	6.43472	7.29609	6.61818	6.64721	7.05506	1.2742	2.45554e-05	0.000179703
REM1	1.63974	0	2.38337	2.33222	3.34371	4.5551	3.84618	4.28254	4.27589	4.1927	4.93082	4.16537	-1.43006	0.0146965	0.0378998
NANP	6.78108	6.71372	7.56784	7.16251	6.93927	5.77675	4.02623	4.28254	5.95975	4.49876	5.42685	6.06587	1.677	1.3124e-05	0.000105702
SNAI1	6.79489	6.34907	5.28384	6.62743	6.02381	6.78929	5.18454	4.95982	4.83581	4.80787	4.93082	5.23119	1.42371	2.68772e-07	3.85347e-06
DNMT3B	4.07645	5.34873	4.59673	4.33414	5.62954	4.72488	3.64041	3.76887	3.93444	3.91123	2.85956	4.30208	1.15687	0.00200463	0.00730475
COL9A3	7.42964	3.61017	7.10926	7.60524	4.96357	3.2939	10.8388	9.72011	9.27024	5.53533	9.27945	4.96899	-2.85123	0.00341166	0.0113713
MRPS26	6.30916	5.95777	6.26521	6.1826	7.49491	7.96331	8.71308	8.40571	8.54117	8.39199	8.41621	7.92282	-1.51496	4.91621e-06	4.60231e-05
CCN5	7.02327	6.29391	7.29507	6.35254	7.92797	6.39546	2.94316	4.35283	5.19861	3.68756	5.20005	3.93244	2.63463	7.25882e-11	3.12482e-09
LOC117015680	0	1.60334	0	0	0	0.984499	0.967795	2.28883	1.01482	3.09809	2.19407	3.02397	-2.99637	0.00985483	0.0272823
WFDC2	7.01149	6.67107	5.46695	5.7675	6.6149	6.82708	3.26343	1.96899	3.02584	2.41186	2.66992	2.44857	4.02846	1.91467e-24	1.6962e-21
GNAS	13.5689	13.4783	13.5383	13.552	13.3128	13.2364	12.4009	12.4282	12.3556	12.4453	12.4689	12.2544	1.05947	9.79825e-24	7.85353e-21
LOC117015706	1.04127	3.02407	2.64891	3.18135	0.937506	1.56426	0	0	1.01482	1.05686	0	0.919723	3.06888	0.00737287	0.0214743
LOC117015707	3.77574	5.31219	4.46517	4.7128	4.87635	3.2939	3.93901	2.28883	2.83267	3.09809	2.85956	2.85644	1.60449	0.000363028	0.00173692
LOC117015713	4.98565	5.45311	5.20356	5.47199	5.30155	6.68337	6.6634	7.2534	5.23816	7.20882	6.68531	5.98693	-1.03258	0.0053523	0.0164712
TP53INP2	6.58833	6.84742	6.71951	6.5205	7.50948	7.36133	8.67648	8.9754	8.14313	9.16394	8.96534	8.1114	-1.75925	3.52116e-12	2.2115e-10
MYH7B	2.65311	1.01381	0	2.59568	3.46824	5.52409	5.79398	5.71418	4.42042	5.56856	4.79803	3.65452	-1.66361	0.020438	0.04942
LOC117015743	2.87741	4.34805	5.32237	3.01125	4.40154	3.77843	3.11217	5.08899	4.72881	5.15271	4.4304	7.577	-1.57496	0.0120745	0.032265
GZF1	7.91394	8.07177	8.21056	8.04622	7.621	6.56907	6.53545	6.87772	6.67306	6.63396	6.5542	6.79032	1.15155	3.07262e-06	3.0895e-05
DDRGK1	7.51557	7.6567	6.81717	7.45572	9.49257	9.88623	10.0757	10.2532	10.5927	10.4668	10.2102	10.3297	-1.72635	6.65594e-05	0.000416944
LOC117015775	3.53362	4.02578	2.05768	4.18206	4.40154	3.43112	5.86668	6.31657	5.02858	4.75112	6.46941	6.22911	-2.21928	4.32611e-08	8.09978e-07
CEBPB	9.9972	9.2801	10.0144	9.23924	10.9676	10.419	12.2764	11.7783	12.9526	12.2405	11.7026	12.267	-2.14932	1.26834e-12	9.04608e-11
BCL2L1	8.12002	8.7956	8.47279	8.45576	9.29234	8.6589	9.15655	8.70344	10.357	8.75516	9.00354	10.9049	-1.07089	0.00382993	0.0125073
MMP9	3.77574	4.9808	4.98081	4.65619	4.78352	2.78068	0	0	2.34557	0	0.921429	2.19125	3.91778	2.87462e-08	5.69912e-07
CTSZ	12.7139	11.8683	12.2217	12.0923	12.953	13.5373	14.4873	14.5657	14.4517	14.4805	14.2707	14.0334	-1.71079	5.96613e-11	2.62884e-09
SAMD10	6.1677	5.48629	3.23804	3.7123	5.85158	4.96981	6.16456	5.54435	7.59158	6.50261	6.12592	7.16672	-1.4539	0.00165483	0.0062216
C23H20orf204	2.65311	2.6079	2.87309	2.33222	1.50102	1.97668	5.42819	3.8682	3.3485	3.68756	3.84898	3.30998	-1.96913	0.00028679	0.00142271
LPIN3	10.5459	8.55879	8.31456	9.94505	10.4833	9.54252	6.91266	6.61714	9.07383	5.39422	4.48901	8.15719	2.27943	0.00141848	0.0054521
RIN2	7.67345	7.57423	7.91528	8.04622	8.61733	8.3483	9.18999	9.20888	8.8528	9.5688	9.13092	9.53015	-1.19347	1.68076e-08	3.59474e-07
BTBD3	9.04991	9.56466	9.4228	9.48247	8.67661	8.02423	7.9238	7.3338	8.45148	7.83898	7.69705	7.64285	1.27601	2.40677e-06	2.51932e-05
LOC117015882	3.65975	2.6079	3.23804	2.59568	2.88879	1.97668	0.967795	1.96899	1.60469	0	1.88048	2.19125	1.67062	0.0128533	0.0339848
ROMO1	7.1252	6.87273	7.04159	7.31655	8.62404	9.2025	10.2925	10.3314	10.5253	10.2901	10.1227	9.97698	-2.27449	4.64041e-10	1.54362e-08
SRC	5.53903	5.19665	5.39647	5.33446	5.51871	6.11902	7.36987	7.14862	7.39564	6.76872	6.9585	6.91283	-1.58104	2.45463e-13	2.14074e-11
SLC13A3	11.3299	11.0996	10.5582	10.8978	11.7106	10.2817	9.42279	8.93014	9.31022	8.29608	9.2158	9.27376	1.93909	5.76517e-14	5.91703e-12
STK35	6.58833	6.53498	7.22563	6.62743	7.16765	6.58386	8.21584	8.33801	8.12215	8.68493	8.50764	8.1751	-1.54368	5.04382e-16	8.86784e-14
IDH3B	9.91737	9.55297	10.1166	9.69758	10.2375	10.6199	11.5814	11.4708	11.205	11.4909	11.4545	11.1022	-1.3268	6.30139e-12	3.68281e-10
ESF1	7.84922	8.13067	8.47279	8.28893	7.05301	7.00249	5.18454	4.81794	5.70135	6.28	6.39474	7.65567	1.59476	0.000154018	0.000842519
EEF1A2	3.07147	4.78136	4.15948	4.18206	6.80401	4.36265	2.94316	0	3.3485	1.66029	2.45153	1.87784	2.98184	1.11361e-05	9.16142e-05
HCK	7.40283	6.45343	6.51849	6.59768	6.79215	6.47697	7.90091	8.01395	7.83672	7.99376	7.8558	8.03498	-1.20112	2.26414e-10	8.32096e-09
TMX4	8.22067	9.04702	9.08188	8.54809	7.62769	7.46885	7.19268	7.49789	7.5685	7.43283	7.33912	7.70583	1.002	0.000323379	0.00157179
PDRG1	7.92655	7.14623	7.61516	6.53627	7.68656	7.18821	7.88932	8.74651	9.13535	8.71121	8.67791	8.58666	-1.25641	7.5468e-07	9.21827e-06
TGM2	9.36436	8.42401	7.47684	9.06539	8.81203	9.20967	10.277	10.0981	10.0656	9.71876	9.87604	10.037	-1.17995	7.29134e-06	6.43903e-05
LOC117015977	2.87741	3.02407	3.52905	3.01125	3.78795	3.43112	3.74696	3.1331	4.7833	4.69205	5.09075	4.42695	-1.21647	0.00335453	0.0112138
MAP1LC3A	7.48181	7.43671	7.57584	7.47221	8.16723	8.58729	9.70477	10.1397	9.24619	9.57494	8.59695	9.01989	-1.60953	1.69788e-08	3.62675e-07
CCM2L	4.32516	4.27398	3.39087	4.09956	4.27085	5.55445	5.66403	5.8661	6.67306	5.66387	5.97006	6.08494	-1.59794	3.09057e-06	3.1057e-05
KIZ	6.48986	7.40236	6.80362	7.23193	6.45854	6.0137	5.22197	5.1691	5.88697	5.56856	5.81832	5.92475	1.19597	1.16977e-05	9.53956e-05
LOC117016007	3.07147	5.58149	5.98205	5.89528	4.27085	4.05814	3.11217	3.28464	1.60469	3.42272	4.16879	2.19125	2.09667	0.000151389	0.000830839
SEC23B	10.0629	9.61803	9.69469	9.74415	9.16472	7.26365	7.75533	7.59535	8.76075	7.57039	8.05323	8.70237	1.31813	0.000302281	0.00148425
LOC117016033	5.40135	5.19665	4.77398	4.4717	4.20078	4.29233	3.40033	3.66218	3.83476	4.01128	3.43748	3.54856	1.1958	0.000464661	0.00213635
LOC117016049	1.04127	0	1.03871	0	2.2206	0.984499	6.55024	3.96114	3.48627	5.50133	5.6228	3.30998	-4.98413	8.06601e-10	2.52825e-08
OXT	0	0	0	0	0	0	1.95142	1.96899	2.60958	2.08448	0.921429	0	-3.75051	0.00862711	0.0244127
LOC117016057	1.63974	1.60334	0	0	2.6985	1.56426	2.94316	3.28464	3.48627	2.08448	3.02714	3.30998	-1.92707	0.00536933	0.0165132
PCK1	13.4325	14.7405	15.067	15.5988	15.9669	15.1467	17.2214	17.1262	17.3036	17.228	17.346	16.5056	-1.96721	4.78206e-10	1.57827e-08
NPEPL1	7.46463	7.73471	7.45099	7.62011	8.20799	8.62712	9.44867	9.05134	8.67688	9.04799	9.16503	8.50403	-1.09853	7.09244e-06	6.29973e-05
STX16	9.10916	8.83478	8.94043	9.22472	8.74283	8.76656	7.70335	8.09821	7.48876	8.24561	7.87241	7.97489	1.03238	8.1158e-10	2.53913e-08
SLC4A11	0	0	0	0	0.937506	0	1.95142	1.55743	1.60469	1.05686	2.45153	1.4769	-3.20499	0.00991453	0.0274205
ADA	7.89483	7.02727	6.97059	7.20259	7.60752	9.30873	9.05392	9.43227	10.3969	9.45125	9.36604	9.79054	-1.7155	5.85633e-06	5.35271e-05
PKIG	5.80783	5.31219	5.53414	5.09994	5.39865	6.52375	6.63594	6.82923	6.93614	6.46781	6.97909	6.17672	-1.01716	0.000141468	0.000782773
DZANK1	2.38741	2.34396	4.07174	3.7123	2.2206	0.984499	0	1.55743	0	0	2.19407	2.19125	2.12632	0.0177269	0.0440283
TCEA2	4.24692	4.4185	4.65826	4.40456	4.78352	6.5985	7.00144	6.63135	6.88723	6.35808	6.19797	6.29613	-1.48031	0.000155197	0.000847866
SOX18	5.1234	4.61131	4.24219	3.81929	4.78352	6.21717	6.20251	5.88994	6.89961	6.01667	5.4856	6.14071	-1.17705	0.00200392	0.00730474
ASIP	4.88593	4.67025	3.23804	5.01245	2.88879	4.29233	3.11217	1.96899	3.02584	2.08448	0.921429	0.919723	2.38543	4.25219e-05	0.000284924
TPX2	2.65311	4.27398	5.11854	5.22196	3.20741	4.1405	4.39731	4.20865	9.49502	3.56121	3.84898	6.63071	-2.89269	0.00465648	0.0146857
BMP2	7.06946	6.29391	6.77613	6.40501	7.48757	7.29994	6.04435	5.84187	5.70135	5.9677	5.59638	6.37575	1.02289	5.19508e-05	0.000338404
MYBL2	0	1.60334	0	0	0.937506	2.97276	3.74696	3.28464	2.34557	4.10484	2.85956	2.85644	-2.43851	0.00223914	0.00801008
ZSWIM3	2.38741	1.60334	3.06707	4.40456	4.40154	4.77731	5.76891	5.76662	4.93541	5.39422	6.37933	5.98693	-1.99747	1.33337e-05	0.000107128
CTSA	10.7143	10.2989	10.1139	10.5722	11.6246	11.6104	11.9946	12.048	12.17	11.9484	11.9498	11.7919	-1.04029	7.90255e-05	0.000482465
SIRPB2	5.57149	5.88499	5.20356	5.09994	5.68192	5.82735	7.21141	6.41842	7.12732	6.94352	6.28324	6.82478	-1.28213	7.01312e-08	1.21445e-06
ADRA1D	6.08016	5.31219	3.65515	5.47199	5.96161	6.69705	6.74281	6.71379	7.07367	6.95613	7.3069	6.52291	-1.1388	0.00135261	0.00524105
LOC117016189	2.65311	2.83094	3.97832	2.33222	3.34371	1.97668	1.54186	0.979404	0	1.66029	2.45153	1.4769	1.8837	0.0081828	0.023408
LOC117016194	1.04127	2.34396	2.38337	1.59354	1.50102	0	0	0	0	0	0	0	3.62567	0.0133692	0.0350844
EBF4	1.04127	1.01381	1.03871	0	1.90521	3.43112	4.52259	3.66218	4.11524	3.68756	4.09523	2.66687	-2.39296	0.000312066	0.00152385
FAM110A	4.72209	3.72583	4.24219	5.29792	4.6843	4.67048	6.18366	5.60321	5.78384	5.53533	6.0305	5.90341	-1.25767	4.65227e-06	4.38449e-05
SRXN1	8.08672	8.11484	8.58795	8.14723	7.8557	9.78425	8.99297	9.16803	9.85919	8.57479	9.38931	10.9156	-1.10239	0.00606954	0.0183256
SOX12	3.39539	1.60334	3.06707	1.59354	3.34371	3.43112	4.33034	4.28254	4.02767	4.35383	3.75658	3.54856	-1.25234	0.00444097	0.0141492
KCNS1	0	1.60334	0	1.00644	0	1.97668	1.54186	1.96899	3.83476	2.08448	1.88048	4.96899	-3.18197	0.00155095	0.00589157
ENPP5	8.89501	13.2747	12.6779	12.414	12.4033	12.1859	7.00144	8.34234	10.9771	8.11115	12.0083	10.5738	1.95344	0.0172585	0.0430618
LOC117016231	3.07147	2.6079	3.87843	3.59675	2.6985	2.78068	1.54186	1.96899	2.34557	1.66029	1.47922	1.87784	1.64821	0.00467924	0.0147382
LOC117016234	4.32516	4.27398	4.39461	4.40456	3.88051	3.67169	2.7517	2.55047	2.34557	1.05686	2.66992	0.919723	2.21701	2.42853e-06	2.53895e-05
HSPA12B	4.24692	3.61017	2.87309	4.18206	4.33768	5.82735	6.0233	5.48299	6.68742	5.56856	6.5814	6.31241	-1.74743	3.17459e-05	0.000221916
LBP	14.1356	12.5115	13.1327	13.0492	12.7476	12.1667	10.4847	10.2206	10.557	9.50587	9.58	10.178	2.96071	1.09928e-21	5.93942e-19
FAM83D	0	3.19438	2.05768	2.33222	4.57775	3.55641	5.58004	4.4839	4.02767	5.50133	3.55187	4.69872	-1.72342	0.00376444	0.0123323
SULF2	7.92026	8.78564	7.98898	7.85828	8.74591	6.82708	6.0233	6.04659	7.18916	6.10989	6.5542	6.83608	1.63778	3.84444e-07	5.22273e-06
RBBP9	8.27589	8.43679	8.40709	8.47224	7.68656	7.51589	7.31896	7.24418	6.52102	7.35879	7.40148	6.90211	1.02809	7.10931e-06	6.30806e-05
BPI	7.9076	7.22697	7.38882	7.3615	7.58018	7.28191	8.57165	8.66597	8.67688	8.31578	8.88305	8.36657	-1.1209	5.5417e-11	2.4808e-09
C23H20orf27	7.73922	7.45359	7.65344	7.37909	7.94414	8.16861	6.04435	6.22584	5.88697	6.28	6.63429	6.26301	1.51932	3.4705e-14	3.74458e-12
ZCCHC3	3.65975	3.72583	4.24219	3.01125	4.63201	3.67169	5.42819	5.04721	5.86187	4.75112	4.4304	4.92732	-1.28904	0.000350463	0.00168302
SLC2A4RG	6.25023	5.27469	6.2251	6.48844	7.22173	7.19786	8.56802	7.74006	8.24857	8.30103	7.55339	7.35137	-1.4498	5.7098e-06	5.24318e-05
LIME1	2.87741	1.60334	1.63634	0	2.6985	2.55903	3.74696	3.96114	3.61202	4.01128	3.43748	3.65452	-1.83043	0.000377488	0.00179336
LOC117016320	1.04127	0	0	1.59354	3.34371	3.2939	4.33034	2.55047	4.1978	3.56121	2.45153	3.93244	-1.72934	0.019313	0.0470988
SLC17A9	8.81931	7.62725	7.90262	7.76768	8.31136	7.88782	7.47437	6.74025	6.78411	7.00548	7.3069	6.731	1.08123	7.32815e-06	6.46418e-05
TRMT6	6.48986	7.43671	7.41579	7.11079	6.79215	6.19807	5.76891	6.06764	6.17883	4.49876	5.42685	6.37575	1.15359	0.000242065	0.0012343
CD14	7.23059	6.958	6.5018	6.85823	7.05301	6.66957	8.61098	8.52467	8.18927	8.14458	8.14265	8.31498	-1.44265	8.92352e-17	1.92565e-14
PCDH12	6.08016	4.88452	4.71728	5.68502	6.65476	6.83946	6.93538	6.60279	7.70883	7.25036	7.50451	7.04535	-1.20742	0.000581395	0.00257663
LOC117016423	4.77879	4.93346	4.24219	3.81929	3.96749	3.14225	0	0	0	0	0	0	6.67911	2.74363e-12	1.75592e-10
PMS2	5.80783	6.367	5.71877	6.43897	6.26609	6.42862	5.02428	5.00418	4.7833	5.35667	5.20005	4.54187	1.22112	2.7466e-07	3.92119e-06
ZNF12	7.99994	8.93732	8.8674	8.22713	8.18548	7.38687	7.14476	7.12873	7.28669	7.65015	7.22306	7.44294	1.04004	3.65275e-05	0.000250135
ZNF853	4.24692	4.93346	5.5666	4.81975	5.54723	5.32715	6.60793	6.20699	6.95999	6.21854	5.94933	6.97551	-1.41919	6.04963e-07	7.67929e-06
FAM220A	7.05805	6.75515	6.95841	6.97853	6.5877	6.94636	5.98026	5.76662	5.45508	6.04055	5.90697	5.64519	1.08957	1.98449e-09	5.43949e-08
MRPL2	9.13382	8.60484	8.8177	8.86457	9.71782	10.2368	10.556	10.623	10.4078	10.4118	10.4243	10.2001	-1.09349	3.03609e-05	0.000213912
LOC117016448	4.72209	4.61131	4.82853	4.76726	5.00528	6.30907	7.03337	6.67316	6.98346	6.89195	6.5814	6.65644	-1.65553	2.71997e-08	5.44383e-07
ANKRD61	4.07645	5.31219	4.46517	5.43882	4.87635	4.21841	3.26343	2.77186	3.48627	4.27552	3.31323	4.48556	1.16286	0.00367297	0.0120903
SPDL1	3.53362	4.61131	4.71728	4.4717	4.40154	3.55641	2.27005	3.28464	2.34557	3.42272	2.45153	0.919723	1.83063	0.00012045	0.000685399
MYO6	9.61657	9.71044	9.61158	9.66389	8.92228	8.75353	7.36987	7.58808	8.21427	8.07692	8.49339	8.78051	1.26288	1.88342e-06	2.04132e-05
F12	10.5305	10.4961	10.4017	10.5216	11.2704	11.8723	12.7295	12.2439	12.4864	12.0592	12.1962	12.1592	-1.36974	2.20951e-07	3.29702e-06
POU4F3	3.07147	3.83289	4.24219	3.81929	5.42961	3.87782	4.52259	5.04721	5.55242	4.63046	5.69926	7.11197	-1.53447	0.00186009	0.00685998
OBSCN	3.39539	3.34668	4.15948	3.91889	4.40154	5.01418	5.14611	5.00418	6.02904	5.4665	5.23472	5.0095	-1.24412	0.000296673	0.00146354
NLRP3	1.63974	0	3.52905	3.01125	0	0	3.40033	3.28464	3.02584	4.63046	4.09523	3.02397	-1.88944	0.0150894	0.0386817
TRIM11	6.66554	6.31253	6.90864	6.35254	7.87833	7.98576	8.69656	8.60607	8.62561	8.44663	8.30642	8.55281	-1.36668	3.58859e-06	3.51386e-05
TNXB	5.63431	6.07146	5.95778	5.56717	6.6678	7.86378	8.56438	7.99209	8.23397	7.99376	8.56325	8.21894	-1.74281	7.96435e-07	9.65126e-06
WNT9A	4.07645	4.02578	3.65515	3.81929	5.16101	4.29233	4.33034	4.35283	5.1161	4.1927	6.18029	6.15883	-1.08284	0.0143978	0.0373411
EIF4EBP3	7.34767	6.69964	5.98205	6.42209	7.57326	8.77947	8.88336	8.18265	10.5908	8.73701	9.16727	10.7832	-2.28352	2.90246e-06	2.94658e-05
HMGXB3	7.41183	7.45359	7.47684	7.62011	7.99678	8.07223	8.61801	8.82896	8.65147	8.75876	8.73351	8.99489	-1.07524	9.82553e-11	4.1029e-09
CSF1R	10.0799	9.09889	9.6725	9.38787	9.75037	9.60911	11.0037	11.1415	11.2499	10.824	11.2216	11.2287	-1.48924	1.13264e-17	2.68516e-15
SLC22A5	8.08109	8.98453	8.51498	8.32569	9.31739	9.77944	10.148	9.88485	9.39796	10.6709	10.0745	10.4614	-1.20658	4.91723e-05	0.000322678
CLTB	7.99994	8.11484	7.90262	7.43904	9.07208	9.29755	9.64574	9.68818	9.81573	9.65639	9.56475	9.70218	-1.22205	1.72411e-05	0.000132755
SMIM3	2.65311	1.60334	1.03871	2.00965	1.50102	1.97668	3.64041	3.96114	3.3485	3.42272	3.84898	3.17405	-2.04565	0.000140496	0.00077816
MATR3	11.2975	11.4941	11.9234	11.4615	10.8779	10.2964	9.78824	9.92145	10.2462	10.1476	10.364	10.4403	1.14211	2.77078e-06	2.8334e-05
ZNF692	6.23003	5.38437	4.8811	5.87061	6.90662	7.77632	8.12491	7.91868	7.64406	7.84577	7.88337	7.31143	-1.31515	0.000722064	0.00308942
LOC117016583	5.78032	6.4866	6.18385	5.71304	5.16101	4.67048	3.26343	4.13077	4.42042	4.27552	4.8879	5.08724	1.36673	0.000216026	0.0011202
PAPOLB	1.04127	2.34396	0	2.81838	2.2206	0.984499	0	0	0	0	0	0	3.89444	0.00715957	0.0209619
RADIL	2.65311	3.93256	4.46517	3.7123	5.33465	3.9708	2.7517	2.55047	3.3485	1.05686	2.66992	2.19125	1.84456	0.000585305	0.00258919
PNISR	8.4948	8.60484	8.78013	9.40729	8.66365	8.57254	7.09519	7.63114	7.57623	7.95659	8.192	8.03007	1.00221	8.488e-06	7.31541e-05
LOC117016611	7.17886	5.61188	5.68959	5.68502	5.08524	5.75076	4.39731	4.8668	4.88647	4.80787	5.12811	4.84018	1.19136	0.00057857	0.0025662
LOC117016612	2.06148	1.60334	2.87309	1.59354	0.937506	1.56426	0.967795	0	1.01482	0	0	0	2.97328	0.0132054	0.0347411
SLC23A1	6.6041	7.04964	6.0294	5.98993	6.64159	8.24505	9.71301	9.96417	9.02944	9.65832	9.14238	8.23184	-2.41341	1.7905e-10	6.79811e-09
ANXA6	7.98796	7.87911	8.51913	8.18273	8.28197	9.16364	10.1852	9.84272	9.31254	9.61525	10.157	9.20784	-1.36836	8.78531e-08	1.4641e-06
ADAMTS2	3.98301	2.6079	0	2.00965	3.20741	4.92404	6.29322	4.66057	3.93444	5.19587	5.39655	4.74743	-1.85047	0.00236012	0.00837915
CLINT1	11.3054	11.5397	11.4312	11.389	11.0296	10.6571	9.9559	10.0002	10.2535	9.97254	10.0721	10.1913	1.17622	1.1872e-12	8.53971e-11
CNOT6	10.6049	10.9538	10.8195	10.8056	10.1829	9.66235	9.26811	9.34011	9.24619	9.58512	9.5545	9.24436	1.18924	2.56532e-08	5.18984e-07
CAMK2A	0	0	1.03871	2.33222	1.50102	3.2939	3.84618	3.96114	3.19617	3.68756	4.01773	3.4342	-2.20032	0.000566439	0.0025243
LOC117016685	4.24692	5.69937	4.53245	5.43882	4.20078	3.77843	2.27005	3.1331	3.48627	3.80373	3.55187	4.16537	1.38683	0.00166219	0.00624371
SPARC	9.49914	9.71919	9.63089	8.98149	9.543	9.50803	11.7055	11.4967	10.5927	11.115	10.3162	10.2153	-1.52262	9.31468e-09	2.18059e-07
CLDN20	2.38741	3.02407	3.39087	2.00965	3.68905	1.97668	1.54186	0.979404	1.01482	1.05686	1.88048	0.919723	2.16847	0.0033805	0.0112853
TCERG1	8.39404	8.41542	8.13682	8.33924	7.83272	7.13897	6.75562	6.72708	7.22897	6.55328	7.00944	7.64285	1.07472	2.8648e-05	0.000203719
CDHR2	5.07893	5.27469	5.20356	5.47199	5.16101	4.8279	7.68336	6.06764	6.67306	6.53659	5.99048	4.64831	-1.3756	0.0003467	0.00167099
LOC117016712	3.53362	3.34668	4.15948	4.4717	3.46824	0.984499	1.54186	2.28883	2.02218	1.05686	2.85956	1.87784	1.8504	0.00333763	0.0111644
CCDC69	7.56478	7.6494	7.78341	7.35262	8.8179	8.29536	9.52178	9.61677	9.12484	9.96476	9.7027	8.33105	-1.46214	1.02635e-06	1.20552e-05
LOC117016714	2.38741	1.60334	3.87843	2.59568	1.90521	0.984499	0.967795	0	1.60469	1.05686	0	0	2.86228	0.00706389	0.0207395
PPIL6	3.07147	4.11334	3.77111	2.00965	3.05688	2.78068	2.7517	0.979404	2.34557	1.66029	1.47922	1.87784	1.59343	0.00909399	0.0255329
RAPGEF6	9.8528	9.8698	9.73631	9.78267	8.91683	8.50807	7.96853	7.9699	8.02938	8.26094	8.45715	8.74197	1.26655	8.27581e-07	9.99989e-06
SLIT3	4.07645	5.48629	3.52905	4.4717	4.40154	6.07781	5.98026	6.64542	5.81032	5.27851	5.90697	5.59284	-1.01563	0.0118867	0.0318318
SH3BP5L	5.72367	5.15599	5.74737	5.40486	6.93927	7.21696	8.03313	8.00306	7.58393	7.60283	7.73991	7.19333	-1.48156	1.39746e-05	0.00011147
LOC117016761	3.65975	3.83289	3.77111	3.81929	4.6843	3.67169	5.63658	5.60321	5.38634	4.96584	5.56947	5.42332	-1.5476	7.91036e-08	1.33414e-06
CLK4	8.94542	9.46207	9.65373	9.73222	9.27752	9.12623	7.55725	8.0776	8.11154	8.12796	8.3545	8.35089	1.27609	2.71662e-11	1.33702e-09
C1QTNF2	0	1.01381	1.03871	1.00644	1.90521	1.56426	3.52536	1.55743	2.60958	2.9035	2.66992	1.4769	-1.97141	0.0154188	0.0393465
SPATA24	1.63974	0	0	0	0	2.29705	1.54186	2.55047	3.48627	2.9035	1.47922	3.02397	-2.42103	0.012459	0.0331191
GABRB2	0	0	0	0	0	2.29705	5.81863	4.04845	4.93541	4.49876	4.23877	5.0095	-5.42126	2.36946e-10	8.60577e-09
WDR55	6.9136	6.64191	6.3974	7.06804	7.48757	7.33534	8.15908	7.99759	8.30553	7.87926	7.98359	7.96462	-1.03692	2.68382e-07	3.85115e-06
SCGB3A1	2.38741	2.34396	1.63634	1.00644	3.46824	3.2939	5.22197	3.66218	4.61324	4.56611	1.88048	3.75323	-1.83544	0.00238028	0.00844005
ADRB2	1.63974	1.01381	2.05768	2.59568	4.12713	1.56426	4.63786	4.13077	5.78384	4.75112	4.30552	4.54187	-2.41449	1.58422e-05	0.000123452
EIF4E1B	3.39539	3.61017	3.65515	3.18135	2.47925	4.49376	5.18454	5.00418	5.27666	5.10821	4.30552	4.88441	-1.47575	4.1797e-05	0.000280737
DOK3	4.07645	3.83289	3.97832	3.3335	5.08524	4.61394	5.79398	5.00418	6.23855	5.01488	5.39655	5.59284	-1.34773	0.000105712	0.000615262
LOC117016795	7.38468	7.35823	7.6306	7.671	8.21244	8.67971	8.87457	9.02468	9.26307	9.11136	8.96017	8.94356	-1.13082	1.23276e-06	1.40868e-05
SENP6	10.3908	10.4981	10.5183	10.5127	9.57625	9.61633	7.99039	8.03013	8.25822	8.86286	9.0794	9.38569	1.54234	5.26797e-08	9.49362e-07
RAD50	7.92026	7.2072	7.29507	7.25117	6.82746	7.06709	5.3958	5.48299	5.02858	6.19745	6.10734	5.53852	1.63799	1.57144e-10	6.11765e-09
KIF3A	5.88734	7.92218	7.95873	7.06804	7.4802	6.19807	2.94316	5.04721	4.83581	5.01488	4.65178	5.23119	2.55553	2.5726e-10	9.27237e-09
N4BP3	1.63974	3.34668	1.63634	0	0.937506	2.29705	2.94316	3.1331	3.83476	2.9035	3.43748	4.09183	-1.7305	0.00631823	0.0189098
CD74	11.1781	11.5481	11.07	11.9605	12.1088	12.5024	12.8143	13.2676	14.5	12.5339	14.3163	14.0023	-1.93752	2.4699e-08	5.03309e-07
MAFK	5.6945	6.33092	5.74737	6.35254	7.20393	6.49273	7.4898	7.91868	7.86226	7.77638	7.86136	8.29873	-1.50032	5.65255e-09	1.39507e-07
NCOA7	8.75717	9.45998	9.85275	9.30745	8.23891	8.46876	7.10524	7.64521	8.03501	8.03594	7.94224	8.52862	1.18418	6.85824e-05	0.000427768
SPINK1	4.07645	6.94612	6.00592	1.59354	0.937506	6.81459	0	0	3.72769	0	0.921429	2.44857	4.16795	0.00278473	0.00963077
MYOT	4.83335	5.02663	5.80292	5.50442	4.92062	4.29233	3.11217	4.04845	3.19617	4.42812	4.23877	4.16537	1.24774	0.000456152	0.0021047
PKD2L2	4.24692	3.93256	4.77398	3.18135	4.57775	3.2939	2.7517	3.76887	2.60958	3.26952	2.45153	3.30998	1.11413	0.0118481	0.0317473
LOC117016870	0	2.6079	2.05768	2.81838	1.90521	0	0	0	0	1.05686	0	0	3.51808	0.0143358	0.0371861
LOC117016873	5.88734	7.00455	7.46828	7.18269	8.27772	7.97458	8.92934	7.87755	11.0574	8.78726	10.3815	8.85742	-2.25443	1.99331e-06	2.14249e-05
RBAK	7.85583	8.37613	8.31456	8.33924	7.59391	7.18821	6.41134	6.70037	7.0627	7.02954	6.85088	7.04535	1.14696	1.02704e-06	1.20552e-05
LOC117016891	9.17665	9.5253	9.16638	9.79419	10.2581	12.0224	11.9478	12.4791	12.2771	12.0408	11.755	10.8228	-1.56278	0.000388197	0.00183543
LOC117016897	7.83592	7.26571	7.31431	7.37032	6.75596	7.12892	6.80579	6.33406	6.11653	6.29992	6.19797	5.53852	1.06171	9.36387e-06	7.94819e-05
MCM9	7.60453	7.66397	8.01274	7.82657	7.55933	7.34406	6.59373	6.63135	5.83633	6.17606	6.37933	6.81338	1.25064	4.7017e-10	1.56093e-08
SPRY4	6.34716	6.87273	7.12023	5.89528	7.29922	6.72401	7.28399	7.91287	7.81072	7.50325	7.56024	8.37822	-1.00988	0.000119384	0.000680026
NDUFA2	8.40758	8.51525	8.88359	8.40942	8.63071	9.24268	10.1061	10.2816	10.4526	10.2612	10.1422	9.98842	-1.50069	1.80492e-17	4.16171e-15
EGR1	8.56902	10.2825	11.7598	11.0234	9.71311	8.57993	9.23646	9.36584	8.60685	8.76594	9.35426	10.0345	1.1481	0.0113324	0.0305975
SDK1	1.63974	0	2.38337	0	0	3.77843	5.22197	6.49812	4.1978	4.56611	3.84898	1.87784	-3.25373	0.00367334	0.0120903
CXCL14	6.01084	6.21693	5.95778	5.22196	5.94026	7.1086	8.53122	9.46239	8.2534	8.34003	8.38953	8.45354	-2.46486	5.0577e-16	8.86784e-14
DUSP1	9.4189	7.12531	7.5598	7.3615	8.07231	8.20734	9.35491	9.25778	10.8182	10.1016	10.0661	10.1758	-1.88113	4.08671e-07	5.51624e-06
IGIP	7.49879	8.21721	7.57584	8.25121	7.24803	7.98576	6.41134	6.63135	6.42147	7.39628	6.93761	6.97551	1.01291	3.01845e-05	0.000212936
HBEGF	4.46995	6.09316	6.16277	5.50442	5.80511	6.42862	6.8423	6.74025	7.36023	7.24009	6.36375	6.63071	-1.05029	0.000394468	0.00185943
SOWAHA	5.43702	5.48629	6.0525	3.59675	5.00528	4.21841	2.53088	3.42176	2.34557	2.67853	0.921429	1.4769	2.99955	1.75581e-08	3.72684e-07
SIMC1	6.65042	7.36716	7.32384	7.46399	7.71197	7.72386	8.71308	8.95294	8.13268	9.13373	9.19614	8.37434	-1.39103	4.3978e-09	1.1165e-07
PPT2	7.58081	6.82165	6.8439	7.53634	7.94414	8.39937	8.9094	8.90404	8.51725	8.78019	8.77826	8.36657	-1.09523	2.76168e-05	0.00019806
TNIP1	8.61257	8.01606	8.25107	8.70979	9.26255	9.65537	10.1899	9.67795	10.7317	9.89281	10.6894	10.9718	-1.57213	2.01222e-07	3.05132e-06
ZNF300	6.9387	6.68542	6.81717	7.11079	6.34942	5.29154	4.46131	4.28254	4.55179	4.10484	4.23877	2.85644	2.53453	1.39839e-13	1.27231e-11
GPX3	16.9773	16.9155	16.9586	16.6003	16.924	16.6501	15.9349	15.9826	15.871	15.7117	15.6414	15.352	1.08129	1.08791e-13	1.03363e-11
RNF187	7.48181	6.34907	6.61476	6.80715	7.23931	8.96324	9.33583	9.2532	9.13011	9.01523	8.89122	8.83787	-1.54832	2.80604e-05	0.000200294
LOC117017028	6.27014	6.23657	6.45055	6.14195	5.48962	5.46138	4.79513	4.76737	4.61324	4.10484	3.84898	4.36587	1.64545	5.39274e-09	1.33683e-07
RGS14	5.32724	4.9808	4.71728	4.7128	5.8966	5.99168	7.72957	7.11867	7.19922	6.82479	6.67272	5.76832	-1.65476	8.969e-07	1.0722e-05
RNF5	7.59667	6.58178	6.89592	7.28889	8.87807	9.07479	9.24784	8.86549	9.37153	8.83241	9.07463	9.1204	-1.06463	0.00463533	0.0146355
LOC117017038	1.04127	2.83094	3.23804	2.33222	2.6985	3.77843	1.95142	1.55743	1.01482	0	1.88048	0.919723	1.99026	0.00920565	0.0257862
AKAP12	7.84922	8.44103	8.66867	7.76768	8.25196	7.84548	6.59373	6.08839	6.31452	7.00548	7.10623	7.52206	1.32983	5.56886e-07	7.17355e-06
LOC117017059	2.87741	2.34396	2.87309	2.59568	3.05688	2.55903	0	1.55743	2.02218	1.66029	1.88048	1.4769	1.5542	0.018515	0.0455687
ZNF451	7.62013	8.45786	8.63463	8.20756	7.80937	6.88795	6.20251	6.72708	6.74346	6.90502	6.98928	7.31143	1.20006	2.48302e-05	0.000181398
BYSL	6.38418	6.27505	6.0525	6.62743	7.17681	7.18821	7.52766	7.60258	8.07923	7.54558	7.64645	8.27401	-1.13195	4.20941e-06	4.03719e-05
LOC117017086	5.40135	4.9808	5.39647	4.7128	5.45993	7.45282	8.62152	8.4303	7.64406	8.34962	8.22255	7.30331	-2.27015	5.26031e-08	9.48998e-07
TMEM184A	3.77574	0	2.05768	3.18135	4.27085	4.61394	6.37856	5.24499	5.23816	6.04055	5.12811	4.79455	-2.09058	7.7386e-05	0.000474348
ZFP62	5.1234	4.83386	5.62941	5.40486	5.57519	6.0137	4.18629	4.41985	4.34996	4.49876	4.30552	4.36587	1.16377	2.09765e-05	0.000156598
CDKL3	5.57149	2.83094	4.77398	4.7128	4.20078	4.67048	3.11217	2.77186	2.02218	3.68756	3.84898	2.44857	1.65623	0.000610647	0.00268072
ADRA1B	6.30916	6.51903	6.14138	6.59768	7.72451	8.72379	9.22958	9.4782	9.13011	9.4557	9.51802	9.26542	-2.01823	1.31968e-07	2.09358e-06
LYPD8	2.38741	1.01381	3.52905	0	0	0	5.89013	5.84187	5.19861	5.53533	4.36931	4.74743	-3.96636	9.11711e-10	2.80547e-08
LOC117017156	2.87741	3.93256	1.03871	3.59675	3.05688	2.55903	1.95142	2.28883	1.60469	1.05686	0.921429	0	2.0744	0.00567389	0.0172935
TRNAI-AAU	2.87741	2.83094	2.05768	4.18206	2.47925	1.97668	2.27005	0	1.60469	0	0	2.19125	2.07761	0.0135561	0.0354863
CLDN5	8.15792	7.92823	8.12051	7.40509	8.47985	8.70022	9.53299	9.08271	9.89674	8.92511	9.03092	9.17483	-1.1298	2.70459e-06	2.77584e-05
TCTN2	6.76713	5.93392	5.90799	6.12119	5.82853	6.0137	5.42819	5.4189	4.83581	5.10821	4.93082	4.88441	1.03161	2.55712e-05	0.000185844
HSPB8	9.17137	9.71745	9.86585	9.92123	10.1852	10.9974	11.4496	11.4757	10.7291	11.5903	11.6397	10.8935	-1.24953	7.61641e-06	6.67705e-05
LOC117017202	8.29545	8.28478	8.68724	8.19768	9.16011	9.84538	11.2398	11.114	10.7985	10.4844	10.893	10.4523	-1.9834	4.6978e-12	2.85463e-10
SDSL	7.1252	5.7274	6.30423	6.83292	7.45031	9.01055	10.65	10.4987	11.6886	11.0109	10.7984	10.6889	-3.46755	6.04002e-16	1.0374e-13
CCDC15	6.32829	5.98124	6.51849	6.35254	5.42961	5.80227	4.26011	3.28464	3.61202	4.27552	5.26857	4.92732	1.72109	5.26619e-07	6.85012e-06
ESS2	4.07645	4.02578	3.77111	3.81929	5.367	6.09856	6.10571	6.29888	5.98322	5.83746	6.24973	5.67067	-1.23514	0.0019002	0.00698648
ACAD8	7.27068	7.18716	6.73388	7.37032	7.56631	8.19775	8.96012	8.71015	8.59166	9.00919	8.73653	8.42013	-1.29747	1.59424e-08	3.43589e-07
LOC117017222	11.8148	11.7613	12.0921	11.6197	12.2537	12.3275	13.1745	13.4928	13.1765	12.8555	12.7829	12.8851	-1.0809	2.64705e-09	7.02763e-08
LOC117017226	10.6474	10.5362	10.6883	10.3605	11.5813	11.7653	12.8253	12.7954	12.7995	12.8275	12.6714	12.3922	-1.6908	1.60121e-11	8.44875e-10
SDF2L1	10.9339	9.97582	10.7576	10.25	11.8213	11.1543	10.3716	9.78986	9.65151	10.0258	9.6539	8.87944	1.14801	0.000181484	0.000967914
DERL3	7.1469	5.78186	8.96194	6.47214	8.60382	9.1759	7.18322	5.91338	6.17883	6.17606	6.62124	6.31241	1.74068	0.000216724	0.00112312
RHBDD3	7.08078	6.53498	6.46783	6.5205	7.59391	8.14386	8.88627	8.46245	8.72987	8.65044	8.73653	8.28643	-1.4398	5.67056e-07	7.27492e-06
LOC117017260	3.88309	3.19438	2.38337	3.01125	2.2206	4.61394	4.74459	4.91406	4.4876	3.91123	4.30552	4.09183	-1.05511	0.0178097	0.0441987
CABP7	1.04127	0	1.63634	1.00644	1.90521	2.29705	3.64041	2.77186	2.83267	3.68756	1.88048	3.75323	-2.20162	0.00150319	0.00573733
LOC117017273	7.98194	7.19722	7.30473	7.52057	8.16723	9.41389	10.5085	10.5961	10.3649	10.5811	10.5047	10.2034	-2.31416	1.39731e-12	9.79977e-11
SEC14L2	12.3488	12.6495	12.466	12.6458	13.7253	14.3399	14.8625	14.8516	13.2259	14.8212	14.5681	12.7078	-1.15209	0.00521121	0.0161538
MTFP1	6.55625	5.2362	4.8811	5.74053	6.64159	9.22627	8.78987	9.00571	8.99233	9.48427	8.87483	8.0593	-1.68184	0.0151117	0.0387271
ABCB9	6.03432	5.64164	4.59673	4.33414	6.02381	6.42862	7.27512	7.02491	6.27704	6.89195	6.52649	5.61925	-1.01385	0.0059358	0.0179826
MAPK1	11.4515	11.8137	11.4874	12.0566	11.6573	11.0741	10.4247	10.4673	10.4755	10.3794	10.708	11.0228	1.02479	6.11499e-08	1.07777e-06
LOC117017299	10.4256	10.5083	10.4295	10.5325	9.87794	9.33956	7.88932	7.94736	8.13791	8.60713	8.51471	8.77758	1.8961	3.52553e-15	4.94514e-13
ARHGAP32	7.03496	7.02727	7.71265	7.21243	6.51737	6.32676	5.98026	6.20699	5.55242	5.50133	6.19797	6.4215	1.03458	0.000112987	0.000648856
PFDN6	5.57149	4.88452	2.87309	4.53586	7.04303	6.95776	8.19717	8.58432	8.43029	8.35914	8.14265	8.40882	-2.45642	2.62226e-07	3.78217e-06
DAO	6.66554	7.84754	6.93374	6.97853	4.78352	9.1832	10.2249	10.488	8.95425	10.2003	9.88152	9.86002	-2.38313	8.61788e-07	1.03469e-05
C25H12orf49	8.42101	8.50719	8.33826	8.2749	8.86962	8.7568	9.58419	9.69327	9.23646	10.0844	9.77955	9.33081	-1.10285	2.25061e-09	6.08062e-08
CABP1	2.65311	0	2.05768	1.59354	1.90521	2.78068	2.7517	4.20865	4.61324	3.26952	3.75658	3.93244	-2.10584	0.000214489	0.0011136
XBP1	13.3307	13.6781	13.8772	13.5514	12.4788	12.145	11.952	12.3322	12.8842	11.6785	11.9102	12.5624	1.02388	0.000695124	0.00299471
SDS	10.6588	11.2647	10.5521	11.9808	12.4703	14.5078	15.458	15.4471	14.1745	15.5105	15.5119	14.7829	-2.57403	0.00035674	0.00171024
SLC7A4	1.63974	2.83094	4.53245	4.18206	2.47925	0.984499	0.967795	0	0	0	0.921429	0	4.67185	4.15744e-05	0.000279576
SMTN	6.05742	5.19665	5.20356	5.53613	5.68192	7.14896	7.78689	7.7466	7.43872	7.71835	7.37064	7.29514	-1.60266	3.41356e-07	4.6942e-06
LOC117017412	2.65311	1.60334	2.38337	1.00644	0	1.97668	4.58137	2.96376	2.34557	2.41186	2.85956	2.85644	-1.73082	0.0142825	0.037065
FAM118B	7.33827	7.47027	7.71265	7.56737	6.92847	6.802	6.12559	6.22584	6.17883	6.35808	5.92831	6.66914	1.08227	4.72081e-07	6.23809e-06
LOC117017426	10.05	10.2647	10.5752	10.2088	11.5246	11.9479	13.0102	12.8371	12.5291	12.5146	12.1504	12.1193	-1.61082	7.0058e-07	8.68347e-06
ROBO4	5.47183	4.54986	4.65826	4.33414	5.12362	5.77675	6.36189	6.33406	6.23855	6.17606	6.52649	7.05506	-1.42867	5.73343e-07	7.34437e-06
HEPACAM	1.63974	2.02066	0	0	2.6985	2.29705	3.74696	2.28883	3.83476	3.91123	2.85956	3.93244	-2.1112	0.00115299	0.00457609
DTX1	3.65975	4.83386	4.07174	3.7123	3.78795	4.36265	5.10663	5.35183	5.1161	5.10821	4.84367	5.04889	-1.00932	0.000533131	0.00239733
HORMAD2	6.40234	6.78212	7.30473	7.20259	6.54592	5.61331	3.93901	4.28254	4.61324	4.86247	3.93582	4.01434	2.49014	6.87761e-15	8.76999e-13
MORN3	5.07893	5.61188	5.43214	5.18242	3.46824	4.36265	4.58137	3.28464	3.93444	3.42272	3.31323	3.93244	1.24652	0.00210593	0.00759921
HVCN1	4.98565	5.61188	5.3599	6.05705	5.82853	5.01418	6.42745	6.28096	6.67306	5.9677	6.73458	6.97551	-1.03192	5.92543e-05	0.000377934
RILPL1	6.43799	6.958	6.18385	6.37025	6.89558	7.1086	7.20207	7.15847	8.42601	7.5867	7.97849	8.52514	-1.2219	1.5815e-05	0.000123297
CFAP251	4.53723	5.2362	4.46517	5.94338	5.26768	4.8279	2.53088	3.1331	3.93444	3.56121	2.19407	4.36587	1.7577	3.50199e-05	0.000240987
JHY	7.63557	7.5509	7.17389	8.09495	6.74369	7.16872	5.89013	6.36839	6.1376	6.5197	6.56786	6.75502	1.06505	1.74634e-05	0.000134282
MPHOSPH9	7.59667	8.01037	8.04189	8.21248	7.38861	6.9116	6.67694	6.29888	6.19902	6.98102	6.9994	6.731	1.08594	1.27464e-05	0.000103049
TECTA	3.24251	2.83094	2.05768	3.59675	3.05688	3.2939	1.54186	0.979404	1.60469	2.41186	0.921429	1.87784	1.8332	0.00360955	0.0119129
LOC117017579	3.53362	4.4185	4.77398	3.81929	3.05688	3.43112	2.53088	0	1.01482	2.67853	2.45153	1.87784	2.25203	9.46542e-05	0.000561882
LOC117017581	4.77879	4.34805	4.32041	4.33414	3.58287	4.5551	3.74696	2.28883	3.72769	3.68756	2.45153	2.85644	1.2083	0.00254621	0.0089436
GGT1	9.58114	8.98453	9.41391	9.73564	9.85673	10.2239	11.722	11.403	11.6219	11.5415	10.9139	11.0436	-1.72246	6.60749e-15	8.48987e-13
LOC117017610	2.06148	2.6079	3.87843	2.81838	4.27085	3.67169	4.79513	4.71495	3.48627	5.35667	4.7022	3.93244	-1.27382	0.00524287	0.016231
LOC117017629	3.39539	2.34396	5.53414	2.81838	4.27085	5.7243	7.39467	7.90119	7.57623	7.57857	7.44654	7.04535	-3.01078	8.02316e-11	3.4088e-09
AACS	7.03496	6.13561	6.8306	6.91963	7.54526	5.58418	7.69005	7.84743	7.87486	9.89608	7.09684	10.6951	-2.35935	0.000209631	0.00109194
RTN4R	5.50582	5.34873	4.59673	5.22196	5.98264	5.64187	3.40033	4.4839	2.83267	3.26952	4.01773	1.87784	2.0042	6.3958e-07	8.03389e-06
SCARB1	11.5752	11.2778	11.9382	11.9092	12.327	12.8278	13.1285	13.1482	13.3487	13.2653	13.1667	13.5431	-1.20917	3.14114e-07	4.36235e-06
GAS2L1	8.84277	8.59346	8.77666	8.50065	9.71782	9.49047	8.95735	9.50546	10.8489	8.85279	9.20491	11.2668	-1.03895	0.0104053	0.028602
LOC117017653	10.4389	10.5926	10.2858	10.4774	10.647	8.72379	8.77735	9.40151	8.99522	8.24561	8.41621	7.65567	1.6289	4.84503e-07	6.36624e-06
PIWIL1	1.04127	1.60334	0	1.00644	0	2.97276	3.74696	3.66218	2.02218	4.27552	5.4856	1.4769	-3.05252	0.000456088	0.0021047
GNB1L	5.66471	4.54986	4.53245	4.2601	5.12362	3.9708	3.26343	3.1331	3.19617	3.91123	1.88048	3.54856	1.63975	0.000103496	0.000604454
LOC117017682	1.04127	2.02066	2.38337	1.00644	0.937506	0	3.40033	3.28464	2.02218	2.9035	1.47922	2.66687	-1.78517	0.0197945	0.0481206
LOC117017699	3.39539	1.01381	2.05768	1.59354	2.47925	3.14225	5.42819	5.08899	5.19861	5.94257	5.54206	5.48207	-3.21195	2.54349e-15	3.65914e-13
ACAD10	8.41207	8.28949	8.27091	8.96993	8.96254	10.3341	10.8267	10.8996	10.8059	10.7381	10.7363	10.6129	-1.69143	9.15135e-08	1.51759e-06
ALDH2	11.8607	11.595	11.7945	11.7442	12.6094	13.0827	13.7556	13.7402	13.8832	13.6782	13.7483	13.5504	-1.50476	1.90168e-09	5.26359e-08
LOC117017707	1.63974	2.02066	3.23804	3.3335	4.04951	2.29705	0	0	1.01482	0	0	0.919723	4.34873	5.15176e-05	0.000336625
FOXRED1	9.27848	8.86347	9.49204	9.19522	9.90848	10.5817	11.2255	11.4266	10.9098	10.9625	10.9166	10.6779	-1.3717	3.40359e-07	4.68815e-06
DCPS	8.82605	8.09884	7.35205	7.98434	8.52715	8.92309	9.45655	9.34874	10.1906	9.37818	9.29595	10.0035	-1.27923	2.56093e-06	2.65988e-05
TMED2	13.2769	13.1242	13.2895	13.2341	12.8098	12.4639	12.0322	12.0226	11.8397	12.222	12.1324	11.7743	1.05058	8.03283e-10	2.52255e-08
CMKLR1	6.70996	6.00433	5.80292	6.38773	6.64159	5.94661	7.54253	7.79158	7.6218	7.51181	7.64	6.96525	-1.25192	1.0159e-08	2.34563e-07
ZNF70	5.75227	6.00433	5.90799	6.1826	5.60262	5.21759	4.8912	4.91406	5.07301	4.27552	4.54533	4.36587	1.13179	1.16559e-05	9.51462e-05
LOC117017737	0	2.34396	1.63634	1.00644	3.05688	1.56426	0	0	0	1.05686	0	0	3.47736	0.0102399	0.0282137
PGM3	8.241	8.02738	8.25107	7.69929	7.48757	5.92353	5.86668	6.76624	6.55274	5.9677	6.5948	6.91283	1.29104	0.000103831	0.000605843
LOC117017755	1.63974	1.01381	3.39087	0	3.58287	0	0	0.979404	1.01482	0	0	0	3.50902	0.0134464	0.0352539
PIK3IP1	3.39539	4.48568	3.65515	2.81838	4.78352	4.8279	6.49015	5.79214	6.02904	6.28	5.74807	5.61925	-1.90092	3.36714e-08	6.52194e-07
MMP11	0	3.48444	3.39087	1.59354	3.88051	4.87677	6.96879	5.57408	4.61324	7.15515	5.64874	5.48207	-2.74229	5.19148e-06	4.81981e-05
EMID1	3.65975	3.48444	2.05768	2.59568	0.937506	3.43112	5.81863	4.13077	3.72769	3.80373	4.16879	3.02397	-1.58013	0.00664141	0.0196984
DNAH10	3.39539	1.60334	4.53245	5.14177	1.90521	5.85201	6.10571	5.8661	6.64391	5.53533	7.7217	4.16537	-1.96172	0.0125657	0.0333552
UPB1	11.245	10.7782	11.3796	11.0769	11.3706	12.2803	12.454	12.713	12.4905	12.6203	12.6001	12.4967	-1.12899	5.24974e-07	6.834e-06
MSI1	1.63974	3.83289	2.05768	1.59354	1.90521	0	6.34503	4.35283	7.91202	5.6328	5.77187	7.47945	-4.73585	2.94524e-09	7.73391e-08
TCN2	9.63397	8.49501	9.21838	9.29128	9.42118	10.0483	10.7244	10.7755	11.3201	10.8292	10.6847	10.8027	-1.45009	3.22493e-10	1.11234e-08
TESC	5.24913	4.83386	4.46517	4.59728	5.48962	5.05722	6.42745	6.46677	6.40418	6.45009	6.23268	6.40641	-1.43054	7.4813e-11	3.19607e-09
ST14	6.50675	7.02727	5.80292	6.87072	6.71883	7.088	3.84618	5.38575	5.31415	3.56121	5.30164	5.29812	1.79843	1.1427e-07	1.84056e-06
LOC117017834	1.04127	3.02407	2.87309	2.00965	4.6843	3.77843	2.94316	0.979404	1.60469	1.66029	0.921429	0.919723	2.02422	0.00956587	0.0266401
LOC117017847	6.57238	6.33092	6.6302	6.5205	6.79215	7.088	7.57904	7.66607	8.1943	7.68086	7.81629	7.61687	-1.10517	2.13996e-09	5.81902e-08
ZNF202	6.28979	6.11454	5.9331	6.5205	5.54723	6.25463	5.02428	5.4189	5.1161	4.96584	5.16453	4.96899	1.04259	5.19867e-06	4.82382e-05
GLT1D1	9.04124	9.62922	9.60573	8.92571	10.0584	10.155	8.19246	8.33368	9.36037	8.38268	8.55983	8.6099	1.01492	0.000118913	0.000678031
GSTT2B	6.65042	6.07146	6.66059	5.6273	7.66069	6.47697	8.59323	9.23935	8.00666	8.75155	8.94455	7.31143	-1.94353	3.73895e-08	7.12729e-07
TRPV4	4.32516	2.02066	2.64891	2.59568	3.96749	3.2939	5.42819	4.81794	5.23816	4.86247	5.09075	4.96899	-1.81898	2.61411e-06	2.70773e-05
TMEM218	7.3663	7.00455	6.80362	6.91963	6.81578	6.76353	5.95825	5.48299	5.67277	6.06403	5.67422	5.48207	1.23905	2.35178e-10	8.58679e-09
GGT5	10.0771	8.08808	7.85085	8.40083	10.4591	9.4324	7.90091	6.9812	8.22907	6.81098	6.60808	7.508	1.9331	6.61302e-06	5.93339e-05
ADAMTS15	0	0	0	0	0	0.984499	3.11217	0.979404	2.02218	1.05686	2.66992	0.919723	-3.62411	0.00427386	0.013692
EN2	0	0	1.03871	1.59354	0.937506	0.984499	4.39731	4.76737	4.4876	3.68756	2.85956	4.16537	-4.35863	2.59405e-08	5.23537e-07
FAM71F1	3.88309	3.02407	1.03871	2.33222	2.88879	2.55903	0	2.28883	1.01482	1.66029	0	1.87784	1.94197	0.0170254	0.0426192
LOC117017965	1.04127	0	0	0	1.50102	0	3.11217	4.76737	1.01482	5.01488	4.36931	4.09183	-5.09243	1.1054e-06	1.28318e-05
MGAM2	3.39539	4.34805	4.15948	4.87039	5.16101	0	2.7517	1.55743	1.60469	3.68756	3.17727	2.44857	1.67934	0.0117226	0.0314669
LOC117018010	0	1.60334	1.63634	1.00644	2.88879	2.78068	8.77105	9.02198	6.2959	9.0829	9.66029	7.23663	-7.1634	3.82613e-23	2.80006e-20
LOC117018013	2.06148	2.34396	1.03871	1.59354	1.90521	1.56426	3.26343	3.1331	3.93444	2.41186	3.84898	3.17405	-1.91133	0.000992534	0.00404806
MGAM	9.53662	9.09889	9.53368	9.33926	9.45167	6.13919	10.9752	11.0199	9.4786	11.1641	9.7985	9.75971	-1.36116	0.00161956	0.00611219
CLEC5A	1.63974	4.54986	4.59673	2.59568	2.47925	3.43112	1.95142	1.55743	2.02218	2.08448	2.45153	0	2.11039	0.00300566	0.0102557
LOC117018018	5.88734	5.27469	5.0282	4.40456	7.13044	6.77646	9.6319	10.0125	6.98346	10.2574	10.6107	8.54249	-3.68997	2.04162e-09	5.57865e-08
CLCN1	7.18935	5.51873	5.28384	5.18242	5.68192	4.96981	9.27703	7.91287	7.78425	9.41518	6.39474	8.38977	-2.66449	9.23812e-09	2.17173e-07
FAM131B	3.98301	3.19438	4.39461	3.18135	2.88879	3.14225	5.98026	5.31709	5.15794	5.69429	3.75658	5.39302	-1.88401	4.42386e-06	4.20929e-05
LOC117018030	3.98301	2.34396	3.97832	3.91889	5.7813	5.3619	6.96879	7.08809	6.19902	7.00548	7.91578	5.51057	-2.38611	9.61986e-07	1.1419e-05
LOC117018031	2.38741	1.01381	0	1.59354	1.50102	1.97668	4.26011	6.26282	5.35069	5.56856	6.5542	8.81805	-5.91012	3.11937e-11	1.51312e-09
LATS1	9.04991	9.14117	9.46431	9.06267	8.44239	8.1136	7.30158	7.4506	7.48876	7.70347	7.839	7.37481	1.41246	6.33135e-10	2.03376e-08
ZNF800	8.62808	9.02178	9.52751	8.40513	8.32789	7.29994	6.95774	7.19719	7.05164	7.62668	7.7278	8.23184	1.15307	0.000426143	0.00198804
BRAF	8.29059	8.81532	8.78703	8.49663	7.98641	7.9056	6.91266	6.82923	7.43872	7.24009	7.35496	7.76025	1.13681	5.3394e-07	6.92394e-06
LOC117018090	0	1.60334	0	0	1.50102	0.984499	2.53088	2.77186	2.34557	3.80373	3.43748	2.66687	-3.10297	0.000336624	0.00162724
TRPV6	2.06148	2.02066	0	6.40501	4.52137	3.77843	0	0	0	1.05686	0	0	6.3878	8.68543e-05	0.000522118
TTBK1	4.60152	4.19589	3.65515	4.33414	7.01268	5.39583	4.74459	3.76887	1.01482	3.56121	3.75658	1.4769	1.90019	0.00379583	0.0124206
LOC117018115	1.63974	0	1.03871	1.00644	0	0	3.40033	2.55047	2.02218	2.9035	2.85956	0	-2.88891	0.0065636	0.0195054
ZNF783	3.88309	2.83094	3.77111	4.4717	4.52137	5.25504	5.14611	5.20754	5.91164	5.15271	5.23472	5.53852	-1.12026	0.00172193	0.00643364
INSIG1	11.7573	11.1829	12.3022	11.6183	11.8059	11.9988	13.1921	14.3245	13.4334	14.2537	14.2521	14.7845	-2.32141	6.44885e-18	1.59628e-15
STXBP5	7.76752	8.42828	8.29532	8.19768	7.36478	7.1188	6.16456	6.08839	6.82365	6.41399	6.69779	7.27866	1.30996	2.90231e-06	2.94658e-05
SLC35B4	8.98512	8.85079	8.89002	8.44744	8.24327	7.00249	6.6634	6.02523	6.84942	6.73984	7.45391	7.19333	1.65306	1.48086e-07	2.32084e-06
SHPRH	7.93904	8.68205	8.78013	8.96993	7.37277	7.55396	7.37818	7.57343	6.5049	7.48596	7.46855	7.41306	1.00525	0.000702317	0.00302029
CNTNAP2	4.60152	3.83289	3.87843	5.26044	3.58287	4.29233	1.54186	2.77186	1.60469	2.08448	3.43748	3.65452	1.74455	0.000597778	0.00263605
GIMAP8	5.75227	5.90966	6.87015	6.93161	7.04303	6.46103	7.16412	7.44256	7.67321	8.29608	7.92642	7.68097	-1.171	1.45887e-05	0.000115502
LOC117018190	1.63974	0	1.03871	2.33222	1.50102	1.56426	3.64041	3.28464	3.3485	2.9035	2.66992	4.64831	-2.57314	0.000128859	0.000725161
BMT2	7.68833	7.91611	7.67593	7.90761	6.36552	6.50833	6.25762	6.22584	6.23855	6.75435	6.45478	6.12236	1.12423	0.000104321	0.00060822
LOC117018195	2.06148	1.01381	2.87309	1.00644	2.2206	2.55903	0	0	0	0	0	0	4.23398	0.000680416	0.00293585
FEZF1	2.06148	1.01381	1.63634	2.00965	1.90521	2.29705	0	0	0	0	0.921429	0	3.42626	0.0044864	0.0142576
RARRES2	12.3461	11.6279	11.9041	11.6621	12.209	12.7514	14.0514	14.2934	14.0801	14.085	13.9369	13.5002	-1.87106	5.35348e-18	1.34492e-15
LOC117018211	5.03304	5.38437	6.16277	5.01245	5.48962	5.25504	6.99064	6.71379	7.0405	6.46781	7.03917	6.79032	-1.43182	9.38528e-10	2.87747e-08
GIMAP1	2.06148	2.34396	3.06707	3.47112	2.6985	1.97668	3.40033	3.42176	4.02767	3.42272	3.43748	4.30208	-1.13981	0.0138702	0.0361621
NOS3	6.38418	5.2362	5.3599	5.40486	6.17765	6.96907	7.48211	7.81667	8.88741	7.87926	8.01385	8.17955	-2.06147	2.63648e-10	9.46211e-09
TES	5.53903	5.69937	5.46695	4.2601	5.04581	4.8279	4.10848	3.54697	4.02767	4.1927	4.23877	4.79455	1.0544	0.00131863	0.00512116
PDIA4	13.6272	12.1721	13.166	12.8945	13.3655	13.6874	12.9407	12.1313	11.4838	12.1031	12.1518	10.9433	1.146	0.000280502	0.00139686
MEST	2.38741	3.02407	3.39087	2.33222	2.47925	2.55903	5.55092	4.20865	2.60958	4.1927	2.85956	2.66687	-1.50434	0.0110002	0.0298832
ATP6V1F	8.07544	7.32193	6.88309	7.87078	9.19657	8.99403	9.51614	9.38274	9.72295	9.00313	9.01355	9.08056	-1.02424	0.00283758	0.0097833
KCP	0	0	2.38337	0	0	0	3.26343	2.55047	2.60958	2.41186	2.19407	0.919723	-2.73728	0.0140294	0.0365263
HILPDA	5.47183	5.90966	7.28535	6.42209	7.04303	6.82708	8.43089	8.84734	9.169	8.65818	8.18315	9.73576	-2.31858	1.38637e-12	9.79977e-11
GIMAP7	4.98565	5.80835	6.70501	5.68502	6.26609	4.92404	7.05428	6.7533	6.56834	6.81098	7.24022	7.00585	-1.06616	0.000301084	0.00148053
NDUFA5	8.51997	8.1822	8.4425	8.97572	8.59018	9.11099	9.16859	10.0736	9.48067	10.3535	9.51626	9.63257	-1.08934	3.14301e-06	3.14713e-05
WDR86	4.24692	4.27398	2.64891	4.01205	3.96749	6.7373	6.90117	6.20699	7.16884	5.60103	6.12592	5.48207	-1.4793	0.00673388	0.0199235
GIMAP6	5.16653	5.11414	6.5018	6.26061	6.94999	6.39546	8.05922	7.63114	7.75728	7.50325	7.89967	7.57025	-1.54586	1.02145e-07	1.67411e-06
FMC1	6.43799	6.13561	6.46783	6.43897	6.79215	8.04041	8.48962	8.29849	8.3148	8.60713	7.96306	7.88522	-1.40984	3.92022e-06	3.80318e-05
KEL	0	0	0	0	0	1.56426	0.967795	1.55743	3.19617	0	2.85956	2.85644	-3.45325	0.00807033	0.0231414
MRPS33	7.30004	6.83459	6.88309	6.90756	7.44274	7.71044	8.32307	8.28956	8.39135	8.36861	7.98868	8.04476	-1.0281	7.53746e-08	1.28412e-06
TCAF2	6.01084	5.02663	5.82991	5.18242	6.00337	5.05722	3.52536	4.04845	4.1978	4.01128	4.09523	3.02397	1.79004	3.88996e-08	7.3734e-07
AKR1D1	8.86913	9.19485	8.30016	9.13695	8.25629	10.3676	10.5815	10.6141	9.3892	11.0628	10.3142	8.85464	-1.10438	0.00488201	0.0152797
STRIP2	2.38741	3.34668	3.39087	2.81838	2.2206	1.97668	1.95142	0	1.01482	2.41186	1.47922	0	1.85488	0.0156466	0.0398431
TMEM209	8.07544	7.84114	8.04765	8.04622	7.28236	6.99144	6.36189	6.88959	6.05141	6.5861	6.66002	6.37575	1.2681	8.09377e-08	1.35962e-06
LOC117018350	1.04127	2.02066	1.03871	0	0	0.984499	2.94316	0	3.3485	2.08448	3.02714	3.54856	-2.60997	0.00546882	0.0167671
LOC117018354	4.1642	3.83289	3.06707	5.01245	4.73476	5.3619	6.29322	7.06734	5.38634	6.69541	7.40148	7.45765	-2.36988	4.29022e-09	1.09414e-07
GPR85	3.88309	3.34668	5.32237	4.59728	3.88051	3.43112	1.54186	3.1331	3.3485	2.08448	1.47922	3.02397	1.808	0.000711339	0.00305007
LOC117018357	4.24692	4.27398	3.97832	2.33222	3.88051	3.87782	3.26343	2.55047	2.34557	2.9035	1.88048	3.17405	1.24786	0.00763121	0.022085
C27H1orf53	7.09202	7.02727	7.00653	6.82009	7.1859	7.50816	8.11499	8.00306	8.16894	8.40125	8.11035	8.08795	-1.03441	3.91236e-11	1.86025e-09
LOC117018397	5.24913	5.51873	5.24426	6.07875	5.85158	4.61394	3.74696	4.35283	3.19617	3.68756	4.59954	4.23535	1.50717	8.04864e-06	6.99766e-05
MAP10	6.23003	6.62711	7.10926	7.15231	6.60136	6.11902	5.06604	5.08899	5.07301	5.27851	5.39655	5.76832	1.41132	2.18046e-08	4.50326e-07
LOC117018423	1.63974	0	1.03871	0	3.78795	2.55903	4.18629	4.8668	4.11524	3.68756	4.54533	4.59607	-2.4831	0.000107345	0.000622688
LOC117018425	7.30004	7.23675	7.0645	7.08957	6.5877	5.29154	6.45914	3.8682	4.67218	3.91123	4.01773	4.84018	1.95794	1.54758e-05	0.000120988
RGS1	2.65311	1.01381	3.39087	3.01125	3.58287	0	4.52259	5.04721	5.1161	5.19587	5.39655	5.61925	-2.64794	1.10057e-08	2.52382e-07
FAM135A	7.65084	8.93131	8.67612	8.49663	7.62769	6.47697	5.42819	5.35183	5.86187	6.5197	6.19797	6.8473	2.06273	4.53593e-08	8.41773e-07
C27H1orf100	5.75227	6.19703	3.23804	3.18135	2.6985	1.97668	1.54186	0	2.83267	0	0	2.19125	3.69384	5.34566e-05	0.00034647
ASCL5	2.06148	3.61017	1.03871	1.59354	1.90521	1.56426	1.54186	0	1.01482	0	0	0	2.92384	0.0140829	0.0366486
LOC117018443	1.04127	0	2.05768	0	0	0.984499	1.95142	3.1331	3.19617	2.9035	0.921429	1.4769	-2.44768	0.0149143	0.0383555
BROX	8.43431	9.17209	8.73085	8.92272	8.01731	7.33534	6.9466	7.26256	7.56072	7.21932	7.56706	7.89065	1.11698	8.3838e-05	0.000506883
LOC117018452	2.06148	3.02407	3.06707	3.18135	1.50102	0.984499	0	0	0	0	0	0.919723	4.2572	0.000219374	0.00113441
SDCCAG8	7.08078	6.43655	5.98205	6.85823	6.23136	5.49308	5.10663	5.04721	4.93541	5.31812	5.90697	5.26505	1.15784	9.46708e-05	0.000561882
LOC117018462	7.21012	7.58193	7.71989	7.30739	6.70624	6.66957	4.52259	5.65976	6.81059	5.89098	5.86333	7.1487	1.0482	0.00397696	0.0129054
CFH	16.0774	15.4351	15.5179	15.6988	15.2108	14.9486	14.0751	13.8503	14.5469	14.3303	14.3499	14.4514	1.24014	1.01656e-09	3.08301e-08
LOC117018466	8.59294	8.08266	8.21056	8.2702	7.76756	6.49273	7.74251	5.95917	6.35106	6.69541	5.79528	6.43643	1.38764	0.000129549	0.000727585
CDC42BPA	10.9284	11.1766	10.975	11.1645	10.6213	10.0091	9.0435	9.33578	9.44308	9.98336	9.95872	10.3156	1.1182	1.06491e-05	8.83853e-05
ELF3	6.25023	5.38437	5.0282	5.74053	7.17681	6.23602	5.06604	5.00418	4.61324	4.91508	4.30552	5.26505	1.27965	0.000298516	0.00147048
EDARADD	4.77879	3.61017	2.05768	3.7123	4.12713	3.9708	5.79398	5.65976	5.83633	5.15271	4.97249	6.50886	-1.9069	1.05733e-06	1.23504e-05
CHI3L1	6.80858	8.19229	7.56784	7.4474	7.9006	7.36989	8.56073	8.73009	9.16644	7.68844	8.61351	9.76858	-1.28341	4.29604e-05	0.00028729
TBCE	8.49902	8.58965	8.6946	8.66745	8.17181	7.52359	6.72987	6.9812	6.97177	7.21932	7.18811	7.55664	1.2835	1.25326e-08	2.82395e-07
EPRS1	12.6933	11.9911	11.925	12.2507	11.9895	11.4953	11.029	10.9286	11.183	10.8888	11.162	11.1967	1.03411	5.34586e-08	9.61342e-07
NVL	7.80213	8.10953	8.06479	8.29821	8.08695	7.64141	6.47473	6.74025	6.59904	6.9308	6.87306	7.0647	1.22904	1.54512e-12	1.05721e-10
B3GALT2	1.63974	2.34396	2.05768	2.33222	2.47925	2.78068	4.26011	4.76737	3.93444	4.27552	5.16453	3.84562	-2.38777	2.03452e-07	3.07406e-06
CHML	6.86204	7.28469	7.15267	7.00143	6.48825	5.25504	3.74696	3.8682	4.1978	5.35667	4.65178	5.72032	2.06008	1.84958e-07	2.82762e-06
CSRP1	7.30004	7.08256	7.12023	6.95526	8.15338	9.0537	8.94621	9.12097	8.99522	8.66587	9.00354	8.29054	-1.02753	0.00258499	0.00905715
PCNX2	5.75227	5.07105	5.43214	3.47112	5.23299	5.09901	4.26011	3.42176	2.02218	4.63046	4.30552	3.17405	1.35072	0.00244069	0.00861973
STUM	1.04127	1.01381	1.63634	2.00965	2.47925	3.14225	2.94316	3.8682	2.02218	4.42812	3.84898	1.87784	-1.59375	0.0177052	0.0439809
LOC117018605	5.28871	5.07105	5.95778	5.33446	5.73247	5.7243	3.74696	3.28464	4.11524	3.80373	3.17727	3.17405	2.05981	2.42685e-11	1.22301e-09
ZBTB41	8.22578	8.97287	8.81432	8.4516	7.76149	7.19786	6.18366	6.45083	6.65856	7.11073	7.25718	7.47945	1.43406	4.12058e-06	3.9701e-05
ATP6V1G3	3.07147	2.02066	2.87309	2.33222	1.50102	3.14225	4.10848	1.55743	6.88723	4.35383	3.65785	3.17405	-2.51978	0.000602692	0.00265146
EXOC8	5.9129	5.98124	6.73388	6.45565	7.33237	6.93487	7.82995	8.15832	8.00092	7.70347	7.96822	8.01523	-1.31308	5.13891e-08	9.30662e-07
TSNAX	9.64354	10.0033	10.0421	9.42222	9.19432	8.57254	8.42288	8.40157	8.68764	8.21447	8.49339	8.95137	1.01449	3.17607e-05	0.000221916
LAD1	2.38741	5.07105	3.06707	1.59354	4.83068	4.29233	1.95142	0	2.02218	1.66029	2.19407	1.4769	2.77968	0.000137954	0.000766097
LYST	10.2387	11.0705	10.4557	11.0297	10.0397	8.9857	7.96302	8.08278	8.78765	8.26094	8.26509	9.82357	1.76267	1.64903e-06	1.81652e-05
LOC117018663	4.98565	4.83386	5.16168	5.47199	5.08524	5.66987	6.63594	6.63135	6.59904	6.61818	6.78223	6.1944	-1.37945	9.18814e-11	3.85673e-09
SRP9	10.3493	9.94781	10.2686	9.69933	8.69902	7.81446	7.90091	7.67981	8.01237	7.73308	7.70943	7.87977	1.88228	2.443e-08	4.99533e-07
UCHL5	10.0855	10.1683	10.1836	9.96412	9.23871	9.05104	8.48578	8.51704	8.87178	8.73335	8.69978	8.84348	1.15139	1.45747e-07	2.28845e-06
KCNT2	5.80783	4.83386	1.63634	5.22196	3.96749	3.55641	0	0	2.34557	0	0.921429	2.66687	3.8066	3.70066e-06	3.61518e-05
SLC35F3	6.08016	4.34805	3.65515	7.88931	7.80347	6.46103	2.53088	4.35283	5.1161	1.66029	2.45153	2.44857	3.22357	0.000126325	0.000712833
RGS2	5.60324	6.11454	6.3974	6.38773	6.10278	6.07781	7.36987	7.50563	7.68756	7.12196	7.86136	7.88522	-1.47439	4.31155e-13	3.52291e-11
ARV1	7.21012	7.00455	7.34271	6.97853	6.44344	6.09856	5.45987	6.20699	4.7833	5.86447	5.74807	5.53852	1.26059	5.75057e-06	5.26911e-05
PHLDA3	1.63974	1.60334	0	2.59568	0.937506	4.67048	4.39731	3.28464	3.93444	4.49876	5.0524	3.93244	-1.68008	0.0183175	0.0451585
FURIN	12.2866	11.8722	11.5667	12.0572	13.233	13.4925	13.8623	13.7221	13.5383	13.6268	13.8149	13.3507	-1.06498	0.00043569	0.00202584
FES	6.63515	5.75489	6.11967	6.22213	7.26529	7.26365	8.39448	8.52848	8.35133	8.73335	8.65249	8.73595	-1.92661	9.16044e-14	8.91263e-12
ADAMTS17	0	1.60334	0	1.59354	1.90521	1.56426	6.29322	5.95917	3.3485	6.08714	4.7022	4.23535	-4.8488	5.1282e-12	3.06092e-10
TARS3	7.03496	7.68556	6.97059	7.19267	6.85052	5.92353	5.14611	5.38575	5.95975	6.10989	5.36561	5.92475	1.35634	2.25578e-06	2.38052e-05
SCAPER	8.61257	8.25139	8.21056	8.33924	7.65415	7.65548	6.9466	6.80436	7.12732	6.5861	7.02933	7.07428	1.22826	1.98746e-09	5.43949e-08
LEMD2	7.91394	7.6198	7.52719	7.58264	8.72734	8.79545	9.62144	9.4343	9.77261	9.37584	9.45326	9.56114	-1.41391	1.38635e-08	3.07445e-07
ETFA	11.1051	11.0909	11.7193	10.9865	11.542	12.1243	12.8116	12.7523	12.7232	13.009	12.9536	12.5739	-1.32371	1.79323e-10	6.79811e-09
SYNM	4.24692	3.83289	3.87843	3.81929	5.19745	5.09901	5.49086	5.81722	5.78384	5.78189	6.18029	5.39302	-1.32524	2.70002e-05	0.000194716
HAPLN3	0	2.02066	0	3.59675	2.6985	4.36265	6.8423	6.70037	5.58346	6.10989	5.97006	5.45299	-3.46576	1.5679e-09	4.46377e-08
LOC117018776	5.1234	4.4185	4.8811	4.53586	5.00528	5.69734	6.04435	6.41842	6.19902	6.28	6.14427	6.46584	-1.28452	1.52592e-07	2.38481e-06
LOC117018782	5.28871	4.67025	0	4.09956	2.47925	0.984499	0.967795	0	1.60469	0	1.47922	0	4.12974	0.000173498	0.000932712
LOC117018793	6.14631	5.15599	4.24219	6.2025	5.04581	6.03539	4.18629	4.41985	4.11524	4.86247	4.01773	4.23535	1.34569	0.000178737	0.000956295
LOC117018804	5.07893	4.67025	4.32041	5.01245	3.96749	2.78068	3.11217	0.979404	3.19617	3.42272	3.02714	2.19125	1.78814	0.000346212	0.00166928
SLC26A8	2.38741	3.02407	2.05768	2.00965	2.47925	3.14225	4.69221	4.66057	6.70164	1.05686	1.88048	4.79455	-2.60592	0.000377097	0.00179251
LOC117018817	7.28054	7.21712	8.09292	7.83934	7.98641	7.56145	6.79341	7.03564	6.36899	6.78294	6.9994	5.48207	1.04764	8.42113e-05	0.000508591
ZSCAN2	3.88309	4.54986	4.24219	5.22196	5.51871	5.32715	5.60859	6.20699	6.00631	5.39422	6.05009	6.00707	-1.0146	0.000836976	0.00351146
ZNF774	4.46995	3.02407	3.39087	3.47112	3.20741	3.9708	1.54186	3.54697	1.60469	2.08448	2.19407	2.85644	1.3443	0.0112177	0.0303612
MRPS11	7.25078	6.45343	6.28485	6.84563	7.67368	8.97171	9.36331	9.50546	9.1741	9.41518	9.2071	8.58666	-1.67313	1.41611e-05	0.000112569
LOC117018831	4.88593	4.54986	5.0282	5.05686	4.52137	4.29233	3.26343	3.96114	3.19617	3.42272	3.55187	3.75323	1.26743	8.34605e-05	0.000505508
LOC117018848	5.9627	5.7274	5.0282	4.65619	5.42961	5.69734	4.74459	3.42176	4.02767	4.96584	5.013	4.16537	1.01982	0.00243604	0.00860692
NIPA2	11.0443	11.3261	10.9398	11.179	10.6503	10.1275	9.66285	9.9142	9.94385	10.0363	9.81721	9.91968	1.04153	9.03586e-08	1.5014e-06
NMB	5.88734	5.93392	4.59673	6.58257	5.33465	5.49308	2.27005	3.1331	4.1978	3.91123	3.93582	3.93244	2.16095	3.60907e-08	6.91103e-07
LOC117018865	5.75227	6.55075	6.32335	6.03502	6.23136	5.7243	4.58137	4.71495	5.48826	5.01488	5.20005	5.16101	1.09874	7.94016e-06	6.92481e-05
LINS1	7.02327	7.46195	7.5917	7.34369	7.03299	6.82708	6.12559	6.02523	6.4886	5.83746	6.36375	6.12236	1.07101	7.62514e-08	1.29643e-06
SAXO2	3.77574	4.4185	3.06707	4.59728	3.05688	4.92404	0.967795	2.28883	2.83267	2.08448	2.19407	2.19125	2.23752	3.35854e-05	0.000232181
LOC117018883	3.24251	3.02407	2.38337	4.01205	3.88051	3.14225	0.967795	2.77186	2.02218	2.67853	2.45153	1.4769	1.40877	0.0117334	0.0314857
HYKK	6.28979	6.83459	7.07582	6.45565	6.92847	7.87585	8.09496	8.17782	8.68048	8.28612	8.04348	7.68722	-1.19073	9.02196e-06	7.69289e-05
TUBGCP5	8.01181	8.09884	7.69808	8.01842	7.32416	7.35272	6.56488	6.94752	6.11653	6.64957	6.67272	6.82478	1.139	5.21309e-08	9.41489e-07
LOC117018895	2.38741	3.19438	2.64891	3.3335	2.88879	2.55903	0	1.55743	0	1.05686	1.47922	0	2.98146	0.000502893	0.00228344
LOC117018901	7.24072	7.47027	7.59956	8.03517	6.33313	6.613	5.36267	5.88994	6.35106	6.04055	5.92831	6.00707	1.38277	1.8509e-06	2.00996e-05
ANPEP	4.77879	5.38437	5.62941	5.09994	5.54723	6.37859	8.30574	8.41396	7.1061	8.25074	7.27395	6.46584	-2.26949	2.51274e-10	9.07606e-09
ABHD17C	3.77574	3.02407	4.15948	4.7128	5.51871	2.97276	3.26343	2.77186	3.93444	1.05686	1.47922	1.87784	1.73826	0.00496197	0.0154877
LOC117018916	4.24692	4.4185	3.87843	4.96663	4.96357	0	2.27005	0	1.60469	1.05686	0	0	4.04053	6.4613e-06	5.81898e-05
LOC117018917	3.39539	3.83289	2.38337	5.37009	5.00528	1.56426	0	0	0	0	0	0	6.5584	3.34995e-09	8.70159e-08
TLNRD1	7.3663	7.31271	7.07582	6.55187	8.0918	7.83315	8.63892	8.56964	9.20687	8.587	8.66526	8.54594	-1.26951	2.62211e-07	3.78217e-06
LOC117018931	2.06148	2.83094	1.03871	2.33222	1.50102	3.14225	2.53088	3.28464	3.02584	4.35383	4.01773	3.75323	-1.49248	0.0073214	0.0213651
OTUD7A	4.39937	3.02407	4.24219	3.59675	3.58287	3.77843	1.54186	0	1.01482	2.08448	1.47922	1.4769	3.04477	9.91641e-07	1.17214e-05
HDDC3	4.53723	3.83289	3.77111	4.91931	4.92062	6.613	7.15447	6.74025	6.23855	6.79703	6.85088	5.67067	-1.54848	0.000407049	0.00190795
KLHL25	5.9627	6.367	5.39647	5.71304	7.40429	6.81459	7.21141	7.84133	8.2678	7.12196	7.44654	8.24462	-1.32899	9.17393e-05	0.000547379
GABRB3	2.06148	1.01381	3.65515	3.01125	0	0	0.967795	0	0	1.05686	0	0	3.45264	0.0143041	0.0371152
ZNF710	4.60152	4.78136	4.15948	4.4717	5.87427	4.36265	6.18366	5.65976	6.02904	6.15434	5.97006	5.94577	-1.18776	8.09919e-05	0.000492684
IDH2	10.2323	10.2466	10.0378	10.1292	10.9404	11.1463	11.6889	11.5589	11.7973	11.7147	11.3116	11.0696	-1.02369	7.67664e-06	6.72285e-05
ARPIN	6.18878	5.85989	5.62941	5.79398	6.12187	6.65564	7.4898	7.10855	7.33309	7.14417	6.1624	7.12124	-1.04132	3.99375e-05	0.000269971
ARNT2	5.50582	4.72687	5.32237	5.40486	7.26529	5.09901	0	0	4.02767	3.09809	0	3.4342	3.36874	0.000885472	0.00368189
ATP10A	4.53723	4.19589	2.38337	3.81929	4.12713	4.05814	6.29322	5.88994	4.88647	5.50133	5.4856	4.01434	-1.58608	0.000114943	0.000659191
AEN	7.99994	7.6784	7.82425	7.22222	8.46124	8.51966	8.6899	9.22067	10.3837	9.05093	8.41621	9.70988	-1.38466	2.17021e-05	0.000160992
MFGE8	9.50125	9.39595	9.23866	9.52853	10.2462	11.2646	12.7813	12.7429	12.5915	12.5357	12.517	11.5729	-2.44497	3.34344e-13	2.79984e-11
C3H6orf120	7.78838	8.17204	7.82425	8.11083	7.38071	6.85174	5.22197	5.91338	5.9359	5.99239	5.59638	5.1246	2.10686	1.07434e-15	1.73877e-13
LOC117019065	0	4.27398	2.38337	3.59675	3.05688	0.984499	7.00144	4.41985	5.5207	5.23778	0	5.76832	-2.75138	0.010196	0.0280973
GPR31	0	1.01381	0	1.00644	0	0	3.11217	0	3.02584	1.66029	2.85956	0.919723	-3.48077	0.00535372	0.0164712
DLL1	4.39937	4.02578	3.87843	4.01205	4.92062	4.77731	6.20251	6.60279	6.70164	6.08714	6.12592	6.29613	-2.00891	1.24937e-14	1.51291e-12
RNASET2	8.52826	8.4111	8.45122	8.30283	8.68626	9.11354	10.0447	9.71678	9.55106	9.79443	9.45693	9.24436	-1.05068	2.87408e-08	5.69912e-07
SMOC2	4.46995	3.72583	2.87309	4.01205	3.05688	4.49376	5.7434	5.48299	5.42112	4.75112	3.75658	4.74743	-1.27455	0.00188535	0.00693795
UNC93A	8.10346	7.73471	8.45122	8.98149	8.07721	8.79862	10.7244	10.3238	8.66605	10.1016	10.1017	8.88217	-1.55762	3.31247e-06	3.28854e-05
TCTE3	2.87741	3.93256	3.97832	4.76726	3.58287	3.14225	1.95142	1.96899	1.01482	2.08448	2.85956	1.4769	2.14188	0.00014087	0.000779977
TUBAL3	5.36477	6.41947	6.24529	6.33462	6.85052	7.1188	5.45987	5.95917	4.7833	5.6328	5.42685	4.42695	1.13929	0.000453022	0.00209141
MALRD1	6.14631	4.83386	4.46517	4.87039	5.30155	6.21717	7.26619	8.06719	6.5049	7.33002	6.86201	4.92732	-1.65515	0.000134034	0.000747782
PFKFB3	3.77574	3.93256	4.39461	2.81838	4.63201	3.55641	5.52121	3.66218	5.38634	4.80787	4.7022	7.23663	-1.7729	0.000719945	0.00308271
CD2AP	10.6379	10.7579	10.739	10.5344	9.66675	9.37402	7.84202	8.05142	8.02938	8.87287	8.72134	8.66482	1.96431	2.0436e-12	1.34893e-10
ATP5F1C	11.424	11.3018	11.7725	11.5713	11.4998	12.2563	12.6292	12.8966	12.7783	12.9015	12.7206	12.5003	-1.07119	1.95095e-09	5.37454e-08
MLLT10	8.32431	8.87291	8.7451	8.7305	8.22574	7.65548	7.24816	6.90137	7.13781	7.387	7.43167	7.508	1.20272	4.26274e-08	8.02578e-07
NMT2	9.86103	9.18478	9.08469	9.64401	8.77634	7.9405	8.183	8.39742	7.96011	8.58294	7.822	7.66203	1.07008	0.000192874	0.0010193
RPP38	9.77653	9.44951	9.64616	9.91068	9.12033	7.86378	7.97403	7.94736	7.39564	8.49927	7.22306	7.62992	1.59022	2.89327e-07	4.0843e-06
TRDMT1	4.72209	4.78136	5.07408	4.91931	3.46824	4.29233	2.94316	2.96376	1.01482	3.91123	3.65785	3.17405	1.56047	0.000403604	0.00189338
BMI1	8.01772	9.0498	9.09585	8.28893	7.68656	7.82071	6.75562	6.58829	7.17904	6.94352	7.3069	7.6364	1.33208	4.07328e-06	3.94031e-05
TASOR2	10.0771	10.065	10.1275	10.1865	9.23652	8.76332	8.32307	8.34665	8.44726	8.56247	8.84989	9.09709	1.20177	3.13819e-06	3.14417e-05
LOC117019179	5.07893	3.34668	3.52905	4.40456	5.26768	4.61394	6.67694	6.64542	6.53697	6.35808	6.49823	6.14071	-1.98775	1.00977e-10	4.18633e-09
LOC117019182	0	1.01381	1.63634	0	3.20741	0.984499	4.69221	3.28464	6.15836	4.75112	4.48901	4.84018	-3.81718	4.72344e-08	8.67958e-07
ARL5B	9.21312	9.5954	9.98322	9.70806	8.42328	7.36989	7.18322	7.7069	7.81727	8.39199	8.68419	8.89303	1.04906	0.00634582	0.0189721
C1QL3	4.07645	5.15599	4.77398	4.33414	3.78795	4.61394	3.40033	3.76887	2.34557	2.67853	3.55187	3.17405	1.38077	0.000438457	0.00203533
GPR158	2.65311	1.60334	1.03871	0	1.50102	1.97668	3.52536	4.35283	2.02218	2.9035	3.17727	3.02397	-2.06436	0.00236149	0.00838048
STAM	8.64725	8.97287	9.22348	8.84254	8.31551	7.86378	7.02281	7.52097	7.70178	7.29074	7.55339	7.6103	1.24636	6.73956e-08	1.17555e-06
ZNF292	7.30969	7.21712	8.24105	7.3615	7.41979	6.44492	5.86668	5.65976	5.86187	6.64957	6.8949	6.96525	1.02098	0.00127465	0.00497101
ANKRD26	6.8751	6.82165	7.29507	7.6127	6.54592	6.50833	4.46131	4.13077	4.61324	5.6328	5.36561	5.1246	2.05213	7.36867e-12	4.21869e-10
RSU1	8.68111	8.58583	8.54787	8.80072	8.40782	8.16861	7.58624	7.40996	6.94812	7.65015	7.56706	7.00585	1.16304	1.58511e-10	6.1476e-09
SEC63	12.121	11.8663	12.0167	11.9747	11.6792	10.7681	9.88912	9.95855	10.3715	10.6213	10.7149	10.5947	1.40612	2.82301e-09	7.42451e-08
SYNJ2	7.91394	8.57816	8.51082	8.55971	8.27772	8.52733	7.79312	7.61693	5.58346	7.36826	7.3069	6.95491	1.16721	5.16766e-05	0.00033714
LOC117019265	5.47183	4.72687	4.8811	5.18242	4.04951	5.13963	0	2.28883	2.02218	2.08448	3.02714	1.4769	3.2441	2.61461e-11	1.30204e-09
IL1B	4.93665	6.367	5.65981	5.65645	5.7813	3.2939	4.26011	3.28464	4.83581	3.26952	3.65785	5.0095	1.3628	0.00324365	0.0109042
LOC117019269	9.4189	9.30356	9.57615	9.66029	10.3661	10.9561	12.1281	12.3276	12.3693	12.4583	12.0848	11.9092	-2.21396	5.42838e-16	9.41963e-14
DUSP2	2.38741	3.61017	1.63634	1.00644	3.05688	3.43112	3.64041	4.13077	4.7833	4.91508	4.30552	4.64831	-1.81639	0.000115424	0.000661722
NEURL3	0	1.60334	2.05768	1.00644	0	1.97668	3.26343	3.76887	3.02584	3.68756	3.31323	3.02397	-2.63273	8.91757e-05	0.000533991
ADRA2B	5.86132	5.64164	5.65981	5.18242	6.08344	6.52375	7.44302	6.93612	6.84942	7.14417	6.68531	6.29613	-1.06055	5.2775e-05	0.000342977
ACOXL	0	0	0	0	0	0	1.95142	2.77186	2.34557	0	3.84898	0	-4.56659	0.00214139	0.00770661
MRPS5	8.1255	7.02727	6.88309	7.14204	7.82109	8.61637	8.92367	8.88044	8.94532	8.73701	8.69668	8.58666	-1.05839	0.000153094	0.000838283
LOC117019299	2.87741	3.19438	4.07174	3.7123	4.52137	3.67169	4.52259	4.35283	4.4876	5.15271	4.93082	4.88441	-1.02106	0.00321964	0.0108429
ZC3H6	8.43431	8.71392	8.85759	8.43488	8.26918	7.64141	6.93538	7.53616	7.13781	7.24009	7.65927	6.99581	1.16882	1.54872e-07	2.41371e-06
MALL	0	0	2.05768	2.00965	1.50102	3.67169	4.18629	3.54697	4.67218	4.91508	3.84898	3.65452	-2.41712	0.0001521	0.000834195
KCNIP3	2.06148	1.01381	0	0	2.2206	2.97276	4.26011	3.28464	3.93444	1.66029	3.43748	2.85644	-2.00212	0.00602329	0.0182214
NCAPH	1.63974	1.01381	1.63634	0	0	0.984499	3.74696	3.1331	2.60958	3.80373	2.45153	3.30998	-3.08495	8.04377e-05	0.000489666
SEMA4C	4.53723	3.19438	4.82853	4.81975	6.1407	5.69734	6.36189	5.79214	6.77069	6.23932	5.79528	6.70657	-1.20847	0.00188098	0.00692793
TTL	6.40234	6.75515	6.8306	5.79398	6.6678	5.85201	7.4666	7.32509	7.01795	7.89244	6.94809	7.87977	-1.03694	5.27276e-05	0.000342801
ARID5A	4.32516	5.61188	4.77398	4.40456	6.12187	4.96981	5.66403	5.68722	7.02927	6.08714	5.09075	6.65644	-1.01224	0.00960532	0.0267323
IL1RN	9.65873	9.13596	8.72727	9.55393	9.03732	7.91147	9.88329	9.59519	12.2041	9.17476	9.14238	12.1056	-1.85734	0.00316332	0.0106811
SNX14	11.3714	11.4807	11.594	11.3274	10.6137	10.5406	9.71957	9.88781	9.97345	10.0138	9.99456	9.92499	1.28963	1.38691e-10	5.50579e-09
CD19	3.07147	2.83094	3.97832	3.91889	4.12713	5.13963	4.93694	5.35183	5.9359	5.01488	4.59954	5.23119	-1.23924	0.00179058	0.00664586
UNKL	7.39379	7.85391	7.70538	7.64941	7.92253	7.3784	8.45074	8.7978	9.11691	8.62303	8.60691	10.3486	-1.50188	1.03609e-06	1.21445e-05
LOC117019380	3.88309	3.34668	6.76218	6.22213	6.41278	2.29705	10.3229	8.88933	11.371	10.7945	9.42539	10.5576	-4.83953	4.79423e-11	2.19664e-09
LOC117019384	3.39539	5.31219	7.73425	6.58257	5.48962	2.97276	10.8418	9.85489	12.0372	10.0569	11.0533	10.7174	-4.8663	3.16799e-11	1.5279e-09
ZNF597	9.07843	8.87917	7.97696	7.91366	7.82109	6.62735	6.36189	6.81685	7.43872	5.99239	5.69926	6.96525	1.59627	2.59037e-05	0.000187936
HBM	0	1.60334	4.07174	1.59354	0	0	4.18629	4.04845	4.72881	3.80373	3.75658	4.16537	-2.35942	0.00199225	0.00726778
UBALD1	6.63515	6.31253	6.78994	6.5673	8.61059	7.45282	7.91811	8.20657	8.82059	7.75489	8.02379	8.80948	-1.01352	0.0062321	0.0187052
LOC117019408	1.04127	0	4.24219	3.18135	1.50102	0.984499	5.14611	2.55047	3.72769	4.49876	3.84898	3.75323	-1.73733	0.0181718	0.0448881
LOC117019413	6.99961	9.78401	10.2637	10.0283	11.1035	11.8202	12.3603	12.1403	11.5323	12.1749	11.1805	11.4974	-1.31107	0.00628745	0.0188377
LOC117019416	3.39539	1.01381	1.63634	2.00965	2.47925	1.97668	0.967795	0	1.01482	0	0.921429	0	2.99829	0.00750469	0.0217942
IFT140	2.38741	1.01381	3.06707	3.01125	3.96749	3.67169	3.40033	4.20865	4.34996	3.42272	4.7022	4.59607	-1.17272	0.0149932	0.0384878
PTX4	0	1.01381	0	0	0.937506	0	2.27005	1.55743	1.01482	1.66029	2.66992	1.4769	-2.90592	0.0146758	0.0378579
TMEM204	5.78032	5.64164	6.16277	5.47199	6.65476	6.55412	7.49745	7.45859	7.12732	7.07649	7.19692	7.6103	-1.23787	1.87584e-07	2.86256e-06
MSLN	1.04127	4.83386	3.06707	2.00965	1.50102	1.97668	7.79933	5.00418	5.95975	3.80373	5.81832	4.64831	-3.21849	0.000208847	0.00108833
PAGR1	6.73883	5.78186	6.16277	5.98993	6.08344	7.25443	7.64942	7.63819	7.61431	7.61082	7.81056	7.508	-1.22043	8.41875e-07	1.01508e-05
SNRNP25	6.88805	6.41947	6.5513	6.1826	7.45031	8.24039	8.46642	8.26698	8.09008	8.45553	8.1335	7.64285	-1.06286	0.000964364	0.00394943
HCFC1R1	6.43799	5.93392	5.74737	5.59755	6.68073	7.75033	8.44679	8.37648	8.5608	8.32553	8.3545	8.1884	-1.82504	1.08193e-08	2.49126e-07
TNFRSF12A	7.16828	6.94612	6.80362	5.59755	6.19578	5.69734	7.13498	7.82288	10.7676	7.5539	7.71557	11.0684	-3.08924	3.06413e-05	0.000215346
ITGAM	7.09202	6.88523	7.15267	7.04617	7.39647	6.64156	7.92947	8.1084	8.20432	8.03594	8.07252	7.93864	-1.00162	1.9072e-10	7.14968e-09
ORC3	7.28054	7.09337	7.68335	7.50463	6.28314	6.47697	5.36267	5.54435	5.48826	5.10821	5.74807	5.36208	1.71095	1.82281e-10	6.89474e-09
TNFRSF17	3.65975	4.48568	2.87309	3.81929	4.52137	4.29233	2.53088	2.55047	2.83267	3.56121	3.02714	3.30998	1.13473	0.00826237	0.0235836
MEIOB	7.92026	8.24656	8.33355	8.03517	7.31589	7.36989	6.27553	6.74025	5.91164	6.66502	6.14427	6.06587	1.60188	2.38895e-11	1.20974e-09
ZNF646	6.25023	5.45311	5.07408	5.6273	7.00242	7.30887	7.41096	7.59535	7.52918	7.44182	7.53959	7.36704	-1.13927	0.000679097	0.00293091
ZNF668	5.07893	4.27398	4.39461	5.50442	6.26609	6.30907	6.96879	6.67316	6.4721	6.01667	6.5542	6.40641	-1.03358	0.00320574	0.0108048
LOC117019483	8.56902	8.78231	9.3663	9.45785	8.74898	9.67277	10.3984	10.8366	10.7574	10.4164	11.2167	10.3652	-1.54193	4.99233e-11	2.25284e-09
NTHL1	5.9627	3.61017	4.77398	5.18242	5.75709	6.27301	7.38645	6.86575	7.25812	7.11073	6.66002	7.12124	-1.61669	2.00373e-06	2.15095e-05
ECI1	9.02668	8.9433	9.11243	9.0816	9.83087	10.4577	10.7503	11.0526	10.9243	10.9325	10.8028	10.1635	-1.27129	3.61483e-06	3.53749e-05
SYT17	8.41207	7.59719	6.77613	7.16251	7.69932	7.06709	4.98127	5.1296	7.83672	5.0623	5.33398	6.88043	1.22429	0.0100562	0.0277576
CORO7	11.4056	10.1056	9.91867	10.3006	11.3611	11.2913	10.3154	9.7317	10.0518	9.36642	9.50743	9.53363	1.07376	0.000256044	0.00129382
VASN	6.86204	6.78212	6.37924	6.53627	7.6672	7.28191	8.71964	8.88637	7.85592	8.42411	7.95269	8.64246	-1.48143	1.53681e-08	3.32488e-07
GLIS2	3.65975	4.19589	4.24219	2.81838	5.19745	4.5551	5.9359	5.74063	5.55242	4.10484	5.23472	4.84018	-1.1003	0.00667937	0.01979
ZSCAN32	6.50675	6.367	6.58338	6.22213	5.51871	5.77675	4.63786	5.38575	4.11524	4.86247	5.30164	5.16101	1.26049	7.52262e-06	6.6086e-05
LOC117019515	7.1469	7.08256	7.24581	6.76762	6.71883	5.92353	5.36267	5.65976	5.55242	5.35667	5.77187	5.98693	1.25506	3.59899e-07	4.92106e-06
TIGD7	5.57149	5.41915	5.90799	5.29792	5.42961	5.49308	3.40033	2.96376	4.11524	3.68756	3.93582	4.16537	1.83743	1.78558e-10	6.79811e-09
EME2	4.66306	4.61131	4.24219	4.01205	5.7813	5.42898	5.98026	6.06764	5.5207	6.50261	5.64874	5.56593	-1.01042	0.00232997	0.00828959
CLUAP1	6.58833	6.51903	7.29507	6.71317	5.82853	5.39583	5.36267	4.76737	5.23816	5.27851	5.23472	5.26505	1.33399	1.10498e-05	9.10375e-05
LOC117019541	0	1.01381	2.64891	3.3335	1.50102	3.43112	1.54186	0	1.01482	1.05686	0.921429	0	2.47464	0.0205466	0.0496398
DCUN1D3	7.02327	7.43671	7.20515	6.27947	7.30758	6.613	8.19717	8.34234	8.33774	8.60312	8.58692	8.15268	-1.35556	9.98452e-11	4.14961e-09
ZNF771	7.54038	6.68542	5.71877	6.87072	7.06292	7.4768	8.47031	8.48219	8.82059	7.74038	8.16529	8.51462	-1.4049	5.51093e-07	7.11895e-06
FLYWCH2	4.83335	5.15599	4.59673	5.91953	5.65597	6.50833	7.78689	7.34247	6.61415	7.71835	7.28226	6.21186	-1.6843	2.00095e-06	2.14933e-05
LOC117019571	6.76713	6.79542	7.93406	7.06804	8.27346	9.7453	9.19235	9.40358	9.27738	9.47554	9.37966	8.66799	-1.05615	0.013596	0.0355684
CDR2	3.07147	2.02066	2.38337	1.00644	3.46824	3.9708	4.39731	4.66057	5.67277	3.56121	3.84898	5.42332	-1.98184	0.000218302	0.00113007
LOC117019586	4.66306	4.48568	4.46517	4.65619	4.6843	3.55641	4.46131	2.28883	2.02218	3.80373	3.43748	3.17405	1.10488	0.0111322	0.0301491
MCRIP2	9.56107	9.22219	8.70557	8.76771	10.184	10.9912	11.0859	10.9322	10.9303	11.2324	10.8056	10.2218	-1.08608	0.00187768	0.00691731
FOXO3	7.8225	7.87285	6.8439	7.35262	8.12529	7.97458	9.05392	9.0487	8.15351	9.44456	9.85809	9.32681	-1.5126	5.94235e-08	1.05397e-06
NOXO1	2.65311	1.60334	2.05768	3.7123	4.12713	2.55903	5.42819	4.35283	5.19861	4.80787	4.59954	4.79455	-1.97066	9.11386e-06	7.76338e-05
LOC117019626	11.0002	10.5143	11.298	10.7416	11.0073	11.7898	12.2888	12.5808	12.2316	12.624	12.5004	12.1575	-1.29012	1.1446e-09	3.40988e-08
HIRIP3	5.24913	4.9808	4.53245	4.18206	6.02381	6.15908	6.75562	6.93612	7.36023	7.25036	6.9057	7.02574	-1.70789	5.72336e-08	1.02009e-06
TBC1D10B	7.32881	6.78212	6.6302	6.53627	7.71825	7.71717	8.24795	8.10332	8.31942	8.08842	7.9988	8.45354	-1.01152	2.06478e-05	0.000154395
SPN	2.87741	4.4185	4.32041	4.01205	4.04951	4.77731	5.98026	4.91406	5.02858	5.56856	5.51411	4.64831	-1.20854	0.000495509	0.00225627
QPRT	8.84609	9.3335	8.71646	8.26074	10.1976	10.742	11.1498	11.1527	10.8166	11.4238	10.43	10.8627	-1.38763	0.000129133	0.000726219
NUPR1	7.70305	5.95777	4.65826	6.45565	6.71883	6.72401	8.93499	7.14862	7.11674	8.46439	7.81056	8.27401	-1.4884	0.000325207	0.00157885
PYCARD	3.77574	4.72687	3.39087	4.59728	5.7813	4.49376	6.08554	5.4189	5.81032	5.53533	5.59638	5.33045	-1.00637	0.00519996	0.0161278
FBXL19	5.16653	4.78136	3.77111	4.96663	5.48962	6.36152	6.41134	6.94752	6.42147	6.37696	6.52649	6.56429	-1.27936	0.000126443	0.000713231
BCL7C	5.88734	5.83435	5.11854	5.37009	6.64159	6.9116	7.88349	7.67981	8.38696	7.81149	7.35496	8.14815	-1.82375	2.08243e-09	5.68039e-08
LOC117019684	4.72209	4.27398	1.63634	2.81838	3.34371	3.43112	5.45987	4.8668	5.42112	4.75112	5.12811	5.42332	-1.60558	0.000101946	0.000597686
LOC117019690	5.1234	6.04943	5.32237	5.01245	4.96357	5.05722	3.74696	2.28883	3.72769	2.08448	2.66992	2.44857	2.47893	5.06412e-10	1.66158e-08
LOC117019692	5.32724	5.31219	5.24426	4.33414	4.04951	3.67169	3.64041	3.66218	3.48627	3.68756	3.31323	3.93244	1.23147	0.00131542	0.00510988
NMRAL1	5.63431	4.93346	5.39647	5.01245	6.28314	5.99168	6.22111	6.85368	6.75714	6.87877	6.37933	6.70657	-1.0384	7.60374e-05	0.000467273
ANKS4B	7.8225	8.2073	8.14759	8.24163	8.65385	8.86371	9.4741	9.54165	9.25103	9.5688	9.07223	9.29849	-1.01564	1.43343e-07	2.25913e-06
MAZ	8.53239	7.78224	7.38882	7.04617	8.18094	8.98291	9.68982	9.1874	9.57442	9.37114	9.27529	8.96431	-1.23158	2.45985e-05	0.00017994
C15H16orf71	1.04127	2.02066	1.63634	2.33222	1.90521	0	2.94316	3.76887	1.01482	2.9035	3.31323	2.85644	-1.69316	0.0160457	0.0406682
ZNF500	4.53723	4.48568	4.46517	3.91889	5.16101	4.8279	6.3107	6.06764	6.07345	5.72409	5.94933	5.92475	-1.43692	7.01525e-09	1.68687e-07
SLC9A3R2	7.26076	6.59705	6.78994	6.79409	7.47278	8.74369	8.61801	8.25326	9.28448	8.55005	8.78996	8.52514	-1.22172	0.000334409	0.00161793
KIF22	2.38741	2.6079	2.64891	3.59675	2.88879	3.43112	4.10848	3.66218	4.1978	4.27552	4.48901	3.65452	-1.20077	0.00280287	0.0096835
ERCC4	6.27014	7.7416	7.34271	6.59768	7.41979	6.0137	7.66988	8.16322	8.77426	7.67324	8.79287	8.78635	-1.36635	2.75071e-05	0.000197441
TMC5	3.98301	5.15599	4.53245	4.01205	4.40154	3.55641	2.53088	0	3.48627	1.66029	1.88048	2.19125	2.33681	1.38171e-05	0.000110484
NDUFB10	9.3759	9.44951	9.27349	9.50067	9.81483	10.4934	10.8575	10.8511	10.7531	10.9865	10.657	10.2622	-1.02914	4.71211e-06	4.42849e-05
METRN	7.52389	7.47027	7.69073	7.15231	7.91708	9.59458	9.30346	9.93009	8.30086	10.2926	9.41031	8.33902	-1.27989	0.00275848	0.00955564
LY6G5B	2.38741	3.34668	3.39087	4.01205	2.6985	3.14225	0.967795	1.55743	1.01482	0	2.45153	1.87784	2.1732	0.00111997	0.00446928
YPEL3	7.32881	7.1041	7.04159	7.56737	8.21689	9.12117	9.33797	8.89817	8.91208	9.22512	8.97306	8.59001	-1.07117	0.00114171	0.00453866
ITGAL	7.22039	6.89761	7.04159	6.53627	7.09225	6.89982	8.19246	8.1681	7.99516	8.19864	8.51823	7.95946	-1.22744	2.38304e-13	2.10007e-11
SEPHS2	12.5212	12.1712	12.5108	12.3998	12.9091	14.1759	13.9327	13.8417	14.268	14.0982	14.1605	14.3117	-1.1483	0.000159135	0.000866846
APOM	10.5076	10.0935	9.55406	10.2223	11.4056	11.6337	12.4711	12.3401	12.6102	12.4039	11.9502	11.9462	-1.55174	7.90257e-07	9.59712e-06
C15H16orf90	2.06148	1.01381	1.03871	1.00644	0.937506	0.984499	2.27005	2.77186	1.60469	1.05686	3.75658	3.02397	-2.02037	0.0141344	0.03676
LUC7L	6.28979	6.76869	6.58338	6.58257	7.19494	7.39528	7.68336	7.76605	8.2093	7.77638	7.822	8.29464	-1.09666	7.05554e-07	8.71305e-06
FBXL16	0	0	0	0	0	1.97668	3.52536	2.28883	2.34557	2.08448	2.45153	0.919723	-3.17011	0.00696709	0.0205161
TMC7	4.88593	5.19665	5.32237	5.94338	6.08344	5.25504	4.46131	4.4839	5.48826	1.66029	4.09523	4.69872	1.04786	0.0137574	0.0359181
LOC117019812	3.98301	3.19438	2.05768	4.2601	3.78795	3.87782	2.27005	1.96899	2.02218	0	0.921429	2.66687	2.12636	0.000498641	0.0022678
SOCS1	4.60152	3.93256	4.98081	4.33414	4.04951	4.21841	6.39504	5.4189	6.61415	5.66387	3.55187	4.79455	-1.35921	0.00182058	0.00673792
LOC117019817	1.04127	0	1.03871	3.59675	0.937506	0.984499	0	0	0	0	0	0	3.82293	0.0170286	0.0426208
ITGAD	2.65311	0	3.06707	2.59568	3.96749	3.14225	5.84286	5.68722	5.27666	5.10821	5.39655	6.10377	-2.82297	1.03355e-11	5.74151e-10
LOC117019821	0	0	0	1.00644	2.2206	0.984499	3.52536	3.54697	3.72769	2.67853	2.19407	3.17405	-3.09234	0.000174199	0.000935883
LOC117019831	4.66306	5.78186	6.43305	5.43882	4.12713	3.87782	4.69221	3.76887	4.02767	4.42812	4.36931	3.54856	1.18708	0.0068616	0.0202515
TLCD3B	0	0	1.03871	0	0	2.29705	3.11217	1.55743	3.19617	2.67853	2.19407	2.66687	-2.67889	0.00543887	0.0166965
USP31	8.30514	7.78224	8.77666	9.16003	9.28601	8.02964	9.68313	9.57143	9.78101	10.3712	10.3737	9.36243	-1.24832	1.24681e-05	0.00010109
ZNF205	5.07893	4.83386	4.59673	4.7128	6.38144	7.07758	7.20207	7.13871	7.2092	6.94352	6.72242	6.90211	-1.2564	0.00151418	0.00577407
PRSS36	1.04127	2.02066	0	1.00644	2.47925	2.29705	3.40033	3.28464	3.19617	2.67853	2.19407	3.30998	-1.67875	0.00951725	0.0265223
SHISA9	1.04127	1.01381	0	0	0.937506	1.97668	2.53088	3.66218	2.60958	3.09809	1.88048	2.19125	-2.55434	0.00278326	0.00962956
RAB26	2.87741	3.93256	2.87309	3.91889	4.57775	5.05722	6.96879	6.79177	6.09515	7.71835	6.60808	6.4215	-2.83765	2.97935e-13	2.53275e-11
KIAA0556	8.46054	7.29409	7.17389	7.42217	8.31136	8.89963	8.92083	9.48604	8.50515	10.2726	9.04807	7.78962	-1.13499	0.00349694	0.0116118
RAB11FIP3	7.02327	6.11454	6.97059	6.69923	7.34054	7.67634	8.43489	8.28507	8.21922	8.11115	7.94224	7.82409	-1.10481	4.01361e-06	3.88482e-05
LOC117019904	2.65311	2.02066	0	3.01125	2.47925	1.56426	3.64041	3.76887	3.93444	3.56121	3.65785	4.23535	-1.83899	0.000271149	0.00135631
LOC117019908	0	0	0	0	0	0	0.967795	3.54697	2.02218	1.05686	2.45153	1.4769	-4.31526	0.000801076	0.00338022
LOC117019935	7.73922	8.02738	8.50245	8.15746	8.42328	8.59462	8.95179	9.27372	9.3693	9.86633	9.18953	9.11808	-1.05633	2.11478e-07	3.16972e-06
KLF6	6.90088	6.3847	7.10926	6.99003	6.24883	6.29115	7.44302	7.41818	8.61813	7.61877	7.46855	9.41048	-1.5355	1.71691e-05	0.000132443
LOC117019937	4.32516	5.07105	3.65515	4.2601	4.83068	1.97668	0.967795	1.55743	1.01482	2.08448	1.88048	1.4769	3.27098	3.58574e-07	4.90693e-06
LOC117019954	8.36655	8.27532	8.32409	8.35711	7.39647	7.30887	6.622	7.04628	7.18916	6.60223	6.5814	7.09325	1.20005	7.29097e-07	8.95125e-06
MMS22L	3.77574	3.93256	4.65826	4.76726	4.73476	3.67169	3.84618	3.1331	1.60469	3.09809	3.93582	3.4342	1.05638	0.0129298	0.0341414
LOC117019964	6.66554	6.27505	6.6302	7.71323	7.41206	6.66957	5.3958	6.33406	5.35069	5.72409	5.72387	5.26505	1.32253	6.3675e-06	5.75297e-05
LYZL6	6.72447	6.75515	6.61476	7.73389	7.76149	6.99144	5.7434	6.36839	5.75687	5.75328	6.62124	6.46584	1.02027	0.000275319	0.00137349
LOC117019987	4.60152	3.48444	4.32041	5.09994	4.63201	4.49376	2.94316	3.28464	2.60958	2.9035	4.4304	3.65452	1.13444	0.00620075	0.0186323
POU2F3	2.87741	5.31219	5.53414	3.7123	4.78352	3.43112	1.54186	0	0	0	0.921429	2.85644	3.88965	5.70302e-07	7.31098e-06
LOC117020054	6.96337	7.01595	7.39787	7.05715	6.53172	6.94636	4.63786	5.00418	5.19861	5.35667	5.99048	4.92732	1.77948	1.52484e-12	1.05189e-10
LOC117020055	6.97555	6.87273	6.26521	6.12119	5.87427	6.34425	2.94316	3.8682	3.19617	4.75112	4.84367	2.85644	2.56917	1.32288e-11	7.18281e-10
LOC117020060	4.46995	4.11334	3.77111	4.59728	3.68905	2.29705	0	0	1.60469	1.05686	0	2.85644	3.22576	1.86052e-05	0.000141762
LOC117020062	0	0	2.05768	3.47112	2.47925	2.29705	4.58137	5.28149	4.02767	5.15271	4.4304	3.75323	-2.71254	2.07714e-06	2.22125e-05
KCNK5	9.57914	9.38279	9.4878	9.87857	11.2276	10.7412	12.3435	12.5008	11.0962	12.6786	12.6489	12.0606	-2.08	1.56096e-09	4.4608e-08
UGGT1	11.0708	11.6035	11.2388	11.6062	11.1255	9.55946	9.90647	9.79618	9.5802	10.2536	10.4742	9.93422	1.1452	6.43975e-05	0.000406121
HS6ST1	8.12002	7.96401	7.86397	7.80721	9.78521	8.82688	10.4167	10.0566	9.43884	10.1829	10.2626	9.54228	-1.43352	1.92962e-05	0.000145713
ACAT2	8.95468	9.20734	9.33131	9.28196	9.38214	9.15376	9.37582	10.3051	9.53725	11.0482	9.94439	10.8256	-1.08094	6.98586e-05	0.000434859
SFT2D3	7.27068	7.73471	8.18988	7.41365	7.22173	7.53124	6.41134	6.41842	6.87473	6.39559	6.12592	6.39116	1.15594	7.24287e-08	1.24513e-06
PROC	11.1642	10.9139	10.6901	10.6808	11.7522	12.2606	12.9308	12.7356	13.1091	12.6539	12.6201	12.6415	-1.42422	1.13595e-07	1.8332e-06
LOC117020097	4.83335	4.72687	4.46517	5.09994	3.96749	2.29705	3.11217	2.77186	2.60958	4.35383	1.88048	3.54856	1.30034	0.0120519	0.032215
LOC117020100	7.09202	7.26571	7.18439	7.87078	6.80401	7.64141	5.36267	5.63176	4.42042	7.11073	6.87306	6.37575	1.1333	0.00245773	0.00866899
MYO7B	2.38741	2.83094	3.77111	3.47112	2.88879	4.42969	6.00194	7.55864	6.21892	3.91123	4.79803	3.4342	-2.64082	1.45234e-05	0.000115147
YJU2	6.08016	6.61216	7.55172	7.31655	7.96543	7.99132	8.58248	8.47826	8.71942	8.59105	8.479	7.86881	-1.07508	0.000299377	0.00147343
GNMT	12.4605	12.0282	12.4908	12.3814	13.6758	14.5582	14.9626	14.973	14.9537	14.9232	14.9457	14.6938	-1.67024	4.8957e-06	4.58822e-05
LOC117020141	3.65975	3.48444	2.87309	1.00644	2.6985	3.55641	1.54186	1.96899	0	1.05686	0	1.4769	2.55696	0.0013654	0.00527604
LOC117020147	8.01772	7.84754	7.5598	7.6127	6.88444	7.50038	4.02623	3.28464	4.7833	5.01488	5.16453	4.54187	3.06935	3.96952e-25	3.71195e-22
SRSF3	9.89189	10.2234	11.0019	10.0897	9.90436	9.29755	8.99297	9.21597	8.77762	9.12259	8.87757	8.98223	1.16122	1.7353e-06	1.89789e-05
MOCS1	11.8186	11.1613	10.6136	11.577	11.4051	12.242	12.2151	12.6805	13.1457	12.2921	12.4732	12.7143	-1.0643	3.49406e-05	0.00024054
UBD	7.16828	5.58149	5.32237	6.38773	5.9186	5.87624	7.86587	7.65915	7.93024	8.28612	8.71828	8.56644	-2.05994	2.5103e-11	1.25754e-09
MAP3K7	9.55297	9.644	9.47075	9.40944	8.44239	8.35263	7.73605	7.72689	8.00092	7.96285	8.23972	8.47178	1.18932	3.42529e-06	3.37754e-05
LOC117020172	7.19977	8.08266	7.88985	7.52057	7.81524	8.38677	8.44283	9.48017	11.0705	9.04504	9.88015	10.2034	-2.0718	1.01491e-08	2.34563e-07
HBS1L	10.2158	10.2837	10.4503	10.2088	9.64382	9.24034	8.76789	8.65558	9.13797	8.95683	9.08179	8.95397	1.13021	7.33459e-08	1.25719e-06
PHIP	8.51162	8.88851	8.98914	9.11086	7.98119	7.86983	5.89013	6.24445	6.68742	7.42378	7.44654	7.27035	1.69958	4.51141e-08	8.38146e-07
PAQR8	6.32829	6.88523	6.73388	6.35254	6.24883	8.32648	9.8508	9.51315	9.45572	8.75876	9.39123	8.8209	-2.32839	2.33094e-11	1.18533e-09
LOC117020202	3.88309	2.34396	2.87309	4.01205	2.47925	2.78068	0.967795	0.979404	0	0	0.921429	0.919723	3.6954	5.45738e-05	0.000352489
LAMA2	3.88309	3.61017	3.65515	2.81838	4.63201	3.67169	4.79513	5.00418	5.07301	4.1927	4.7022	4.84018	-1.03159	0.00257456	0.00902435
PPP1R10	7.17886	7.84754	6.87015	8.40513	8.46872	7.50816	9.00912	8.90111	9.29389	9.61326	8.79287	9.94731	-1.49104	6.53558e-07	8.20334e-06
PPP1R18	6.10255	6.69964	6.28485	6.1826	6.6678	6.41213	7.36987	7.01411	7.49694	7.33967	7.78154	7.50091	-1.03357	4.61302e-08	8.51385e-07
LOC117020260	5.9129	6.21693	7.12023	6.05705	6.26609	5.29154	4.63786	5.1691	4.83581	4.56611	5.72387	5.0095	1.22415	0.000134168	0.000748281
IER3	3.77574	2.6079	4.24219	3.59675	4.04951	2.55903	5.49086	5.04721	6.40418	5.0623	4.30552	5.33045	-1.89348	6.32015e-06	5.71632e-05
RPP21	6.20955	6.07146	5.80292	6.05705	7.20393	7.28191	7.9795	7.88942	8.09008	7.51181	7.64	7.55664	-1.23952	8.58881e-06	7.36834e-05
LOC117020272	1.04127	0	2.05768	1.59354	0	2.29705	2.94316	2.28883	3.72769	2.67853	2.66992	3.84562	-2.22151	0.00239299	0.00847439
USP49	4.53723	4.19589	4.59673	4.87039	5.54723	1.97668	1.95142	1.55743	1.60469	3.09809	2.19407	3.54856	2.28156	8.95732e-05	0.000536036
PRICKLE4	2.65311	2.02066	3.23804	2.33222	3.68905	3.14225	4.26011	4.41985	4.93541	4.49876	4.4304	4.01434	-1.61605	4.59901e-05	0.000304886
DNPH1	0	1.60334	1.03871	2.59568	3.68905	4.49376	5.89013	6.45083	6.58377	5.53533	4.93082	5.67067	-3.11811	9.60835e-08	1.58712e-06
ABCC10	7.24072	6.00433	6.8439	7.21243	7.34054	7.29994	6.3107	6.43472	5.45508	6.15434	6.24973	5.16101	1.03516	0.000266118	0.00133431
PKHD1	5.03304	4.83386	4.53245	5.81998	4.52137	6.0137	6.04435	6.52881	5.45508	6.15434	6.92705	5.83745	-1.00507	0.00307074	0.0104354
NT5DC1	6.05742	5.88499	5.59835	6.67093	5.08524	5.29154	4.39731	4.13077	4.7833	4.96584	4.79803	5.04889	1.17029	0.000190576	0.00101064
LOC117020310	7.16828	7.33109	7.03	7.27955	5.85158	6.34425	8.13475	8.40984	8.51725	8.27107	8.10098	8.20157	-1.3625	2.02248e-08	4.22887e-07
LOC117020314	4.83335	7.12531	5.46695	6.97853	6.57391	6.27301	6.59373	4.95982	8.59927	6.95613	7.97849	8.3936	-1.2747	0.00987206	0.0273208
IBTK	10.3702	10.3186	10.2438	10.4402	9.81776	9.1661	8.39037	8.22543	8.42173	9.11136	9.10539	8.97202	1.37209	2.8955e-08	5.72704e-07
LOC117020318	3.07147	3.48444	3.39087	4.09956	2.88879	0	0.967795	2.96376	2.02218	0	0.921429	0	2.08691	0.0180923	0.0447276
CCNC	10.281	10.1307	10.2525	9.90614	9.24089	9.06428	8.36131	8.59161	8.73679	8.81175	8.90474	8.80085	1.17775	3.04819e-07	4.25432e-06
AIF1	6.40234	5.85989	6.16277	5.91953	6.55998	6.62735	7.74893	7.88349	7.6804	8.02999	7.67197	7.62341	-1.50405	3.69655e-16	6.99105e-14
TCF21	2.65311	3.72583	3.06707	3.91889	4.52137	4.61394	6.34503	5.24499	5.45508	5.94257	5.26857	4.96899	-1.76089	3.77891e-06	3.67661e-05
LOC117020368	3.98301	3.93256	3.39087	4.18206	4.27085	4.42969	1.95142	0.979404	2.34557	1.66029	2.19407	0.919723	2.70935	2.37832e-07	3.48765e-06
LOC117020379	3.39539	2.34396	3.39087	3.18135	4.40154	4.61394	5.25845	4.54522	4.93541	5.01488	4.97249	4.01434	-1.14114	0.00465898	0.0146909
CASP8AP2	7.33827	8.63474	8.70192	8.27959	7.69932	7.38687	5.98026	6.36839	5.88697	6.5197	7.12483	7.32754	1.4846	4.3081e-06	4.1131e-05
LOC117020386	0	1.60334	1.03871	0	0.937506	1.97668	2.27005	2.55047	3.19617	2.41186	3.02714	2.44857	-2.22773	0.00505878	0.0157437
GOPC	10.3041	10.4859	10.3756	10.6958	9.94108	9.79223	8.64926	8.83512	8.86548	9.01221	8.8885	9.05901	1.40915	9.84575e-16	1.60897e-13
NUS1	9.62045	9.95967	9.87398	9.50869	9.25824	8.53115	8.42689	8.50937	8.30086	8.48629	8.63313	8.0593	1.11706	7.83485e-07	9.52863e-06
LOC117020412	8.41655	9.21479	8.4249	9.24884	9.89745	9.68997	9.46242	10.89	11.8501	9.70389	12.3543	11.2239	-2.01011	2.22937e-06	2.3556e-05
REV3L	8.64725	9.06635	9.08749	8.90461	7.94414	7.1188	6.6634	6.72708	7.44718	7.16604	7.71557	8.4862	1.10327	0.00233474	0.00830304
LOC117020420	5.07893	4.78136	4.32041	5.74053	4.4627	8.02423	4.33034	5.60321	3.48627	3.42272	3.93582	2.66687	1.95182	0.00223932	0.00801008
AIG1	11.3679	10.3013	10.7139	10.8394	10.1704	10.7818	9.36958	9.57511	8.64413	8.9347	9.07702	8.94877	1.62698	1.19598e-12	8.5663e-11
PFKFB1	8.86258	8.20231	8.66867	9.18525	8.88925	10.7882	10.8942	11.1045	11.1321	11.0672	11.1393	10.7875	-1.6503	3.03767e-06	3.06535e-05
PLN	2.38741	3.02407	4.15948	3.01125	1.50102	5.32715	1.54186	1.55743	2.02218	2.08448	1.47922	2.66687	2.13903	0.00270826	0.00941846
LOC117020481	2.87741	3.19438	1.63634	4.09956	3.20741	1.56426	0.967795	0	0	2.08448	1.88048	1.4769	2.31054	0.00462467	0.0146073
CCDC170	7.03496	7.78891	7.39787	7.16251	7.40429	7.30887	6.41134	6.60279	6.36899	5.60103	6.28324	6.66914	1.01498	1.47647e-06	1.65019e-05
LOC117020504	1.63974	4.02578	2.05768	2.81838	1.90521	2.55903	0	0	0	2.41186	0	1.4769	2.53076	0.010716	0.0292859
NCR3	0	1.60334	2.64891	2.00965	2.2206	2.78068	4.18629	3.1331	4.27589	3.09809	3.65785	3.30998	-1.83842	0.00086281	0.00360056
CCN6	5.75227	6.40219	6.37924	4.76726	4.63201	5.55445	5.02428	4.54522	4.02767	4.01128	4.01773	4.09183	1.44242	0.000101932	0.000597686
RAET1E	3.65975	2.34396	0	3.01125	3.05688	0	0	0.979404	0	1.05686	0.921429	1.4769	2.65535	0.0164835	0.0415783
FNDC1	5.20842	6.21693	5.59835	4.7128	5.04581	5.21759	7.54991	6.85368	6.87473	7.04143	7.54651	6.14071	-1.68451	3.14406e-08	6.13931e-07
LOC117020525	1.63974	1.01381	0	2.00965	0.937506	0	4.10848	0	1.60469	3.42272	3.43748	0.919723	-2.45659	0.0171711	0.0428882
ESR1	5.03304	5.34873	4.32041	4.91931	5.48962	6.69705	7.51263	7.2807	4.67218	7.57039	7.08738	5.56593	-1.45459	0.00199681	0.00728284
PNPLA4	6.05742	5.78186	6.0294	5.59755	5.94026	6.53902	4.84397	4.95982	4.98275	5.23778	4.79803	4.42695	1.15925	1.90229e-06	2.05913e-05
LOC117020544	1.04127	1.01381	0	0	2.47925	0.984499	2.53088	3.96114	2.60958	3.09809	3.31323	1.87784	-2.47064	0.00236135	0.00838048
CD109	4.39937	4.72687	4.53245	4.18206	4.4627	4.5551	2.7517	1.96899	1.01482	2.67853	2.66992	2.44857	2.3601	1.40564e-08	3.11312e-07
SLC17A5	9.82278	9.68387	10.0522	10.01	9.11795	8.89963	8.6899	8.77238	8.42601	8.65818	8.78704	8.59999	1.00089	2.25472e-06	2.38052e-05
POLR1C	5.93802	6.23657	6.0525	6.26061	7.03299	6.88795	7.40284	7.52097	7.96601	7.25036	7.50451	7.91218	-1.16083	1.01294e-06	1.1948e-05
LOC117020570	8.75009	9.47659	9.33602	9.53247	9.01197	10.2919	10.944	10.9091	10.0351	11.2049	11.1221	10.0173	-1.29848	5.94397e-06	5.41798e-05
CUL4B	8.35727	8.27532	8.43812	8.55585	7.23055	7.22642	6.6634	6.81685	6.72966	7.45964	7.17924	7.05506	1.10694	4.17482e-05	0.000280521
MAPK13	6.25023	6.74147	6.61476	5.71304	6.1593	5.29154	1.95142	2.28883	3.61202	3.09809	2.45153	3.93244	3.30515	9.78559e-17	2.08495e-14
KPNA5	4.39937	5.41915	5.71877	5.01245	3.96749	3.77843	2.27005	2.55047	2.02218	3.56121	4.23877	3.02397	1.84805	0.000180217	0.000963601
MANEA	7.94525	9.07182	9.01877	8.98724	8.28197	7.81446	7.02281	6.82923	7.02927	7.52879	7.55339	7.508	1.34252	3.69669e-07	5.03827e-06
HINT3	10.0529	10.3244	10.5068	10.0735	9.50716	9.52346	8.50109	8.82588	8.72987	8.93788	9.18067	8.85186	1.19436	5.79776e-09	1.42385e-07
HMGN3	3.88309	3.61017	4.59673	4.2601	3.20741	4.77731	3.52536	2.77186	2.60958	2.08448	3.31323	3.17405	1.26318	0.00379069	0.0124062
MCM3	6.23003	5.93392	6.11967	6.53627	6.38144	6.75047	7.54991	7.2349	7.88735	7.22974	6.8949	7.70583	-1.11274	4.70336e-07	6.2292e-06
LOC117020738	10.5428	10.8769	10.8478	10.3404	11.0092	11.5576	12.6702	12.9798	12.2989	12.5391	11.7199	12.2782	-1.55035	1.65259e-10	6.3653e-09
PERP	10.4939	10.9208	10.8765	10.2761	9.94377	10.2227	9.70807	9.5454	9.39359	9.74625	8.96276	8.57659	1.12068	3.21407e-06	3.21064e-05
LOC117020741	4.66306	3.61017	3.87843	3.7123	3.46824	3.77843	3.52536	2.28883	2.02218	2.67853	2.45153	2.85644	1.31699	0.00342256	0.0114031
ARHGAP18	6.01084	7.09337	6.87015	6.7542	5.8966	5.52409	5.58004	5.63176	4.7833	6.04055	5.42685	4.79455	1.04168	0.00127621	0.00497594
L3MBTL3	7.78146	8.55097	8.93111	8.27959	8.08209	7.9056	6.75562	6.70037	7.2092	7.387	7.24873	7.40549	1.17113	4.58888e-07	6.10594e-06
LOC117020754	10.4886	10.967	10.491	11.5959	10.731	10.6297	11.4152	12.2387	13.7636	11.5669	13.3962	13.2409	-1.99859	7.40663e-08	1.26696e-06
ALDH8A1	9.73415	9.77732	9.33367	10.3616	10.4153	10.9179	11.5009	11.5533	11.4874	11.8228	11.5945	11.6165	-1.41471	3.68007e-09	9.48589e-08
CEP162	6.08016	6.25594	6.00592	6.83292	5.60262	5.7243	2.7517	3.66218	3.48627	3.26952	4.54533	4.01434	2.49004	2.72935e-13	2.36806e-11
COL9A1	2.06148	2.34396	2.05768	1.59354	2.47925	2.97276	4.10848	4.60405	2.02218	4.42812	3.17727	2.44857	-1.65459	0.00517367	0.0160641
USP45	7.43847	8.13067	7.93406	8.30283	7.17681	6.96907	6.23948	6.36839	6.11653	6.78294	6.88402	7.08379	1.12488	3.80998e-05	0.000259844
GTF3C6	7.40283	6.89761	7.05309	7.27015	6.17765	6.15908	5.32876	5.68722	5.27666	5.56856	5.51411	4.54187	1.56682	3.33344e-08	6.4641e-07
UFL1	9.65494	9.86034	9.83787	9.73905	8.88367	7.80186	7.49745	7.04628	7.31471	8.02999	7.90506	8.2823	1.7138	1.13309e-07	1.83034e-06
C3H6orf163	6.6041	5.90966	6.78994	7.04617	6.04396	5.29154	3.40033	4.28254	4.42042	4.91508	5.36561	4.30208	1.86901	2.71154e-07	3.881e-06
LOC117020810	9.15003	9.17718	8.80074	8.66745	7.9006	7.69008	7.49745	7.39338	7.81072	7.51181	7.7579	7.86881	1.02244	8.60082e-05	0.000517587
BCKDHB	9.48003	9.36059	9.88689	9.22957	9.19882	10.1941	10.5367	10.7292	10.5773	10.7697	10.6689	10.4495	-1.02052	1.04559e-07	1.70536e-06
LOC117020826	9.57515	9.82835	9.7698	9.78927	8.55199	9.61992	7.41904	7.04628	7.70883	7.45076	7.23167	7.39023	2.19813	1.55235e-23	1.18769e-20
CEP57L1	6.95109	7.41964	7.5598	7.74071	7.13044	6.81459	4.52259	4.13077	4.98275	5.10821	5.16453	5.76832	2.30204	1.6921e-16	3.35075e-14
LOC117020829	5.40135	5.48629	5.11854	6.31647	6.04396	6.77646	4.52259	4.8668	4.1978	4.1927	3.75658	4.74743	1.59197	2.47311e-06	2.57883e-05
LCA5	5.43702	6.09316	6.11967	6.16242	4.20078	5.46138	3.40033	3.28464	4.34996	4.35383	4.09523	5.19653	1.50106	0.000172839	0.000929845
LOC117020838	5.88734	6.958	8.67612	6.38773	6.3	6.87598	7.41904	8.13358	8.98944	8.35914	8.32262	8.20157	-1.13102	0.00606514	0.0183217
KIFC1	2.87741	2.34396	3.39087	2.00965	2.47925	2.29705	4.33034	2.77186	4.02767	3.09809	4.01773	3.75323	-1.27575	0.00775929	0.0223775
LOC117020852	7.50721	7.6712	8.04765	7.72015	7.16765	6.76353	6.0233	6.26282	5.75687	6.33896	6.21543	5.67067	1.48367	4.97577e-10	1.63579e-08
IP6K3	6.96337	6.78212	6.16277	8.26074	7.23931	8.13385	9.2859	9.54165	8.9778	9.74625	9.40651	8.50757	-1.8582	2.51563e-08	5.12008e-07
LOC117020870	7.19977	7.47854	7.45099	7.50463	8.57294	9.06692	9.3165	9.52081	9.45362	9.54187	9.30618	9.08056	-1.32273	1.32139e-05	0.000106318
MCCD1	4.1642	2.02066	0	2.00965	1.90521	3.43112	4.18629	3.42176	3.3485	5.86447	4.54533	4.84018	-2.01414	0.00173057	0.0064559
LOC117020896	3.24251	3.93256	2.64891	2.81838	3.20741	4.72488	4.58137	5.31709	5.35069	5.15271	5.23472	4.92732	-1.57332	3.35433e-05	0.000232155
LOC117020899	9.53662	7.80214	9.47504	8.6817	7.74927	9.51577	10.4536	10.3806	11.2322	9.2788	11.1388	10.7905	-1.69137	4.36294e-06	4.16074e-05
STX11	3.77574	3.19438	3.52905	3.18135	3.05688	1.97668	3.84618	4.28254	4.11524	3.56121	4.4304	4.69872	-1.08553	0.00640473	0.0191061
LOC117020926	2.65311	4.11334	3.06707	3.3335	3.58287	1.97668	0	0	2.02218	1.66029	1.47922	2.85644	1.96024	0.00633881	0.0189612
UGGT2	6.03432	7.00455	6.41533	5.84552	3.96749	4.1405	4.10848	3.42176	3.61202	4.80787	4.93082	5.39302	1.43023	0.00424936	0.0136213
LOC117021025	0	1.60334	2.38337	0	0.937506	1.97668	3.11217	2.96376	4.61324	3.26952	3.43748	2.19125	-2.5699	0.000511248	0.00231575
LOC117021026	7.24072	7.93426	7.83761	7.84568	7.07276	6.46103	5.71743	6.28096	5.27666	6.2598	6.23268	5.72032	1.54242	5.47991e-08	9.83346e-07
SOHLH2	4.83335	5.45311	5.43214	4.7128	4.20078	3.67169	2.7517	1.96899	2.83267	3.56121	2.45153	2.19125	2.32567	2.92862e-07	4.12851e-06
CCDC169	5.43702	6.62711	6.5018	6.91963	5.45993	4.29233	4.8912	4.76737	2.60958	5.15271	5.54206	4.69872	1.31473	0.00408251	0.0131869
ALOX5AP	4.72209	6.15638	5.39647	4.91931	3.88051	3.77843	3.11217	3.28464	3.61202	3.09809	3.43748	3.84562	1.71534	0.000107188	0.000622135
THSD1	3.53362	5.07105	3.77111	3.7123	5.00528	6.29115	5.9359	6.24445	6.31452	5.72409	6.37933	7.34347	-1.52749	0.000720737	0.00308531
BRCA2	6.82213	7.80872	7.77648	7.3347	6.92847	6.13919	5.22197	5.1296	5.5207	6.01667	5.81832	6.14071	1.57198	2.42179e-07	3.54775e-06
RFC3	6.61971	6.64191	7.20515	6.7542	6.41278	5.7243	5.22197	5.4189	5.75687	5.27851	5.97006	5.90341	1.01274	0.000110235	0.000636288
MBNL2	10.6176	11.5627	11.1472	11.5573	10.1987	9.99261	9.47798	9.58974	8.81733	10.251	10.0097	9.13191	1.34823	1.89831e-05	0.000144124
TCEAL8	4.32516	4.78136	5.16168	4.40456	3.58287	5.25504	5.49086	5.65976	6.02904	5.69429	5.26857	6.29613	-1.12564	0.000306128	0.00150007
PAN3	8.82941	9.13596	9.19521	9.12135	8.36441	8.12376	7.50506	7.53616	8.00666	7.54558	7.76385	8.37046	1.02861	1.43709e-05	0.000114099
KL	2.65311	0	4.15948	1.59354	1.50102	2.29705	1.95142	0	0	0	0	0	3.35361	0.0115433	0.0310627
PIBF1	5.50582	5.38437	6.28485	5.53613	4.83068	4.5551	2.27005	2.96376	3.93444	4.10484	3.17727	4.36587	1.9048	3.31355e-06	3.28854e-05
SPATA13	9.31249	10.2778	9.48356	10.1651	8.79727	8.74369	8.58248	8.90988	8.37813	8.76235	8.11035	6.32851	1.21775	0.000997245	0.00406333
RASL11A	5.80783	5.51873	7.10926	5.22196	6.90662	6.50833	7.50506	7.22557	7.38687	7.11073	7.76385	7.8184	-1.15491	0.000211619	0.00110073
TCIM	5.07893	6.78212	7.10926	7.14204	7.58706	8.39099	9.42279	9.54165	8.65878	9.9538	9.17175	8.38593	-1.98082	6.89607e-07	8.61088e-06
GINS4	4.1642	4.72687	3.52905	3.59675	2.6985	2.78068	1.54186	0.979404	2.34557	1.66029	0	2.19125	2.57685	7.8092e-05	0.000477806
LOC117021101	7.29032	7.73471	7.48536	7.65664	6.85052	6.64156	6.00194	6.38526	6.33291	6.21854	6.36375	6.22911	1.07846	1.0949e-06	1.27275e-05
FRY	7.89483	8.90087	7.92157	8.89852	8.30302	6.802	7.02281	7.70017	6.17883	7.16604	6.93761	6.22911	1.31677	0.000143977	0.000794826
SPATA4	3.98301	2.6079	3.39087	5.09994	2.2206	3.55641	1.54186	1.96899	1.01482	1.05686	0.921429	1.4769	2.99877	2.95514e-05	0.000209208
RBPMS	8.61646	8.32202	8.51913	8.24163	8.00708	8.04041	6.85427	6.54391	8.28679	6.46781	6.348	7.54291	1.12149	0.000387482	0.00183308
URAD	7.04655	8.04974	8.14759	7.88931	8.66365	9.03228	10.1994	10.038	8.68048	9.89608	8.73351	8.80948	-1.27562	0.00027884	0.001389
TBC1D4	8.10346	8.37613	8.65741	8.34373	8.32789	8.88178	7.21141	7.66607	6.62911	7.31051	8.06772	7.51505	1.00867	1.56414e-05	0.000122113
COMMD6	6.9387	7.57423	7.85085	6.37025	5.7813	6.613	5.58004	6.40194	5.23816	5.6328	6.348	5.42332	1.19215	0.000661356	0.00286316
AKAP11	8.87564	8.80878	8.7557	8.37036	7.87833	7.5837	7.20207	7.2349	6.87473	7.21932	7.24873	8.02514	1.11334	2.95566e-05	0.000209208
ARMCX2	5.53903	4.34805	4.46517	4.76726	3.68905	4.1405	5.84286	5.8661	6.25793	6.19745	5.72387	6.50886	-1.52627	7.35539e-07	9.01719e-06
C4H8orf48	4.66306	3.02407	4.15948	4.18206	3.58287	2.29705	0.967795	0	1.01482	0	0	0	5.27025	1.08697e-07	1.76943e-06
SORBS2	10.8253	10.4859	9.79399	10.9197	9.57797	10.4446	9.66625	9.39736	7.88112	9.84954	9.69026	7.87977	1.15225	0.00124602	0.00487631
ARMCX6	2.38741	1.60334	1.03871	2.00965	1.50102	2.78068	3.84618	3.54697	3.93444	4.42812	3.84898	3.65452	-2.21078	1.3278e-05	0.000106782
ADGRA2	6.53993	6.89761	6.69035	6.33462	7.32416	7.73716	8.96012	8.47038	8.54117	8.45553	8.64928	8.5111	-1.61164	1.28881e-11	7.04325e-10
ATRX	10.0967	10.0047	10.1451	10.0654	9.07208	9.05635	7.37818	7.52859	7.62926	8.68872	8.57682	8.98223	1.54793	1.01876e-06	1.19998e-05
HOOK3	9.89509	10.1294	10.0664	10.1588	9.10363	8.63779	7.29281	7.55118	7.50507	8.51213	8.33466	8.90918	1.63055	6.34014e-07	7.98781e-06
NUP58	9.15807	9.19485	9.12066	8.94356	8.31965	7.75033	7.58624	7.69342	7.64406	7.57039	7.86136	8.25729	1.04812	3.30632e-05	0.000229493
PCM1	10.6578	10.4652	10.4601	10.2051	9.67323	9.05635	7.30158	7.77248	9.16644	8.86621	8.88578	9.82357	1.31841	0.00039742	0.00186958
PCCA	8.94232	8.6236	8.738	8.31202	8.46124	9.55195	9.92644	10.2497	10.1116	10.2459	10.4949	10.259	-1.39482	5.61598e-11	2.50738e-09
RPGR	5.07893	4.67025	4.46517	4.76726	3.88051	3.77843	2.94316	2.96376	4.02767	2.67853	2.19407	4.36587	1.18386	0.00774315	0.0223364
OTC	11.8827	11.7043	12.4781	11.8453	11.6646	12.668	13.374	13.5202	13.3563	13.7489	13.7878	13.5678	-1.4738	5.62241e-13	4.42226e-11
ZC3H13	9.75019	9.47039	8.94661	9.7627	8.51637	8.00787	7.01216	7.42635	8.63305	7.98148	7.92111	8.20593	1.25985	0.000120894	0.000687462
CPB2	14.0234	14.078	14.2203	14.0607	13.0997	13.3046	12.5859	12.4476	13.126	12.7017	12.2459	13.0402	1.13212	1.14124e-06	1.31752e-05
LOC117021277	4.53723	4.4185	3.77111	4.81975	3.20741	2.55903	0	0	1.60469	1.66029	1.47922	0	4.031	2.80006e-07	3.97726e-06
FBXL3	9.9455	10.6403	10.5265	10.3616	9.51259	9.21443	7.87177	8.19227	8.44304	8.15008	8.35055	8.47901	1.86541	4.9066e-14	5.12969e-12
ZMYM5	9.74842	10.1555	9.99519	9.70632	9.20331	8.98012	8.33166	8.23942	8.59166	8.73701	8.66208	9.05175	1.06279	2.64466e-06	2.73098e-05
BAG4	7.45596	8.0608	8.55193	7.83297	7.62769	6.9116	6.622	6.90137	6.64391	6.45009	6.9585	7.1487	1.02674	6.99859e-05	0.00043533
LETM2	4.32516	4.78136	5.62941	4.96663	3.88051	4.1405	3.11217	2.77186	3.83476	4.10484	4.01773	3.75323	1.12899	0.00452632	0.0143641
PLPP5	10.0165	9.53326	9.99817	10.1148	9.60366	9.06955	7.53511	7.75311	6.95999	7.89244	7.95789	6.91283	2.2117	1.1054e-19	4.0448e-17
SACS	5.40135	6.29391	6.32335	6.33462	5.12362	4.8279	3.26343	3.1331	3.48627	5.01488	4.75091	5.39302	1.4367	0.00112529	0.00448412
INTS10	8.12002	8.49908	8.07046	8.02961	8.08209	7.088	7.12514	7.37661	6.53697	7.09941	6.92705	6.59122	1.07114	6.48566e-06	5.83779e-05
LOC117021296	5.50582	5.80835	5.32237	5.74053	4.52137	4.67048	3.40033	3.1331	3.72769	3.26952	4.16879	3.30998	1.88088	9.36983e-08	1.55077e-06
DNAJC3	12.9975	12.6817	12.9495	12.8966	12.222	11.8795	10.9772	10.8602	10.9341	11.3736	11.3192	10.9479	1.57735	7.16829e-14	7.13945e-12
FNDC3A	11.1977	11.1412	10.7602	11.3348	10.051	10.0774	9.13954	9.19459	8.92425	9.63302	9.66029	9.42553	1.49608	2.79361e-09	7.35868e-08
TRMT9B	4.1642	5.02663	3.77111	5.37009	4.20078	4.61394	2.7517	2.96376	2.60958	3.91123	4.01773	4.23535	1.13239	0.00748244	0.0217408
TRIM13	7.42964	7.87911	8.25606	7.84568	7.53105	7.29095	6.49015	6.67316	6.42147	6.50261	6.66002	6.56429	1.19526	8.77167e-10	2.70908e-08
KCNRG	5.57149	6.09316	6.28485	5.84552	5.23299	4.67048	4.58137	3.1331	3.3485	3.91123	4.01773	4.16537	1.83489	2.00847e-07	3.04838e-06
PARP4	9.41443	9.12283	9.34775	9.61275	8.78235	8.5235	7.60761	7.55118	7.12732	7.75489	7.51864	7.28693	1.69754	4.82375e-16	8.73046e-14
CFAP97	7.83592	8.0663	8.59976	7.79415	7.25669	6.75047	5.60859	5.54435	6.55274	6.66502	6.9994	6.96525	1.33857	6.16457e-05	0.000391112
SLC25A4	7.42964	8.28478	8.69092	8.16255	7.40429	8.95188	9.49145	7.60258	10.8247	8.46879	10.032	10.2066	-1.5256	0.000385164	0.00182397
ZNF703	3.07147	4.27398	3.97832	2.81838	5.39865	5.05722	5.42819	5.4513	6.07345	5.72409	5.69926	6.15883	-1.42652	0.000340325	0.00164372
TENM3	9.28339	8.95816	9.27349	9.65127	9.31324	8.94331	7.43507	7.70017	7.27723	8.35439	7.26559	7.31143	1.64913	1.17058e-13	1.0826e-11
GPR34	6.55625	6.79542	6.85709	7.52848	5.70741	6.0137	4.93694	4.95982	5.27666	5.35667	6.33208	4.59607	1.3577	0.000132012	0.00073895
DIS3	7.62787	7.90388	8.11504	7.95531	7.13984	7.15887	6.36189	6.46677	6.74346	6.55328	6.74665	6.45121	1.14507	7.74405e-08	1.31399e-06
MZT1	8.109	8.16694	8.0591	8.2702	7.08254	7.13897	6.41134	6.33406	6.17883	7.04143	7.14319	6.86947	1.17838	1.2821e-05	0.000103602
MYOM2	2.87741	4.4185	4.71728	2.81838	3.20741	4.1405	5.86668	6.04659	4.88647	5.60103	4.93082	4.09183	-1.55825	0.000341911	0.0016509
MTUS2	8.78165	7.49493	8.16359	8.17268	7.31589	6.37859	7.09519	6.72708	6.64391	6.81098	5.56947	7.29514	1.13158	0.00163449	0.0061589
SLC25A15	10.4145	11.2111	11.3773	11.5992	11.9108	12.194	12.6929	12.8712	12.0532	12.8639	12.5912	12.401	-1.05237	6.09077e-05	0.000387745
HSD17B10	9.31968	9.30589	9.48143	9.35713	10.051	10.5706	10.925	11.0962	11.0386	11.1749	11.1507	10.7005	-1.2578	8.11444e-08	1.36174e-06
SUPT20H	8.62808	8.54311	8.94969	8.73733	8.36841	8.19294	7.18322	7.11867	7.70178	7.33002	7.67197	7.93338	1.07276	4.84572e-08	8.85594e-07
IPO5	11.3072	11.2284	11.0255	10.9487	10.2571	9.84691	9.24102	9.42821	9.98947	9.51442	9.60174	10.1935	1.15931	1.02548e-05	8.55773e-05
SPCS3	10.6436	10.4305	10.6781	10.4589	9.83666	9.41596	8.83284	9.02198	8.88741	9.25349	9.09128	8.69307	1.33803	1.77033e-09	4.94829e-08
LCP1	10.9268	11.181	10.6576	11.3223	10.8481	10.4045	9.76148	8.80722	9.75738	9.73348	9.2158	10.2474	1.26655	1.57008e-07	2.44473e-06
MTMR7	6.14631	6.3847	6.80362	7.27015	6.54592	6.25463	3.84618	3.8682	4.11524	5.15271	4.65178	4.16537	2.30155	2.17394e-14	2.43945e-12
ZDHHC2	7.37552	7.73471	7.74137	7.32565	6.08344	6.53902	3.26343	3.54697	4.72881	4.10484	4.7022	4.54187	3.06449	3.1388e-18	8.12803e-16
LOC117021382	5.66471	5.27469	5.95778	5.84552	5.367	5.32715	3.26343	4.54522	4.34996	4.75112	4.75091	4.30208	1.23459	1.60655e-05	0.000124845
HSPH1	9.86103	9.2989	9.10968	9.64219	9.16011	8.90847	10.5339	10.6239	9.62005	10.5993	11.0551	10.1624	-1.13092	3.2634e-06	3.2522e-05
LOC117021390	8.38493	8.6963	8.86414	8.82339	7.80347	7.62004	6.6634	6.26282	7.08456	7.088	6.93761	7.39023	1.50311	1.31654e-08	2.9468e-07
SKA3	5.88734	7.2072	7.14194	6.90756	6.54592	4.61394	4.33034	4.66057	4.88647	5.35667	4.75091	5.29812	1.71961	5.38408e-06	4.97665e-05
ZDHHC20	11.4201	11.4616	11.1869	11.2459	10.2912	9.86216	9.05392	9.18017	9.61254	9.79268	9.8014	10.1052	1.38976	1.05682e-06	1.23504e-05
SAP18	8.63578	8.13067	7.90262	8.40083	9.49257	9.45671	10.1297	10.1247	10.1729	10.0466	9.94046	9.8136	-1.24242	4.12051e-06	3.9701e-05
LOC117021399	6.53993	7.31271	8.08734	9.28196	7.79754	7.76987	5.95825	7.26256	5.83633	6.5861	7.88882	7.11197	1.09795	0.00941845	0.0262904
GPALPP1	8.8494	9.55101	9.85604	9.256	8.73045	8.30878	7.48211	7.79158	7.77083	7.98763	8.07252	8.12068	1.30098	2.44477e-07	3.56707e-06
TXLNG	10.1009	10.1974	10.4826	9.14725	8.68626	8.35694	8.08991	8.3807	8.52926	7.57857	7.92642	8.1884	1.56119	3.3301e-06	3.29914e-05
RNF170	8.6624	8.88851	8.92799	8.4222	8.16263	7.50038	6.92406	7.08809	6.02904	7.24009	7.52566	6.74306	1.51461	6.90363e-08	1.19916e-06
CSMD1	4.77879	4.9808	4.8811	4.40456	4.73476	5.17913	2.53088	3.8682	3.48627	2.41186	4.01773	4.30208	1.30311	0.000362467	0.00173473
RB1	9.30286	9.18731	8.63079	8.57887	7.95482	6.68337	6.70365	6.33406	7.05164	6.68029	6.93761	7.47945	1.70818	1.19782e-06	1.37435e-05
LPAR6	6.90088	7.07167	7.05309	7.22222	6.5877	5.75076	5.3958	5.35183	4.72881	5.15271	5.54206	4.84018	1.66421	9.90658e-10	3.02547e-08
ARL11	4.39937	3.61017	3.39087	2.59568	2.6985	3.2939	4.79513	4.71495	5.15794	4.63046	4.54533	3.84562	-1.28766	0.000963714	0.00394869
STOX2	5.07893	5.48629	5.68959	5.18242	4.6843	4.36265	2.94316	2.96376	3.19617	1.66029	1.88048	4.42695	2.12262	3.70842e-06	3.62066e-05
LOC117021443	6.03432	6.17685	5.0282	5.29792	6.88444	6.29115	7.41904	7.06734	7.62926	7.18759	7.3069	7.05506	-1.21954	1.5633e-05	0.000122104
LOC117021448	5.83482	5.64164	5.9331	5.87061	6.5877	6.9116	8.27936	8.3849	7.75046	8.02401	8.24822	7.77794	-1.90332	8.56033e-15	1.05947e-12
ACSL4	13.3196	13.3179	13.9773	12.8358	12.0484	11.3433	10.8905	11.0618	11.6814	11.0296	11.1151	11.2829	1.84483	6.8756e-08	1.1968e-06
SNX25	9.45415	9.84283	9.99071	9.50869	9.04983	8.29536	7.92947	7.72689	8.10085	8.18263	8.59695	8.63601	1.22328	6.35054e-06	5.74072e-05
KPNA3	9.7643	10.0759	9.96963	10.0559	9.44411	8.72379	8.46642	8.39326	8.62933	8.94106	8.62008	9.21652	1.00256	3.05037e-05	0.000214558
THOC2	8.92358	8.93732	8.64226	8.96702	8.05255	7.38687	6.27553	6.41842	6.61415	7.21932	7.22306	7.66837	1.60435	2.24831e-07	3.34603e-06
MICU3	6.98763	6.98146	7.26572	6.99003	6.28314	6.27301	4.79513	4.41985	5.07301	6.13228	5.36561	5.94577	1.45213	2.78256e-06	2.84047e-05
LOC117021497	7.9076	7.44517	7.87048	7.49659	6.47347	6.77646	5.36267	5.79214	5.07301	5.91701	6.66002	5.61925	1.60607	3.36342e-07	4.64803e-06
LOC117021499	5.36477	5.78186	5.80292	5.18242	6.21368	7.34406	6.93538	7.35964	7.40436	7.61877	7.31502	6.68173	-1.11413	0.00100169	0.00407649
LOC117021502	5.83482	6.15638	5.39647	6.07875	5.04581	5.09901	2.94316	3.66218	4.42042	4.27552	4.79803	4.59607	1.47816	1.97554e-05	0.000148647
CASP3	9.5263	9.17209	9.08749	9.55393	8.40782	8.08268	7.58624	7.19719	7.45559	7.44182	7.56706	7.34347	1.63554	5.17429e-11	2.32871e-09
SLC15A1	5.40135	5.02663	5.62941	6.10012	4.73476	6.25463	8.58966	8.20182	7.51315	8.38268	7.24873	7.24513	-2.36528	2.92553e-13	2.51237e-11
PRAG1	1.63974	1.01381	2.38337	3.18135	3.58287	2.78068	4.93694	4.66057	4.1978	4.56611	5.23472	4.74743	-2.26116	2.36357e-07	3.48673e-06
TUBGCP3	7.54856	8.39372	8.07046	7.85828	7.77963	6.9116	6.56488	6.64542	6.11653	6.43215	6.64721	7.00585	1.24296	4.67907e-07	6.20632e-06
NAA16	8.30514	8.60484	8.59976	8.42644	7.96543	7.19786	6.70365	6.82923	6.87473	6.90502	7.43167	7.82409	1.10603	4.93646e-05	0.000323813
CCDC122	2.06148	3.83289	3.52905	3.01125	2.47925	2.78068	0	0	0	1.05686	0	1.4769	3.94404	0.000107358	0.000622688
TM2D2	8.7747	8.86031	9.06778	8.61644	8.29883	7.82695	7.36987	7.40169	7.07367	7.62668	7.99375	7.97489	1.01906	1.88522e-05	0.000143389
LOC117021569	8.32907	8.30816	7.90262	8.08426	7.64758	7.09834	6.0233	6.14891	5.86187	5.86447	5.6228	5.74452	2.08398	2.46625e-19	8.47183e-17
LOC117021579	4.24692	5.02663	4.59673	4.87039	4.4627	3.14225	2.53088	2.28883	2.34557	3.09809	2.85956	1.87784	2.15869	1.68478e-06	1.85348e-05
PCDH17	3.77574	3.83289	4.71728	2.59568	3.20741	2.55903	1.54186	2.77186	2.34557	3.26952	1.88048	2.44857	1.33829	0.0164014	0.0414205
CLYBL	7.91394	7.33109	8.17416	7.90761	7.86139	8.6589	9.0435	9.2347	8.95425	9.51015	9.42164	9.17706	-1.2101	1.15262e-08	2.62529e-07
FAM149A	11.4976	10.9071	10.9029	11.0065	10.382	10.5128	10.0343	9.98922	9.57055	9.90098	9.89513	9.91169	1.02389	1.22058e-07	1.95292e-06
LOC117021614	2.65311	1.60334	0	1.00644	1.50102	3.14225	0.967795	0	0	0	0	0	3.5963	0.00773674	0.0223255
LOC117021615	5.47183	5.78186	5.9331	5.01245	3.78795	4.29233	3.11217	4.28254	3.61202	3.80373	3.43748	3.75323	1.5983	9.46178e-05	0.000561882
RAP2A	6.1246	7.55872	7.77648	6.5205	6.26609	5.64187	5.66403	5.71418	5.15794	6.15434	5.79528	5.9665	1.09841	0.00194552	0.00712509
OLFM4	2.87741	5.51873	4.24219	3.01125	3.96749	4.72488	0.967795	0	1.01482	0	0	0	5.80625	6.34079e-09	1.54231e-07
PRIMPOL	5.66471	5.48629	5.50094	5.26044	4.6843	4.05814	2.94316	3.42176	3.3485	3.09809	3.93582	3.02397	1.97337	1.14746e-07	1.84646e-06
CENPU	3.77574	5.58149	4.82853	4.7128	3.46824	3.14225	1.95142	2.55047	0	3.09809	2.66992	1.87784	2.48274	2.20818e-05	0.000163592
EBP	7.45596	7.12531	7.49382	7.40509	7.82109	8.27727	8.33593	8.80722	8.84321	9.67938	8.57344	9.67411	-1.43897	2.45485e-07	3.57439e-06
UFM1	9.66061	9.33578	9.09307	9.18275	8.29464	7.61284	7.53511	8.12356	7.78425	8.23531	8.04836	7.7543	1.0791	0.000232127	0.00119121
PORCN	3.65975	4.4185	3.65515	3.3335	4.4627	5.01418	5.3958	4.95982	5.5207	5.10821	4.48901	5.36208	-1.00074	0.00328271	0.0110025
RWDD4	9.02961	9.31053	9.2462	9.14725	8.20351	8.30432	7.66309	7.58077	7.28669	7.81841	7.37841	7.23663	1.43384	3.24411e-10	1.11667e-08
TLR3	8.5158	7.93426	7.14194	8.23198	6.64159	8.02423	5.89013	6.16853	5.27666	6.9933	6.91641	5.0095	1.66285	1.13351e-05	9.30698e-05
CDC16	8.58103	9.27774	9.30269	8.72018	8.57294	8.0617	7.05428	7.54369	7.63668	7.05321	7.38614	7.7543	1.391	3.9641e-09	1.01713e-07
RPS6KA3	7.80213	8.49501	8.55597	8.03517	7.6672	6.34425	5.95825	6.02523	6.42147	6.19745	6.52649	7.40549	1.46766	2.14697e-05	0.0001594
WRN	7.99994	7.91611	8.27091	8.10027	7.8557	7.16872	6.41134	7.11867	6.09515	7.39628	7.14319	6.53684	1.07392	2.67296e-05	0.000192847
RAB20	4.72209	5.07105	6.09763	5.50442	6.92847	6.44492	7.20207	6.45083	8.41743	6.10989	7.05865	7.66837	-1.37184	0.00107222	0.00431452
LOC117021709	3.53362	4.02578	3.87843	3.47112	2.47925	3.87782	0	2.28883	2.02218	1.66029	1.88048	3.02397	1.82602	0.00136477	0.0052748
CHAMP1	7.08078	8.16181	8.55597	7.54416	7.42748	6.56907	6.32797	6.70037	6.72966	6.43215	6.62124	6.95491	1.06925	0.000352598	0.00169279
FGL1	15.2188	14.8079	14.8518	15.1987	14.9882	14.619	13.3195	13.3737	13.5045	13.4317	13.2797	13.8004	1.50094	5.91654e-23	3.83028e-20
POLB	7.05805	7.55872	7.71989	7.54416	7.05301	6.49273	5.66403	6.35133	6.87473	5.78189	5.42685	6.97551	1.00066	0.00123505	0.00484351
FMR1	8.54878	9.10425	8.72007	8.88934	8.19453	8.15381	7.66309	7.63114	6.74346	7.53721	7.97337	7.21081	1.13695	1.55141e-06	1.72139e-05
DOCK9	8.92672	9.10425	9.34775	9.20758	8.24327	7.91732	7.31896	7.66607	7.52119	7.66559	7.49739	7.87977	1.28066	1.6742e-07	2.59247e-06
TGDS	6.73883	7.56649	8.00091	6.89538	6.1593	6.47697	4.98127	5.48299	5.72937	6.19745	5.77187	6.08494	1.37117	2.71974e-05	0.000195886
ERI1	5.63431	6.88523	6.7481	6.05705	6.34942	3.9708	4.52259	4.60405	5.64361	4.80787	5.26857	5.16101	1.16104	0.00327724	0.0109931
GJB6	6.05742	6.58178	6.95841	6.61263	7.38861	6.82708	5.86668	4.81794	3.83476	5.43081	4.23877	4.64831	1.86169	3.81414e-08	7.2624e-07
WDR17	8.02359	6.78212	6.95841	8.08962	6.1407	6.23602	6.00194	5.51399	4.1978	5.89098	5.59638	4.79455	1.81581	4.41694e-06	4.20747e-05
COL4A2	7.38468	7.4282	7.03	7.31655	7.63435	8.0188	9.43877	8.89817	8.44726	8.90574	8.68732	8.20157	-1.31936	1.85201e-08	3.90639e-07
COL4A1	7.26076	7.41964	7.5106	6.97853	7.27385	7.79552	9.87303	9.41184	8.3148	9.01523	8.41998	8.48261	-1.64906	3.16869e-09	8.26904e-08
NEK3	6.40234	6.41947	6.2251	6.40501	5.98264	5.29154	2.94316	3.42176	4.61324	4.01128	2.85956	4.09183	2.46965	4.20624e-13	3.45363e-11
PHF11	9.22847	9.64767	9.18218	9.42222	8.96254	8.55011	7.4898	7.29862	7.89356	7.63455	7.67828	8.00525	1.52392	1.1601e-13	1.07883e-11
CAB39L	7.77451	7.51918	7.76953	7.54416	7.25669	6.44492	5.9359	6.45083	5.86187	6.48531	6.93761	6.22911	1.09161	2.92648e-05	0.000207754
FUT10	4.53723	6.21693	6.66059	5.94338	6.3	5.25504	5.29403	5.1691	4.11524	4.49876	4.84367	4.42695	1.21899	0.000627233	0.00274009
MYCBP2	9.69233	10.1438	10.0707	10.103	9.39396	8.82065	8.21584	8.12858	8.05175	8.90574	9.2266	9.1204	1.0871	0.000114901	0.000659171
LOC117021823	4.88593	4.67025	6.00592	5.01245	4.83068	4.36265	3.74696	3.66218	4.11524	4.63046	3.84898	3.93244	1.0866	0.00196845	0.00719343
LOC117021858	4.46995	3.02407	1.03871	2.59568	1.90521	0.984499	0	0.979404	1.01482	0	0	0.919723	3.71048	0.00141672	0.0054481
LOC117021867	1.63974	1.60334	2.05768	3.01125	1.50102	0	0	0	0	1.05686	0	0	3.4416	0.00976541	0.0270748
SLC49A3	7.49879	7.09337	7.14194	6.65658	7.42748	7.43661	8.48578	8.54733	8.38255	8.27107	8.31049	8.21028	-1.14082	2.01408e-11	1.03991e-09
XIAP	10.2981	10.7253	10.9156	10.6155	9.85531	8.98848	8.51999	8.71015	8.80092	8.94106	9.17844	9.01989	1.48449	6.65169e-08	1.16231e-06
MYL5	5.32724	5.64164	5.65981	6.35254	6.47347	6.65564	7.30158	7.35108	7.69469	7.45964	7.07787	7.21947	-1.27091	2.44433e-07	3.56707e-06
ATP5ME	8.94542	9.30123	9.53573	9.14211	8.37638	9.7649	11.1462	11.2956	11.2535	11.3935	11.0654	10.9315	-1.94869	7.22689e-20	2.89626e-17
LOC117021899	0	0	0	0	0	0	2.27005	1.55743	0	1.66029	2.19407	0.919723	-3.48625	0.0182787	0.0450859
RASL11B	6.28979	5.83435	7.79715	5.14177	6.73131	4.05814	4.46131	4.60405	5.38634	5.23778	3.55187	4.92732	1.65578	0.000837757	0.00351386
LRPAP1	9.03834	8.49908	8.78013	8.60153	9.86808	10.182	10.3549	10.4938	10.6191	10.2472	10.185	10.2674	-1.05883	0.000189513	0.00100627
PYURF	4.66306	6.15638	6.14138	5.14177	6.79215	6.0137	7.72306	7.57343	6.58377	7.30066	6.0305	6.17672	-1.07875	0.00449637	0.0142852
SPON2	7.39379	6.45343	6.53499	7.3615	8.47244	7.60561	8.44679	8.50937	10.4153	8.44663	8.18315	10.1714	-1.87018	1.60652e-05	0.000124845
LOC117021922	3.24251	2.6079	1.63634	3.81929	0.937506	2.97276	5.14611	4.20865	4.42042	4.42812	4.84367	4.59607	-1.98459	1.18704e-05	9.67099e-05
COMMD8	8.02359	8.42828	8.44687	8.32569	7.29922	7.01346	6.20251	6.35133	6.15836	6.5861	6.2997	6.46584	1.68373	1.33645e-10	5.33059e-09
LOC117021948	6.01084	5.34873	5.95778	5.59755	5.48962	5.75076	4.74459	4.41985	4.61324	4.27552	4.23877	4.23535	1.31759	9.68732e-08	1.59563e-06
LOC117021954	4.24692	5.95777	5.11854	4.18206	5.04581	4.29233	4.10848	3.54697	4.11524	4.27552	3.31323	3.30998	1.19179	0.00261379	0.00914284
RPL34	11.6142	11.8018	12.0207	11.8434	10.88	11.1765	9.64918	9.70003	9.89983	9.6467	9.57662	9.57301	1.93116	1.4086e-22	8.78131e-20
LOC117021956	6.05742	5.61188	5.0282	5.84552	4.92062	6.09856	7.62168	7.73349	7.61431	7.62668	7.64645	7.05506	-1.92269	6.60686e-16	1.1233e-13
SEPTIN11	8.86258	8.7069	8.66117	8.46402	7.96543	7.63432	6.90117	6.85368	7.26771	7.15515	7.47581	7.97489	1.12364	1.38073e-05	0.000110459
KIAA0232	7.44724	7.86025	8.39358	8.2702	8.84973	8.16369	8.95179	9.27825	8.62561	9.40142	9.40841	9.51968	-1.00224	2.76756e-05	0.000198333
LOC117021980	2.38741	2.6079	1.63634	3.47112	4.73476	3.9708	5.10663	4.8668	4.4876	5.01488	4.4304	4.69872	-1.35464	0.0032215	0.010847
NAA11	6.47278	5.51873	7.73425	7.62011	6.17765	5.25504	5.22197	6.04659	5.23816	5.35667	4.30552	4.84018	1.53178	0.00038047	0.001806
LOC117021991	4.39937	5.51873	5.62941	4.59728	5.68192	5.25504	4.18629	3.96114	3.83476	4.27552	4.36931	2.66687	1.34714	0.000148536	0.000817314
TEC	5.98697	7.12531	6.77613	6.76762	6.24883	5.58418	4.98127	4.81794	6.23855	5.10821	4.65178	5.08724	1.27784	0.00013639	0.000759419
SLAIN2	9.9315	9.97582	10.1397	9.80887	9.75191	9.49243	8.57165	8.57333	8.59166	8.65818	8.71828	9.33081	1.09666	1.00057e-09	3.0455e-08
GRPEL1	9.4476	9.2989	9.592	9.55393	10.2199	10.7052	11.0973	11.2838	11.1156	11.3493	11.1011	10.7013	-1.22752	5.56074e-07	7.17355e-06
EVC	6.55625	5.98124	5.50094	5.26044	5.96161	6.41213	7.96853	6.91304	6.71571	6.91797	6.5814	6.49466	-1.02271	0.000870356	0.00362889
PDGFRA	7.32881	7.15657	7.3333	7.37032	6.1407	7.25443	6.04435	6.41842	4.98275	4.86247	5.20005	6.02694	1.45615	2.31936e-06	2.43844e-05
ZNF674	5.53903	5.83435	4.82853	5.74053	4.78352	4.42969	0.967795	2.77186	2.02218	3.09809	2.66992	3.75323	2.68767	2.71277e-09	7.15695e-08
KLB	11.0195	10.7296	11.2261	11.2673	10.9262	11.1344	9.22728	8.92726	9.24619	9.33056	9.11473	9.1204	1.89747	7.02926e-44	2.36633e-40
LOC117022022	10.2425	10.3795	9.86748	10.3824	9.71625	9.79382	7.19268	6.99225	7.59158	7.5539	7.49739	7.21081	2.74208	2.09511e-49	8.81621e-46
SLC9B2	2.87741	3.19438	1.63634	4.7128	3.05688	1.97668	2.53088	0	2.34557	1.05686	1.47922	1.87784	1.85203	0.0135942	0.0355684
SOD3	5.07893	5.27469	5.80292	4.2601	5.45993	6.46103	6.08554	6.18789	7.18916	5.35667	6.19797	8.19719	-1.33215	0.00328162	0.0110011
NSUN7	2.65311	4.61131	5.07408	4.59728	2.6985	2.97276	1.95142	1.96899	2.34557	1.05686	0	1.87784	2.83439	3.05781e-05	0.000214992
PPP3CA	8.41207	9.20236	9.55203	8.91971	8.51997	8.00787	7.98496	7.4506	7.72284	7.9055	7.95269	7.86329	1.03921	2.72693e-05	0.00019627
PDLIM5	11.0377	11.8792	12.0414	11.5505	10.9262	10.939	10.2836	10.3487	10.3771	10.4164	10.5553	10.3701	1.07389	6.9477e-07	8.64968e-06
LIMCH1	5.50582	5.95777	5.90799	6.33462	5.33465	5.32715	4.26011	4.95982	3.93444	5.15271	4.59954	4.92732	1.10749	0.000140243	0.000777017
AFM	9.4928	9.17972	8.30497	9.09763	7.88393	7.76339	4.33034	4.41985	4.34996	5.15271	3.55187	5.04889	4.26294	1.64701e-33	3.96036e-30
LOC117022099	4.46995	4.61131	5.16168	4.18206	4.27085	6.09856	2.94316	3.1331	3.83476	4.27552	4.16879	3.93244	1.23909	0.00321602	0.0108329
LOC117022125	6.53993	6.45343	6.20462	6.37025	6.02381	5.09901	3.74696	3.1331	3.19617	4.27552	4.09523	2.66687	2.66371	1.60503e-14	1.8761e-12
CRACD	4.53723	5.45311	5.43214	5.84552	5.39865	5.52409	3.64041	4.13077	4.34996	3.91123	5.12811	3.93244	1.18409	0.000277535	0.00138291
GNPDA2	6.18878	6.61216	6.73388	6.40501	5.60262	4.87677	4.10848	4.76737	4.42042	4.63046	5.26857	4.64831	1.54474	3.47699e-06	3.4205e-05
GUF1	8.23087	8.60484	8.95276	8.57506	8.0224	7.32657	6.86614	7.11867	6.27704	7.37766	7.47581	7.42059	1.23211	9.48626e-06	8.02779e-05
ATP8A1	7.09202	7.7416	8.29532	7.83934	6.88444	6.64156	5.3958	5.51399	5.1161	6.63396	6.45478	6.8473	1.39969	9.23749e-05	0.000550592
CHST7	7.22039	6.82165	7.0645	5.91953	6.75596	7.45282	8.61801	8.27152	8.41743	8.60312	8.31049	8.10207	-1.4599	1.868e-10	7.01835e-09
SLC4A4	7.10316	9.12546	7.66098	8.19768	7.46533	6.802	9.50859	8.94728	7.11674	9.68508	9.94177	8.46451	-1.25352	0.00384219	0.0125381
MXD4	8.241	7.2072	7.56784	7.69929	8.07721	8.56137	9.73745	9.31172	9.387	9.58309	9.35229	8.82941	-1.43457	1.67877e-09	4.73072e-08
DCAF16	6.86204	7.46195	7.30473	7.06804	6.55998	6.7373	4.98127	5.38575	5.45508	5.94257	5.30164	5.33045	1.63066	2.33669e-12	1.51274e-10
TBCK	8.32907	8.45367	7.88985	8.74753	7.45031	7.98018	6.91266	7.00322	6.70164	6.56978	6.75861	7.07428	1.36068	1.34828e-09	3.93315e-08
SHROOM3	6.96337	7.51115	6.77613	7.35262	6.79215	6.88795	5.98026	5.35183	5.31415	5.89098	5.81832	6.4215	1.24122	2.21291e-07	3.29918e-06
NDUFB11	9.12565	8.99032	9.41391	9.23683	9.62889	10.043	10.7203	10.9156	10.9386	11.0252	10.6917	10.4687	-1.35518	5.44719e-12	3.21709e-10
AFAP1	6.36579	6.89761	6.24529	5.71304	6.47347	6.46103	7.57181	7.47444	7.30543	7.387	7.2144	7.54291	-1.02925	1.72438e-07	2.65309e-06
KIF5B	9.77305	10.5093	10.7002	10.0613	9.79267	8.93468	7.94074	8.19227	8.78097	9.15576	9.36604	9.57132	1.11858	0.000540049	0.00242209
LOC117022185	2.87741	4.02578	2.87309	3.3335	2.47925	2.29705	0	1.96899	1.01482	2.08448	1.47922	2.19125	1.85825	0.0055838	0.0170822
ABRAXAS1	8.17387	8.64946	9.02754	8.51266	7.72451	6.85174	6.04435	5.93646	5.48826	5.56856	6.1624	6.71884	2.27855	4.73543e-12	2.86715e-10
SLC9A7	7.32881	8.15667	8.24105	7.671	7.20393	6.47697	5.71743	6.00354	6.36899	6.06403	6.67272	5.94577	1.47927	5.28385e-07	6.86778e-06
HGFAC	11.6668	10.2825	10.6651	11.2843	11.941	12.5815	13.3785	13.0024	12.8675	13.0697	12.7452	12.2019	-1.3164	7.44204e-05	0.000459349
USO1	12.1741	11.7752	11.7919	11.8113	10.9821	11.0214	9.88037	10.0891	10.3793	10.3319	10.5664	10.659	1.31527	9.26925e-09	2.17601e-07
MCUB	5.6945	6.15638	6.70501	5.47199	4.6843	4.1405	4.98127	3.66218	4.67218	3.80373	3.93582	4.23535	1.46435	0.000528463	0.002379
ARHGAP12	10.44	10.6981	10.5511	10.4641	9.543	9.74365	8.64926	8.83512	9.04346	9.03021	9.04563	9.38569	1.2859	6.5277e-09	1.58093e-07
LOC117022222	9.75726	10.4273	11.0012	10.137	9.62388	9.2589	8.38213	8.31178	9.13535	9.01523	9.10539	9.99726	1.04653	0.0013947	0.00536954
LOC117022224	2.65311	2.34396	3.39087	2.33222	1.90521	0	0	0	1.60469	1.05686	0	0.919723	2.70514	0.0127334	0.033726
NUP54	7.3663	7.60477	8.05339	7.91366	7.24803	7.09834	6.20251	6.90137	6.82365	6.28	6.23268	6.70657	1.04249	4.35911e-06	4.15944e-05
CLOCK	8.41207	9.41761	9.60573	9.23442	8.33199	8.08268	6.81806	6.55886	7.5685	7.35879	7.50451	8.67745	1.38423	0.000119358	0.000680026
F8	8.4948	8.36279	8.21569	8.63487	8.05752	7.89377	6.45914	5.57408	7.35124	6.48531	6.31598	7.50091	1.54882	1.14117e-07	1.83986e-06
TMEM165	8.58103	8.1822	8.47279	8.22713	7.42748	7.18821	7.15447	6.79177	6.94812	6.82479	6.97909	6.97551	1.15479	2.18035e-06	2.30961e-05
KLHL5	10.0939	9.49505	9.22093	9.08429	8.24762	7.69008	7.64253	7.63114	8.35133	7.64237	7.63352	8.59667	1.20075	0.000517581	0.0023394
CDS1	8.77818	9.81372	10.0565	9.23924	9.00685	9.08783	8.00119	8.45847	6.94812	8.83241	8.53918	7.64927	1.21118	9.76079e-05	0.000576874
UGT2A2	9.9972	10.0691	10.8602	9.71327	9.09641	10.3972	11.2574	11.4953	10.331	11.6771	11.4106	10.8751	-1.11646	0.00010536	0.000613638
AFP	4.1642	4.61131	5.71877	5.37009	3.34371	3.87782	3.64041	3.66218	3.19617	3.56121	3.55187	3.30998	1.32637	0.00238858	0.00846235
RASSF6	3.39539	4.02578	5.28384	4.81975	3.20741	2.29705	2.27005	2.77186	2.02218	2.9035	1.88048	2.66687	1.90857	0.000796338	0.00336529
TLR6	5.80783	6.50291	6.73388	6.5673	6.00337	6.41213	4.8912	5.4189	5.15794	4.75112	5.36561	5.08724	1.26237	8.96056e-08	1.49036e-06
TLR1	5.60324	6.71372	6.61476	6.62743	5.51871	6.58386	5.25845	5.31709	5.38634	5.23778	5.67422	4.92732	1.0589	0.000103655	0.000605177
TIMP1	5.07893	5.2362	4.77398	5.01245	6.02381	5.94661	7.7617	6.33406	6.83659	6.37696	6.66002	6.21186	-1.39612	1.92221e-05	0.000145414
ADH1C	7.19977	6.367	10.1248	8.39219	7.62769	10.3899	10.8206	11.131	11.3224	10.3294	12.1165	10.7454	-2.12745	0.00135162	0.00523841
PARM1	2.65311	2.02066	2.38337	2.81838	3.46824	5.39583	4.74459	5.4189	5.5207	5.50133	5.77187	5.64519	-1.88859	0.000257768	0.00129981
SMARCAD1	7.63557	8.40244	8.57205	7.65664	7.20393	6.94636	6.60793	6.61714	6.35106	6.90502	6.9057	7.1396	1.08479	0.000137865	0.000765858
EXOC1	8.49902	8.83799	8.47706	8.65306	7.78563	7.65548	6.96879	6.79177	6.88723	6.86546	7.14319	7.19333	1.4044	3.3377e-10	1.146e-08
SLC30A9	10.1912	10.9619	10.8387	10.8763	9.90298	9.09559	9.13464	9.41184	9.13011	9.53977	9.4551	9.16366	1.1332	4.212e-05	0.000282456
LOC117022305	4.60152	4.72687	4.93182	5.01245	5.48962	4.72488	2.53088	2.96376	3.61202	3.26952	3.55187	3.17405	1.83782	8.07182e-08	1.35729e-06
LOC117022309	8.15257	8.14113	9.12339	7.59775	7.96014	8.91726	9.53857	9.69834	9.86077	10.3771	9.94439	10.0958	-1.53081	5.63756e-09	1.39341e-07
ANAPC4	9.83118	9.52928	9.73095	9.52261	8.96518	8.88776	8.19246	8.30737	8.4388	8.13906	8.39337	8.66165	1.08978	3.05973e-08	6.0095e-07
LOC117022320	7.66595	7.52718	8.45122	8.48449	7.02287	4.5551	8.36131	9.07753	9.29154	8.70748	8.81881	8.92779	-1.19539	0.00443627	0.0141396
LOC117022321	5.88734	4.83386	5.53414	5.96684	3.46824	3.14225	4.74459	3.66218	4.11524	3.42272	3.65785	3.93244	1.23131	0.0110894	0.0300721
USP46	8.59294	9.01611	8.47706	8.46402	8.02747	7.1086	7.08507	6.46677	7.70178	6.9933	6.97909	7.49379	1.2214	3.04988e-05	0.000214558
WFS1	8.2808	8.36279	8.48132	7.72703	9.2647	8.24505	7.96302	7.49012	6.92407	7.25036	6.98928	6.731	1.19035	1.6549e-05	0.00012807
LOC117022326	0	0	0	0	0	0.984499	2.53088	1.96899	0	3.42272	4.54533	1.4769	-4.75	0.000174361	0.000936153
LOC117022335	2.06148	2.02066	2.05768	2.00965	1.90521	1.56426	4.02623	1.96899	3.3485	3.26952	4.09523	3.84562	-1.94515	0.000569493	0.00253456
RCHY1	8.109	8.73132	8.45122	8.15236	7.64098	6.99144	6.72987	7.2349	7.5685	6.61818	6.96883	6.96525	1.06951	0.000115666	0.000662885
N4BP2	9.95168	10.1823	10.3243	10.2761	9.29444	9.22155	7.62866	7.82905	7.58393	8.61112	8.88578	8.75394	1.62732	2.26952e-08	4.67571e-07
UBA6	10.1701	10.314	10.2649	9.99012	9.17617	8.54634	8.01725	8.25785	8.40879	8.59509	8.6168	9.03714	1.35004	3.2895e-06	3.27239e-05
LOC117022352	6.23003	6.62711	6.67555	6.50456	6.45854	6.15908	9.05132	9.18258	9.31254	9.32084	8.20517	8.76876	-2.58013	3.58288e-33	7.53839e-30
SGMS2	8.62422	9.49912	9.23362	8.58646	8.27772	7.62004	7.15447	7.40169	7.62926	7.96909	7.59401	7.92811	1.1295	7.65753e-05	0.000470235
LOC117022376	4.66306	3.48444	5.0282	4.87039	4.12713	3.43112	3.64041	4.28254	3.3485	2.9035	2.19407	3.17405	1.07598	0.0167992	0.04221
AMTN	3.65975	4.02578	3.06707	4.18206	2.47925	2.29705	0.967795	0	3.3485	1.05686	0	2.66687	1.85804	0.0164836	0.0415783
MBNL3	10.5712	11.6068	11.5026	11.659	10.7904	11.1746	9.47798	9.74319	9.31022	10.5689	10.574	9.65987	1.29539	2.68756e-06	2.76173e-05
SRP72	11.3239	11.0533	10.9289	10.8809	10.1356	9.93753	9.4248	9.30509	9.67872	9.46676	9.55963	9.81931	1.23933	1.01335e-07	1.66244e-06
C5H4orf36	7.83592	7.51918	7.58379	7.78758	7.41979	6.77646	6.44338	6.02523	5.81032	6.29992	6.36375	5.67067	1.40776	3.93958e-10	1.32357e-08
QDPR	10.1106	10.2515	10.5571	10.2014	11.0073	12.2537	12.0802	12.2373	11.6289	12.1391	12.3422	11.555	-1.06733	0.00174084	0.00648701
LOC117022399	1.04127	4.27398	3.06707	4.33414	3.88051	2.97276	0	1.96899	0	1.66029	1.47922	0	3.29365	0.000101241	0.000594589
FAM200B	8.23594	8.8412	8.738	8.35266	7.67368	7.12892	6.29322	6.40194	6.98346	7.28075	6.75861	7.07428	1.44141	7.04101e-07	8.70788e-06
LOC117022423	3.07147	2.83094	3.06707	2.59568	1.50102	0	0	0	0	0	0	1.87784	3.27764	0.00882827	0.0248949
ZDHHC15	7.61236	7.4282	7.45966	7.43904	7.03299	7.29095	6.27553	6.26282	5.15794	6.60223	6.54041	6.66914	1.06762	5.13439e-06	4.78084e-05
NFXL1	8.65484	8.57816	8.4249	8.6746	7.94949	8.27271	6.9466	7.41818	6.97177	7.26056	7.2144	6.89131	1.32311	9.21493e-14	8.91412e-12
LOC117022458	3.98301	4.72687	5.46695	4.2601	4.73476	3.77843	2.7517	3.66218	2.34557	4.35383	3.43748	1.87784	1.40073	0.00306541	0.0104235
LIN54	9.38734	9.83319	9.55203	9.3857	8.61396	7.42844	7.03337	7.44256	7.37805	7.57039	7.67197	8.0593	1.65987	2.72353e-07	3.89155e-06
LOC117022475	9.23608	9.02178	9.09863	8.66745	8.36441	7.29994	7.30158	7.4506	7.35124	7.07649	7.3231	6.74306	1.5198	5.84561e-08	1.039e-06
CENPC	6.90088	7.43671	8.30497	6.93161	7.1859	4.92404	4.98127	4.76737	5.88697	5.78189	5.92831	6.06587	1.61051	8.65839e-05	0.000520679
CUL2	9.14465	9.40465	9.56815	9.24884	8.43478	8.2497	7.53511	7.7069	7.64406	8.08842	8.08682	7.90146	1.2467	1.96026e-07	2.97789e-06
GPAT3	11.0493	11.9933	11.9606	11.0943	11.4548	10.0363	9.23646	9.88336	10.6751	9.47991	9.63294	10.1237	1.48346	3.25231e-06	3.24306e-05
CORIN	7.60453	6.41947	6.32335	6.50456	5.16101	5.32715	5.95825	4.04845	4.4876	4.27552	4.48901	5.36208	1.54502	0.000392283	0.00185111
LOC117022543	6.9136	7.34924	6.81717	6.5205	5.80511	5.80227	5.58004	5.08899	5.42112	5.72409	5.90697	5.79173	1.04665	0.0003499	0.00168128
HADH	10.3126	10.2789	11.2563	10.4599	10.4897	11.3401	11.9454	12.0683	11.5427	12.1518	12.0205	11.3662	-1.11818	2.44356e-06	2.55251e-05
JCHAIN	9.85939	9.89319	9.9787	9.95828	8.80319	9.22627	7.58624	7.93596	7.88112	8.11678	7.91578	7.88522	1.79139	1.63092e-16	3.26805e-14
LOC117022593	2.87741	0	1.63634	0	3.46824	4.05814	4.63786	4.35283	3.93444	4.49876	4.30552	3.84562	-1.69266	0.00634173	0.0189666
BCOR	7.85583	8.46203	8.72727	8.07889	8.54847	7.39528	6.75562	6.82923	6.86213	6.9308	6.51243	7.97489	1.18667	3.9633e-05	0.00026856
LOC117022618	2.65311	2.6079	0	2.33222	0	1.97668	0	0	0	0	0	0.919723	3.53929	0.0134639	0.0352943
CEP135	6.43799	6.80859	7.07582	6.78092	5.62954	5.46138	3.64041	4.04845	3.02584	4.96584	5.39655	4.30208	2.09281	1.91406e-07	2.91297e-06
SLC10A6	8.33381	6.82165	7.32384	7.21243	6.44344	5.58418	5.52121	5.88994	5.31415	6.50261	5.99048	5.56593	1.35839	0.000327874	0.00158905
MAP3K8	7.32881	7.08256	7.84425	7.02398	7.04303	5.96932	5.58004	5.79214	5.81032	5.31812	5.23472	5.72032	1.57357	1.5019e-08	3.27037e-07
ZCCHC4	6.43799	7.2072	6.24529	6.68515	6.68073	5.82735	5.58004	5.35183	5.1161	5.35667	5.39655	4.69872	1.32446	4.72156e-07	6.23809e-06
TIGD2	5.9627	6.98146	6.56743	6.64208	5.23299	5.25504	4.8912	5.38575	4.11524	4.91508	5.67422	5.51057	1.10766	0.00205087	0.00744131
INTS12	6.55625	6.62711	7.3333	6.43897	6.17765	5.94661	5.22197	5.48299	5.9359	4.91508	4.93082	5.69571	1.18629	2.76785e-05	0.000198333
CDKL2	3.24251	2.6079	2.38337	4.2601	3.96749	3.77843	4.18629	6.02523	3.83476	6.21854	5.67422	4.79455	-1.94513	5.77398e-05	0.000369675
LOC117022727	11.6933	13.4316	12.6777	12.1702	12.1246	11.4997	14.7853	14.6905	13.9081	14.1222	14.304	14.1658	-1.94386	1.17478e-10	4.76301e-09
CCNB2	0	1.01381	0	1.59354	0	1.56426	3.26343	2.55047	1.60469	2.08448	2.66992	2.19125	-2.46971	0.00777592	0.0224117
POLE2	3.24251	4.78136	4.98081	4.09956	3.58287	1.56426	1.95142	1.96899	2.34557	2.41186	3.43748	2.66687	1.67603	0.00417143	0.0134123
UBR1	10.0855	10.136	9.98472	10.0883	9.35417	9.41596	8.25248	8.54733	8.7089	8.97243	8.97049	9.24648	1.06216	6.95513e-07	8.65254e-06
TTBK2	8.65105	9.34937	9.09028	8.76771	8.18548	7.76987	7.11522	7.35964	7.7436	7.25036	7.96306	8.20593	1.07002	0.000141716	0.000783627
CEP152	3.24251	4.02578	3.77111	3.59675	3.20741	3.14225	1.54186	0.979404	1.01482	3.42272	2.66992	2.66687	1.39034	0.0118136	0.0316684
AHNAK2	5.9627	6.68542	7.60738	7.12128	6.76812	6.30907	6.0233	5.57408	5.42112	4.10484	4.01773	4.09183	1.77011	6.53122e-06	5.86938e-05
PAPOLA	11.8308	11.3916	11.3408	11.3376	10.7083	10.6422	9.62493	9.74319	10.0281	10.1255	10.2361	10.3146	1.23398	2.44543e-08	4.99533e-07
ZBTB33	8.03528	8.52326	8.78013	8.66028	7.73694	7.1086	6.60793	6.68683	6.64391	7.13311	7.10623	7.39788	1.29459	3.76676e-06	3.6691e-05
MIPOL1	6.90088	6.21693	6.28485	6.01265	5.62954	6.13919	4.52259	4.81794	4.72881	5.91701	5.69926	4.48556	1.12656	0.000408443	0.00191289
TMEM255A	2.65311	4.4185	3.23804	3.81929	3.58287	2.97276	0.967795	0	3.3485	3.09809	1.88048	1.87784	1.51897	0.0168138	0.0422403
LOC117022839	2.06148	1.60334	2.64891	2.59568	0.937506	0	0	0.979404	0	0	0.921429	0	2.97625	0.0204762	0.0494982
LOC117022840	8.41655	6.50291	7.40686	6.82009	6.19578	5.75076	7.44302	8.74324	8.18421	6.87877	8.53918	9.76415	-1.42694	0.00247976	0.00873575
LOC117022842	6.50675	6.90989	6.88309	7.37909	8.35637	10.0228	10.567	10.5952	10.3793	10.6282	10.4016	9.87243	-2.1527	7.21e-06	6.37388e-05
NUSAP1	0	0	1.63634	0	0	1.56426	3.74696	2.28883	1.60469	3.26952	3.17727	3.02397	-3.3903	0.000426595	0.00198959
WDR72	4.07645	5.07105	4.07174	5.14177	3.68905	4.29233	3.40033	2.28883	2.34557	4.01128	2.45153	2.66687	1.6168	0.000379815	0.0018034
SLC39A9	11.7913	11.7584	11.4826	11.4671	11.0664	10.944	10.1888	10.487	10.3172	10.5367	10.394	10.3387	1.07155	6.47841e-10	2.07309e-08
LOC117022871	5.72367	5.58149	5.85641	5.91953	4.78352	5.21759	4.33034	4.66057	4.88647	4.10484	4.09523	4.64831	1.1116	9.53524e-05	0.000565728
PCLAF	0	0	0	1.00644	0	0	1.95142	0.979404	2.02218	3.26952	1.88048	0	-3.54508	0.00820883	0.0234701
DMXL2	7.92026	8.49093	8.29532	8.29821	7.5239	6.52375	6.52051	6.28096	5.19861	7.07649	6.8949	6.8019	1.40683	3.53459e-05	0.000242734
TCEAL4	2.38741	3.19438	3.06707	2.33222	5.30155	5.13963	5.79398	5.65976	5.38634	5.69429	4.93082	5.19653	-1.42474	0.00453544	0.0143876
LOC117022898	8.16857	9.15929	9.63664	8.92272	8.65056	9.05635	7.36151	5.4513	4.83581	7.80454	7.11556	6.06587	2.21793	8.34642e-08	1.39649e-06
PCK2	13.4911	13.4033	13.9784	13.7152	13.9438	14.7899	15.3689	15.3446	15.0114	15.4487	15.253	14.8776	-1.2654	5.70011e-08	1.01744e-06
BATF	3.77574	1.01381	1.03871	3.47112	3.34371	1.97668	4.8912	3.8682	4.02767	4.10484	2.85956	4.30208	-1.41603	0.0117678	0.0315559
LOC117022914	6.6041	7.23675	7.54359	8.04622	8.36841	9.51384	10.2568	9.94439	8.53324	10.3653	9.97419	8.38208	-1.57584	0.000376778	0.0017915
PPP2R3C	8.50744	8.55488	8.41156	8.53245	7.71197	7.81446	7.00144	7.07775	6.91189	7.27069	7.22306	7.22807	1.17587	1.77271e-09	4.94829e-08
CDKL1	6.43799	6.76869	7.0645	6.69923	6.04396	5.87624	5.29403	4.8668	5.5207	4.75112	4.8879	6.43643	1.13046	0.000532191	0.00239386
PNMA1	5.83482	6.02706	6.14138	5.22196	5.54723	5.77675	4.02623	3.66218	4.11524	4.49876	3.93582	4.48556	1.69587	5.72268e-10	1.85239e-08
TRPM7	11.0062	11.1509	10.6697	10.9458	10.0003	9.67104	8.65953	8.77878	8.94532	9.8188	9.7956	9.24436	1.38891	1.9909e-06	2.14127e-05
LOC117022977	5.36477	5.19665	5.0282	4.59728	4.87635	2.55903	0	0.979404	0	0	0	0	6.7816	1.7812e-12	1.20406e-10
RALGAPA1	7.98194	8.53916	8.57205	8.5674	7.4802	7.02435	6.12559	5.93646	5.86187	6.82479	6.87306	7.37481	1.53986	3.26603e-06	3.25289e-05
MAX	5.83482	6.50291	6.37924	6.45565	7.11147	6.58386	7.55725	7.90705	7.81727	7.71093	7.92111	7.98508	-1.30413	1.53523e-10	6.00954e-09
ZBED1	8.39857	7.96401	8.06479	7.69227	8.91135	8.96041	9.75989	9.70675	9.90291	9.5585	9.47336	9.36047	-1.22988	1.17705e-07	1.89227e-06
CHURC1	10.7494	10.4262	10.9171	10.5836	9.74423	9.85151	9.22498	9.42413	9.07656	9.65639	9.60506	9.21868	1.0598	1.79668e-06	1.95867e-05
FAM214A	11.3311	11.7524	12.0443	11.9212	11.2869	10.6064	9.32942	9.70507	10.1156	10.1241	10.4374	10.3505	1.50844	5.29539e-09	1.31657e-07
MEGF11	8.74654	9.17718	9.77328	9.29823	8.86962	8.3698	7.11522	7.26256	7.29609	6.85203	7.58732	7.91751	1.73365	8.51451e-12	4.80927e-10
VPS13C	10.3328	10.181	10.276	10.5206	9.80748	9.27266	7.95192	8.26242	8.04619	9.51015	9.62969	9.4067	1.14583	0.000437143	0.00203035
SCFD1	9.15807	8.75534	8.70557	9.10558	7.77963	7.74376	6.85427	6.67316	7.28669	7.09941	7.05865	7.52206	1.54478	1.62737e-08	3.49386e-07
COCH	3.88309	3.02407	2.05768	2.81838	0	1.97668	0.967795	0	0	0	0	0	4.46592	0.000252343	0.00127704
LOC117023010	4.1642	4.78136	4.77398	4.53586	2.6985	4.49376	3.26343	2.28883	2.34557	3.56121	3.55187	3.84562	1.1996	0.00700292	0.0206036
CARMIL3	4.53723	4.48568	5.07408	5.89528	6.6149	7.36133	7.68336	7.78524	6.40418	7.20882	7.29873	5.90341	-1.1365	0.0153132	0.0391482
LOC117023028	10.6597	10.3094	10.4633	10.622	11.408	12.3998	12.5336	12.4796	12.1681	12.3228	12.1821	11.9169	-1.09444	0.000708056	0.00304031
LOC117023029	2.06148	1.60334	2.87309	3.18135	3.34371	3.77843	4.39731	4.41985	5.07301	4.96584	4.7022	4.48556	-1.83828	3.97925e-06	3.85822e-05
ERO1A	7.64323	7.78224	8.01274	7.52848	7.09225	6.52375	4.98127	5.1296	6.19902	5.99239	5.45653	5.64519	1.89769	4.93915e-11	2.23931e-09
CEP170B	8.16326	7.75527	7.81076	7.69929	8.64067	9.01601	9.40052	8.83818	9.6679	9.11136	9.02845	9.64065	-1.04663	5.83433e-05	0.000372689
SRP54	10.852	10.746	10.7803	10.8226	10.0915	9.42214	9.07196	9.10324	9.22912	9.24066	9.39315	9.37023	1.2981	2.14166e-08	4.434e-07
CLCN4	3.39539	4.48568	4.07174	3.59675	5.26768	6.07781	3.93901	3.28464	4.27589	1.05686	3.31323	3.54856	1.38092	0.0117162	0.0314576
GCHFR	9.50335	9.20236	9.45133	8.99867	10.7271	11.1186	11.1858	11.3864	10.8898	11.5425	11.1821	10.4984	-1.08389	0.00185778	0.00685297
ABHD12B	3.53362	3.93256	3.39087	3.7123	3.20741	3.9708	4.79513	4.8668	4.42042	4.49876	4.8879	4.42695	-1.0777	0.000573091	0.00254923
ARHGAP5	10.3621	10.8292	10.9452	10.4212	9.85531	9.48062	8.2434	7.9643	8.4765	9.05972	9.1124	9.59147	1.55442	4.22767e-07	5.68371e-06
LOC117023084	2.65311	3.34668	2.64891	2.00965	3.96749	5.3619	5.45987	5.28149	3.61202	6.2598	5.39655	4.74743	-1.59172	0.00421418	0.0135265
HAUS2	6.79489	7.23675	7.57584	6.80715	5.96161	5.7243	5.81863	5.84187	5.83633	5.53533	5.94933	5.29812	1.10716	0.000309031	0.00151166
FAM50A	7.8225	7.46195	7.58379	7.00143	8.08695	8.57624	8.80536	8.4861	9.04346	9.11698	8.81881	8.88217	-1.03346	2.01703e-05	0.000151021
EXOC5	9.05852	9.62177	9.90763	9.14211	8.77031	7.82695	6.92406	7.42635	7.89974	7.71835	7.70943	8.6066	1.39069	2.40968e-05	0.000177194
AP5M1	7.91394	8.66766	8.61923	8.11609	7.42748	6.93487	6.63594	7.08809	7.18916	7.0649	7.33113	6.91283	1.02233	0.000268269	0.0013431
FAM227B	6.05742	6.02706	5.3599	5.84552	4.4627	4.61394	3.74696	3.96114	3.3485	3.56121	3.43748	3.93244	1.92504	1.33896e-07	2.12148e-06
DENND4A	10.3644	10.2357	10.0536	10.2714	9.29654	8.80179	7.7617	8.1084	9.43672	8.52064	8.4424	9.882	1.05325	0.00366727	0.012075
LOC117023145	4.07645	3.61017	3.06707	3.01125	3.34371	1.97668	2.27005	1.55743	2.34557	2.41186	2.19407	2.19125	1.33051	0.0146719	0.0378537
LOC117023183	2.38741	2.34396	0	2.59568	4.04951	1.97668	3.84618	0	3.48627	7.5539	6.1624	3.17405	-3.17691	0.00756452	0.0219376
LOC117023209	1.04127	4.27398	3.23804	3.47112	4.40154	4.29233	4.69221	4.20865	4.98275	5.0623	5.20005	4.36587	-1.05924	0.0132733	0.0348925
AP1G2	5.03304	3.83289	4.15948	3.91889	4.63201	5.64187	6.06509	5.65976	5.81032	5.66387	5.86333	5.53852	-1.11725	0.000459826	0.00211804
JPH4	4.32516	4.67025	6.16277	5.14177	5.8966	5.92353	5.32876	2.77186	4.11524	4.80787	4.4304	4.01434	1.10636	0.00920041	0.0257792
LOC117023263	6.9387	7.47027	7.79029	7.59021	7.01268	6.65564	5.49086	5.84187	6.25793	6.41399	5.97006	6.82478	1.11058	3.80596e-05	0.000259675
CCDC85C	5.24913	5.55045	5.3599	5.01245	6.70624	6.71059	7.77435	7.47444	6.4721	7.00548	6.87306	7.03558	-1.24207	0.000274835	0.00137189
LOC117023281	2.87741	3.48444	3.77111	3.59675	2.47925	5.13963	5.25845	4.60405	4.83581	5.6328	5.56947	5.36208	-1.49663	0.000406159	0.00190431
MAP4K5	7.49879	8.44103	8.58002	7.70627	7.29922	6.44492	5.95825	5.88994	5.95975	6.19745	6.5948	6.75502	1.5739	1.55922e-06	1.72777e-05
MIA2	12.5897	12.908	12.8367	12.8115	12.0555	12.1381	10.1697	10.8327	11.3166	11.043	11.0702	11.5032	1.54895	4.61875e-11	2.12994e-09
C6H14orf132	1.63974	2.34396	3.39087	1.00644	3.05688	3.2939	3.64041	4.13077	3.61202	4.1927	3.43748	4.16537	-1.33602	0.0052461	0.016238
LOC117023304	5.9129	5.78186	6.0294	6.10012	5.54723	5.39583	4.18629	4.04845	5.58346	4.75112	4.7022	4.88441	1.06192	0.000222966	0.00114981
DGLUCY	5.03304	5.15599	4.65826	5.65645	5.16101	7.3784	8.09999	7.93022	6.19902	7.27069	8.29414	7.18452	-1.81712	5.82605e-05	0.000372443
LOC117023313	10.1488	10.5113	10.3219	9.83461	8.83245	9.04035	8.53494	8.63809	8.91513	8.84941	8.76942	9.19253	1.07858	9.14875e-05	0.000546264
TP53BP1	7.56478	6.98146	6.95841	7.30739	6.81578	6.65564	5.84286	6.14891	6.09515	6.37696	6.24973	5.45299	1.03471	4.00507e-06	3.87879e-05
PLEKHH1	5.36477	5.31219	5.90799	4.96663	4.52137	4.87677	4.26011	4.71495	3.61202	4.42812	3.55187	3.54856	1.18003	0.000545354	0.00244328
LOC117023344	5.93802	4.88452	5.11854	5.56717	4.20078	4.21841	4.46131	4.4839	3.61202	2.67853	2.19407	4.23535	1.33729	0.00328136	0.0110011
CCDC175	6.38418	6.74147	6.78994	6.64208	5.16101	5.3619	4.52259	3.42176	4.02767	2.9035	4.54533	4.23535	2.32366	6.63008e-10	2.1176e-08
RASGRP1	5.72367	6.23657	6.61476	6.05705	5.30155	5.58418	4.52259	4.76737	4.61324	5.10821	5.6228	4.30208	1.11735	0.000286102	0.00142055
UACA	8.97908	9.22711	8.94969	8.74414	8.25629	8.45273	6.42745	6.92463	6.86213	7.84577	7.6073	8.22755	1.35983	3.90941e-06	3.79488e-05
GPR65	5.20842	6.64191	7.32384	6.83292	6.26609	5.21759	4.39731	4.60405	6.15836	5.15271	5.99048	5.51057	1.02176	0.0118802	0.0318217
TLE3	6.61971	6.74147	7.29507	5.74053	6.92847	6.03539	8.44679	7.93022	7.57623	7.22974	7.82769	6.82478	-1.08691	0.00043315	0.00201514
ANG	10.6465	11.4553	11.9878	11.5092	11.6116	12.349	13.4149	13.9262	13.1647	13.5366	13.4095	12.4309	-1.69674	1.68251e-09	4.73072e-08
LOC117023377	6.53993	6.62711	6.67555	6.82009	7.45784	5.7243	3.11217	4.35283	5.19861	2.9035	4.23877	3.17405	2.72875	7.81934e-12	4.44646e-10
ZNF280D	8.70325	8.75193	8.79047	8.68524	7.39647	7.63432	6.04435	6.61714	6.35106	7.19824	7.13404	7.13045	1.62816	4.21449e-08	7.94381e-07
SLC24A5	3.77574	4.11334	3.97832	4.01205	3.05688	3.9708	2.7517	0.979404	2.83267	1.66029	1.88048	2.85644	1.74828	0.000344002	0.00166052
STYX	7.15763	7.39364	7.16332	7.11079	6.38144	6.53902	5.3958	5.81722	5.61385	6.35808	5.77187	6.45121	1.06007	3.11192e-05	0.00021825
GNPNAT1	9.42113	9.49505	9.60768	9.83461	8.93042	9.39514	8.49345	8.33368	8.39135	8.60312	8.53223	8.2823	1.03051	2.76156e-10	9.83305e-09
CCPG1	10.5712	10.4133	10.7777	10.5978	9.8001	9.62708	8.19717	8.55853	9.17665	9.38286	9.3143	9.83065	1.18558	2.80436e-05	0.000200267
EIF5	12.7681	12.9999	12.708	12.853	12.1052	12.0366	11.0629	11.1471	11.2175	11.3783	11.3207	10.9883	1.43172	4.88388e-14	5.12969e-12
MINDY2	7.16828	7.86657	8.4026	7.65664	7.31589	7.20744	6.18366	6.38526	5.81032	6.83848	7.20569	6.66914	1.09414	0.000104048	0.000606839
SASH3	3.53362	3.61017	2.87309	4.09956	3.46824	4.21841	4.98127	4.95982	4.83581	5.27851	5.54206	4.42695	-1.41426	2.22047e-05	0.00016443
KTN1	10.2588	10.216	9.99965	10.0463	9.21668	8.83617	4.93694	6.22584	6.77069	7.16604	7.3231	8.27401	2.75236	1.84519e-11	9.55639e-10
ADSS1	7.78838	8.38495	8.72727	7.82015	8.3724	9.39933	9.75031	9.4444	9.61254	9.46013	9.60671	9.66463	-1.06966	2.37691e-05	0.000174937
SIVA1	8.61646	8.4111	8.58002	7.55968	8.65712	10.0037	10.4328	9.47032	10.3344	10.9092	9.81148	10.2023	-1.43455	3.26068e-05	0.000226886
ZBTB25	4.39937	5.83435	5.28384	5.7675	4.57775	4.21841	2.94316	2.96376	2.34557	3.68756	3.55187	3.75323	1.97732	2.01418e-06	2.16078e-05
AKAP5	5.57149	5.38437	6.16277	5.7675	5.12362	4.36265	0.967795	2.55047	2.60958	2.41186	3.02714	2.66687	3.24651	6.67732e-14	6.69004e-12
TTC7B	7.03496	6.74147	6.5513	6.87072	6.1407	5.75076	8.02786	7.94167	7.0405	8.14458	8.17871	7.536	-1.29508	6.93909e-07	8.64536e-06
PRPF39	8.50324	8.54704	8.90596	8.78761	8.01221	7.91732	6.86614	7.03564	7.2092	7.59479	7.39383	7.39023	1.22749	1.0844e-08	2.49352e-07
VASH1	2.65311	2.6079	2.87309	1.59354	3.34371	3.55641	5.45987	5.38575	4.42042	4.10484	4.84367	4.48556	-2.12682	5.32772e-07	6.91413e-06
TIMM17B	8.39857	7.58958	7.94645	7.96699	8.77333	9.21443	9.72283	9.51315	9.61817	9.60327	9.23305	9.17038	-1.0701	3.59355e-05	0.000246381
DLST	11.2749	10.5042	10.794	10.8575	11.5402	12.0413	12.5832	12.4828	12.7792	12.4354	12.6457	12.8075	-1.36539	1.42348e-08	3.13204e-07
NDRG2	11.4044	11.8425	11.9632	12.09	12.1593	13.4326	13.8641	13.8777	13.5567	13.8828	13.7056	13.0943	-1.38364	3.38146e-06	3.34411e-05
ELF4	8.05837	8.17713	7.86397	8.08962	8.23014	6.95776	6.64974	6.16853	6.87473	6.13228	6.78223	8.04476	1.02194	0.00170672	0.00638956
WDR25	5.50582	5.27469	5.85641	6.1826	5.57519	5.3619	4.10848	4.81794	4.67218	2.9035	4.84367	4.36587	1.28213	4.7117e-05	0.000311498
CBLN3	3.39539	3.19438	2.38337	3.3335	3.05688	4.1405	4.69221	5.00418	3.19617	4.1927	4.54533	3.30998	-1.03455	0.0202161	0.0489818
LOC117023501	2.06148	3.34668	2.64891	3.81929	3.58287	3.14225	0.967795	1.96899	1.01482	2.67853	1.88048	0.919723	1.86456	0.00359157	0.0118688
HEATR5A	9.97765	9.98456	10.0188	10.2524	9.35215	8.93179	8.5968	8.64511	8.16894	8.94422	9.26694	9.02484	1.00405	5.36631e-05	0.000347674
EVL	5.86132	4.48568	5.07408	5.65645	5.73247	6.03539	7.12514	7.3075	6.98346	6.86546	7.29873	6.88043	-1.54534	4.21746e-10	1.40571e-08
ITPK1	7.42076	7.31271	7.22563	7.07884	7.74927	7.70369	9.16138	9.09813	8.75735	8.75876	8.09628	8.12529	-1.29344	1.56413e-08	3.37963e-07
ZFHX2	4.24692	1.60334	0	3.01125	3.34371	3.43112	5.63658	5.1691	5.5207	5.50133	4.93082	3.84562	-2.22626	1.54505e-05	0.000120847
ZMYM3	8.109	8.34932	8.22589	8.49663	8.38825	8.32648	7.50506	7.29862	7.25812	7.19824	6.97909	7.59707	1.00524	2.93253e-11	1.43489e-09
EXOC3L4	6.18878	5.2362	5.50094	5.22196	6.70624	6.42862	7.9124	7.67295	5.23816	6.95613	7.23167	5.36208	-1.06741	0.0148096	0.0381083
ITGB1BP2	2.87741	2.02066	1.63634	3.3335	3.58287	3.77843	4.39731	4.04845	3.61202	4.10484	3.93582	4.36587	-1.12	0.00930676	0.0260175
GLCE	9.17929	9.13857	9.42502	9.2125	8.52357	8.33087	8.05404	7.9643	7.48054	8.03594	8.1335	7.67468	1.11373	2.45804e-07	3.57594e-06
IVD	10.6205	10.4506	10.7725	9.81858	10.6796	11.256	11.5431	11.6433	11.3004	11.9969	11.9262	11.4997	-1.01195	5.4411e-06	5.0266e-05
ICE2	8.78857	9.34032	9.1014	8.94946	8.03252	7.6969	6.41134	6.49812	6.82365	6.45009	6.69779	7.29514	2.03987	5.79288e-13	4.53515e-11
RPP25	5.07893	3.72583	3.77111	3.59675	4.92062	4.67048	6.93538	6.60279	6.87473	6.68029	6.37933	6.21186	-2.26548	1.80913e-14	2.07152e-12
SOCS4	8.57704	9.3335	9.03626	9.07622	8.3072	7.35272	6.41134	6.33406	6.23855	6.85203	6.60808	7.28693	2.0848	7.34899e-12	4.21869e-10
AKT1	9.70884	9.24175	8.63845	8.75429	10.0334	10.3395	10.4789	10.6839	10.7793	10.9148	10.6337	10.6235	-1.10531	4.78769e-05	0.000315778
SLC25A21	6.72447	6.65656	6.73388	5.09994	6.23136	7.54642	8.04362	8.09309	7.5529	8.77664	7.51159	7.04535	-1.28567	0.000305271	0.00149631
LOC117023565	6.78108	7.76206	7.64587	6.31647	6.53172	6.37859	4.52259	4.60405	4.7833	4.75112	4.65178	5.26505	2.28276	4.0957e-13	3.37935e-11
SPG11	9.42335	9.30123	9.11518	9.28895	9.01197	8.23572	7.68336	7.91287	7.27723	7.88587	8.03858	7.76025	1.33427	3.58671e-10	1.21228e-08
STRC	5.9129	5.48629	4.65826	5.40486	5.51871	5.52409	3.52536	3.66218	3.3485	4.1927	2.45153	3.30998	2.07386	8.20535e-10	2.56238e-08
CATSPER2	6.20955	5.31219	5.62941	5.6273	4.87635	4.36265	3.26343	4.4839	3.02584	4.35383	4.23877	3.4342	1.60594	2.92173e-05	0.000207504
SRPX2	1.04127	2.02066	3.23804	2.59568	0.937506	2.55903	4.18629	4.20865	4.11524	3.09809	3.84898	3.02397	-1.76761	0.00102586	0.0041598
GALNT16	3.39539	1.60334	3.39087	0	1.90521	3.55641	4.26011	5.4189	3.83476	5.15271	5.51411	3.65452	-2.25308	7.9866e-05	0.000486538
GEMIN2	4.98565	5.27469	5.50094	5.96684	4.57775	4.96981	4.8912	3.96114	3.83476	2.67853	3.43748	4.09183	1.36669	0.000274211	0.00136959
TRAPPC6B	7.64323	8.01606	8.32409	8.21248	7.58706	7.32657	6.00194	6.64542	6.58377	6.78294	6.9994	6.89131	1.21846	1.13178e-07	1.82998e-06
LOC117023612	1.04127	1.01381	2.64891	1.59354	0.937506	2.97276	4.26011	3.42176	3.83476	5.39422	4.09523	4.09183	-2.73685	3.04049e-06	3.06636e-05
LOC117023613	1.04127	0	1.03871	2.81838	1.50102	3.2939	4.52259	2.96376	3.72769	4.35383	3.84898	3.54856	-2.15793	0.000511574	0.0023166
GPR132	1.63974	1.60334	1.03871	1.00644	0	0	2.7517	2.77186	2.34557	2.08448	2.66992	1.4769	-2.09754	0.0153288	0.0391761
C2CD4B	2.87741	2.83094	4.82853	2.00965	5.30155	4.42969	6.32797	6.7533	5.64361	6.37696	6.46941	5.26505	-2.11258	9.97147e-06	8.38779e-05
USP50	4.83335	5.11414	5.28384	5.22196	4.27085	5.01418	2.7517	3.66218	3.02584	4.27552	3.84898	4.48556	1.24703	0.000432752	0.00201441
LIPC	12.8795	12.7869	13.0974	12.7437	12.882	13.4413	14.1997	14.1021	13.9815	14.0827	14.0647	13.7712	-1.04723	6.56546e-12	3.81068e-10
DNAL1	4.39937	6.04943	4.77398	6.27947	5.19745	4.61394	3.74696	4.13077	3.61202	4.42812	4.16879	5.0095	1.18219	0.00315633	0.0106638
LOC117023638	4.88593	4.19589	4.53245	4.59728	4.12713	4.67048	2.53088	2.28883	2.34557	2.9035	3.43748	3.54856	1.71629	8.39706e-06	7.24075e-05
YIPF6	10.0586	10.3198	10.595	10.2584	9.8381	9.12623	9.02773	9.02737	8.52127	9.03319	9.33841	8.99489	1.09266	2.13691e-06	2.2736e-05
RAB8B	10.5762	10.7915	10.5358	10.3257	9.34201	9.22862	8.46251	8.65905	8.64413	8.6151	8.74558	8.47901	1.64986	2.35176e-10	8.58679e-09
SORD	13.4301	13.3495	13.8527	13.4661	13.872	14.7353	15.1333	15.0854	15.1722	15.028	15.1396	15.0482	-1.23177	6.00313e-08	1.06363e-06
PTPN9	9.20538	9.19736	8.91229	9.27022	9.50353	9.13379	10.2501	10.8396	10.9281	10.2278	10.8573	10.5274	-1.42006	4.6066e-16	8.5207e-14
SERPINA6	8.30514	8.86977	8.00091	7.83934	7.77963	9.84691	13.1319	12.2666	11.3604	11.4713	10.2542	9.78034	-3.15859	6.53498e-11	2.84966e-09
LOC117023660	6.50675	6.3847	6.59916	6.67093	5.23299	6.34425	5.3958	5.08899	5.48826	5.10821	5.69926	4.92732	1.06515	6.68057e-05	0.000418175
C2CD4A	5.1234	4.72687	5.90799	4.7128	6.08344	4.49376	5.22197	6.74025	7.00654	6.2598	6.49823	6.93402	-1.26045	0.000394367	0.00185943
LINGO1	4.46995	3.02407	3.77111	3.18135	4.57775	3.9708	5.55092	5.1691	4.88647	5.50133	4.79803	4.96899	-1.27806	0.000139874	0.000775735
GMFB	10.0399	10.2111	10.0987	10.0114	9.40958	8.86674	8.3101	8.50937	8.1943	8.66587	8.73955	8.82374	1.28763	2.94793e-08	5.81025e-07
SRSF5	11.226	11.5964	11.7435	11.7357	11.3631	11.6874	9.06168	9.07753	10.4536	9.32813	9.0602	9.88473	1.99106	4.36615e-15	5.83263e-13
TMED10	13.2365	13.1633	13.3292	13.2059	12.7918	12.2831	11.8068	11.7898	11.6584	11.9707	12.0723	11.3831	1.24653	2.76164e-10	9.83305e-09
DACH2	1.04127	3.34668	2.38337	1.59354	3.58287	4.96981	0	1.55743	0	1.05686	0.921429	0.919723	3.58878	0.000282541	0.00140536
RASL12	3.88309	5.2362	4.77398	5.01245	5.51871	6.52375	6.41134	6.92463	6.89961	6.45009	6.56786	6.98569	-1.36368	7.91218e-05	0.000482878
SLC51B	4.98565	6.13561	6.78994	5.65645	6.33313	7.83315	8.51999	8.4303	6.62911	9.23808	8.05807	7.17564	-1.68489	0.00022332	0.00115105
LOC117023719	8.13095	7.72084	8.40709	7.66384	8.1158	8.64839	9.4308	9.46239	9.14058	9.4129	9.38931	8.92515	-1.15215	4.88314e-09	1.22129e-07
ELL3	7.87546	7.7416	8.31933	8.0735	7.74927	7.75033	7.2299	7.11867	5.9359	6.71037	7.08738	5.67067	1.20065	9.12184e-06	7.76625e-05
SERF2	8.99413	8.3128	8.30497	8.69932	8.88925	10.0214	10.6064	10.6848	10.5802	10.783	10.6296	10.1477	-1.58609	6.84857e-09	1.65151e-07
HYPK	6.03432	4.67025	4.82853	5.33446	6.12187	7.16872	7.71652	8.03548	8.25822	7.98763	7.839	7.95946	-2.03256	8.76386e-09	2.06312e-07
PARP6	6.14631	6.00433	5.24426	6.10012	5.62954	5.92353	4.46131	4.60405	4.83581	4.63046	5.45653	4.96899	1.02811	8.11126e-05	0.000493239
UNC79	4.24692	3.02407	4.82853	4.87039	1.90521	0	1.54186	0	2.02218	0	1.88048	2.19125	2.87571	0.00114663	0.00455296
DPF3	2.06148	3.34668	2.64891	3.91889	4.4627	4.92404	5.81863	5.28149	4.27589	5.53533	5.56947	2.44857	-1.33386	0.0159824	0.040551
MIS18BP1	4.93665	5.85989	6.34222	6.2415	5.367	5.61331	3.40033	4.04845	3.02584	4.35383	4.54533	4.09183	1.86808	4.76312e-08	8.74295e-07
SLIRP	6.6041	6.51903	7.48536	5.68502	4.04951	6.66957	8.05404	8.32932	7.83027	8.77664	8.48981	7.70583	-1.77248	5.94439e-06	5.41798e-05
LOC117023764	3.24251	2.34396	2.05768	3.3335	1.90521	2.78068	0	0	0	0	1.88048	2.44857	2.16393	0.0167966	0.04221
PELI2	3.24251	3.83289	4.39461	3.59675	4.63201	4.77731	6.23948	4.66057	5.27666	5.53533	5.67422	4.64831	-1.30836	0.000462832	0.00212968
LOC117023777	1.63974	0	1.03871	1.59354	0.937506	1.56426	4.79513	4.41985	4.72881	4.27552	4.09523	4.48556	-3.99977	4.29443e-11	1.99679e-09
TMOD3	9.31249	9.75026	9.82283	9.36598	8.43859	8.09822	7.96853	7.95867	8.01237	7.98148	8.23544	8.79796	1.07015	0.000243167	0.00123805
LOC117023818	4.88593	5.2362	6.6302	5.65645	5.19745	3.55641	3.26343	2.55047	2.34557	3.68756	3.84898	3.65452	2.24626	2.34055e-06	2.45765e-05
MNAT1	6.03432	6.33092	6.98267	6.58257	5.7813	5.90008	5.29403	5.28149	5.07301	5.0623	5.09075	5.48207	1.12636	9.79286e-06	8.25819e-05
SALL2	0	0	0	2.00965	0	1.56426	3.11217	3.1331	2.34557	1.66029	1.88048	1.87784	-2.43233	0.0139311	0.0362901
KLHDC1	5.32724	5.93392	5.20356	5.18242	4.20078	4.36265	2.27005	3.1331	3.3485	3.09809	3.75658	3.54856	1.99939	5.42406e-07	7.01751e-06
VRTN	1.04127	1.01381	1.63634	1.59354	4.57775	0	0	0	1.01482	0	0	0	4.297	0.00282161	0.00973225
ONECUT1	10.41	10.5441	11.1153	10.3638	9.933	9.5725	8.06438	8.58797	9.31022	8.11678	8.69668	9.55431	1.57502	2.25925e-07	3.35638e-06
TOMM20L	6.6041	7.21712	7.13113	7.4474	6.82746	6.27301	4.26011	4.66057	3.48627	5.01488	4.93082	4.69872	2.42766	4.25841e-17	9.55701e-15
HOMEZ	3.07147	1.60334	2.38337	1.00644	1.90521	1.56426	3.74696	3.1331	3.02584	3.42272	3.43748	2.44857	-1.41748	0.0130601	0.0344235
PPP1R3E	6.99961	7.6567	7.30473	7.59775	7.42748	6.53902	6.12559	5.84187	5.72937	6.01667	6.06943	5.74452	1.38682	3.49061e-10	1.18626e-08
RNF212B	3.65975	3.48444	4.53245	3.3335	3.88051	3.87782	1.54186	0.979404	3.3485	2.9035	3.31323	2.85644	1.25345	0.0108906	0.0296447
SPG21	8.72866	9.18478	8.87714	8.62753	8.38034	8.28181	7.63562	7.51332	7.31471	7.15515	7.71557	7.21081	1.2762	4.15181e-11	1.9412e-09
LOC117023919	3.39539	1.01381	1.63634	2.81838	2.88879	4.67048	4.33034	5.20754	5.15794	4.42812	4.30552	4.09183	-1.54343	0.00382402	0.0124934
GATM	6.40234	6.94612	7.23575	5.50442	6.17765	6.93487	9.96421	9.29173	9.28684	10.4833	9.1007	8.92515	-2.99082	2.09645e-20	9.80206e-18
LACTB	11.2557	10.967	10.9045	10.6495	10.0385	9.55195	9.68313	9.37431	9.98075	9.51229	9.64909	9.55773	1.03159	6.24807e-05	0.000395962
PCNX4	7.79527	8.10953	9.03045	8.30283	7.16765	7.82695	6.80579	6.85368	6.65856	7.22974	7.20569	7.0647	1.17348	1.80977e-05	0.000138401
NEDD4	6.66554	6.84742	6.5513	6.72697	5.57519	5.52409	4.93694	4.71495	4.93541	5.66387	5.6228	5.39302	1.17161	0.000102792	0.000601388
EML5	7.06946	7.93426	7.82425	7.23193	6.80401	6.55412	4.74459	5.24499	5.42112	5.15271	6.26658	5.61925	1.8559	1.97626e-09	5.42649e-08
LOC117023949	0	1.60334	0	1.00644	0	0.984499	2.7517	3.1331	1.01482	2.9035	0.921429	1.87784	-2.60606	0.0146916	0.037893
VRK1	6.10255	6.92207	7.00653	6.95526	5.96161	5.55445	5.55092	4.8668	5.23816	5.35667	5.23472	4.54187	1.38103	6.05039e-06	5.49979e-05
PPP4R4	4.98565	6.62711	6.8439	5.40486	4.27085	4.42969	3.40033	1.55743	4.11524	2.08448	2.19407	3.30998	2.8884	2.11333e-07	3.16972e-06
TAB3	8.49056	8.99032	8.82442	8.60901	8.21689	7.8577	6.90117	7.00322	7.19922	7.61082	7.67197	8.04476	1.08618	1.31248e-05	0.000105702
BLOC1S6	10.2399	10.1083	10.1862	10.0789	9.08915	9.07217	8.55341	8.84429	8.61062	8.81522	8.99598	8.84068	1.09409	2.58885e-06	2.68322e-05
ZNF770	8.04109	8.08266	8.58795	8.03517	7.46533	7.29994	5.60859	5.95917	6.45542	6.81098	6.45478	6.96525	1.5437	2.27782e-08	4.68708e-07
THSD4	2.06148	2.02066	0	2.00965	3.20741	1.56426	4.39731	4.20865	3.83476	2.41186	4.01773	3.02397	-1.97541	0.000990922	0.00404246
KATNBL1	5.80783	6.43655	6.81717	6.14195	5.45993	5.32715	4.93694	5.08899	5.27666	5.01488	4.65178	5.42332	1.02884	0.000482464	0.00220256
CRIP2	5.9627	5.34873	5.11854	5.59755	5.96161	7.41195	7.13498	7.02491	7.83672	6.64957	7.17924	7.34347	-1.12483	0.00176466	0.0065627
LOC117023996	5.47183	5.34873	4.59673	5.59755	6.87323	8.02423	9.28147	7.98104	8.85915	7.33967	7.86136	7.93864	-1.89719	0.0001235	0.000699124
ATP11C	10.6244	11.2105	10.8017	10.6826	10.1542	9.70527	9.7212	9.56774	9.1222	10.0598	9.7722	8.9225	1.02855	8.76486e-05	0.000526329
PRIMA1	4.83335	3.19438	2.87309	3.81929	2.6985	4.8279	1.95142	2.96376	2.60958	2.41186	0.921429	2.44857	1.85405	0.00144843	0.00555351
HAUS7	6.70996	6.27505	6.64547	6.45565	7.17681	7.088	7.95748	7.93022	8.04619	8.04187	7.60067	7.55664	-1.11249	2.0265e-08	4.23202e-07
IL2RG	2.38741	3.48444	3.77111	3.59675	3.34371	4.29233	4.84397	3.96114	4.88647	4.27552	4.79803	5.1246	-1.18608	0.00127893	0.0049854
SLC39A2	0	0	0	0	1.50102	0.984499	0.967795	0.979404	4.67218	1.05686	1.47922	4.30208	-4.01787	0.00170342	0.00637864
LOC117024074	4.46995	4.67025	4.98081	5.37009	3.34371	4.67048	6.34503	7.20671	5.61385	6.71037	6.85088	5.56593	-1.84777	3.51553e-07	4.81476e-06
AQP9	12.3849	12.1899	12.0042	12.0735	12.1073	12.0875	13.7497	12.9862	13.0219	13.6376	13.323	12.5735	-1.12429	2.06465e-08	4.30101e-07
TNFAIP2	6.55625	5.58149	5.20356	5.84552	6.26609	5.7243	7.89512	8.24405	7.49694	7.97529	8.42749	7.30331	-2.02842	3.73156e-14	4.00061e-12
DLGAP5	1.04127	0	1.63634	1.00644	0	0	3.64041	2.55047	1.60469	1.66029	2.66992	2.19125	-2.8645	0.00432052	0.0138152
WDHD1	5.75227	7.08256	6.58338	6.62743	5.96161	4.96981	4.58137	4.54522	2.83267	4.49876	4.48901	5.0095	1.90418	6.80165e-07	8.51192e-06
PSMB5	9.86103	9.54314	9.82451	9.42857	10.1332	10.6457	11.4579	11.3816	11.2383	11.313	11.1382	11.1511	-1.3204	1.04798e-10	4.32343e-09
NFKBIA	7.90123	8.28006	8.45988	8.16762	9.52877	9.39514	11.3559	11.1502	11.2768	11.2343	11.1877	10.7941	-2.41894	2.16013e-18	5.96054e-16
SNAPC1	7.74635	7.63467	8.25107	7.45572	7.26529	7.35272	6.41134	6.24445	6.15836	6.96862	6.56786	7.08379	1.04844	8.56772e-06	7.3595e-05
TTC8	6.05742	6.07146	6.16277	5.37009	4.27085	3.55641	4.26011	4.41985	3.72769	3.56121	5.0524	3.75323	1.34846	0.00278837	0.0096413
KIAA0586	7.43847	7.84114	7.92157	7.66384	6.70624	6.87598	5.86668	5.84187	5.88697	5.66387	5.90697	6.00707	1.62696	1.37034e-11	7.41656e-10
FBLN5	2.87741	3.02407	3.77111	3.59675	3.05688	4.8279	6.45914	5.65976	5.02858	5.23778	5.39655	4.84018	-1.92565	3.2962e-06	3.27712e-05
ATP5MPL	9.49914	9.44107	9.7957	9.51666	10.1531	10.7584	11.6244	11.6572	11.4357	11.6277	11.4318	11.1092	-1.54951	4.81817e-11	2.19782e-09
LOC117024145	8.34324	7.69977	7.50223	7.51262	8.98095	8.78908	7.05428	6.68683	7.17904	6.78294	6.83967	6.48032	1.41725	6.24351e-07	7.8897e-06
PDK3	7.94525	8.07723	8.20542	7.75426	7.38861	7.07758	6.37856	6.40194	5.58346	6.2598	6.71016	5.98693	1.54098	4.03593e-10	1.35155e-08
SERPINA12	5.57149	6.27505	5.32237	7.68521	7.01268	6.39546	6.34503	5.28149	5.19861	5.01488	5.6228	4.84018	1.14665	0.00377118	0.0123519
FOS	3.53362	3.19438	3.65515	2.33222	2.47925	1.97668	4.74459	5.31709	5.27666	4.96584	5.23472	6.12236	-2.52219	2.82687e-10	9.99619e-09
LOC117024162	4.39937	5.85989	5.65981	5.33446	4.52137	5.85201	2.7517	1.96899	3.3485	2.41186	3.43748	2.85644	2.67177	1.20382e-10	4.85916e-09
ZBTB42	5.47183	5.11414	4.93182	4.40456	6.23136	6.44492	5.89013	6.43472	7.97189	6.72518	5.92831	7.80696	-1.4434	0.000811693	0.00341557
LCTL	2.87741	1.01381	2.38337	3.18135	1.90521	2.55903	0	0	0	2.08448	0	0	3.2182	0.00529611	0.0163447
CGRRF1	8.48205	9.31976	9.35705	9.23683	8.93852	8.45273	7.42708	7.94736	8.04061	8.00594	7.76977	7.92811	1.14786	3.09291e-08	6.06053e-07
FANCM	4.46995	5.7274	5.50094	5.05686	5.19745	4.21841	3.11217	2.28883	2.83267	3.68756	3.55187	3.54856	1.99202	2.60843e-07	3.77192e-06
LOC117024188	17.0542	15.9796	15.9206	16.4823	16.9015	16.5237	15.2322	15.3554	15.4202	15.0651	15.0477	14.8619	1.36156	2.1226e-10	7.83502e-09
GALC	4.83335	5.61188	6.26521	5.87061	5.26768	3.67169	3.84618	2.77186	4.27589	4.56611	4.79803	4.54187	1.23619	0.00378123	0.01238
LOC117024194	5.07893	5.11414	5.90799	5.53613	4.33768	4.36265	3.74696	3.66218	4.4876	4.01128	3.84898	4.16537	1.20239	0.000573993	0.00255145
LIN52	8.82605	8.87917	8.77319	8.40083	8.5414	7.53124	6.67694	6.65935	6.17883	6.72518	6.81697	7.02574	1.86235	3.70044e-15	5.14759e-13
DTWD1	7.80213	7.68556	7.64587	7.84568	6.12187	6.09856	5.42819	5.68722	6.21892	5.50133	6.14427	6.27967	1.47251	1.27073e-05	0.000102831
REPS2	5.07893	4.88452	6.14138	4.65619	3.05688	4.5551	4.10848	1.96899	2.83267	3.80373	3.65785	2.19125	1.79098	0.000562608	0.00251056
ITGA11	3.39539	3.83289	1.03871	1.59354	2.6985	4.1405	5.3958	5.51399	3.93444	1.66029	4.75091	4.09183	-1.5888	0.0119793	0.032036
DMD	8.69591	9.32435	9.71293	9.17773	8.74898	9.05104	8.04362	7.7596	7.56072	7.76925	8.11035	7.73631	1.32163	4.43623e-11	2.05348e-09
LOC117024243	3.07147	3.19438	3.23804	3.47112	3.68905	2.97276	1.54186	1.96899	3.02584	2.08448	1.88048	1.87784	1.37729	0.008621	0.0244003
NDUFB1	6.27014	6.94612	7.23575	6.90756	6.19578	6.56907	8.30138	8.29403	8.48062	8.60713	8.52874	8.13448	-1.67462	1.43181e-16	2.93905e-14
ASPG	7.76752	7.77555	8.37537	7.48038	8.40782	10.3406	10.3369	11.1102	10.4218	10.4061	10.5933	9.80212	-1.74862	3.19654e-05	0.00022303
LOC117024375	1.63974	3.34668	3.39087	2.59568	1.90521	1.97668	1.54186	0.979404	0	0	1.88048	1.4769	2.05242	0.0135119	0.0353934
AP1S1	7.57281	6.45343	6.66059	7.01275	7.95482	8.69342	9.46438	9.74809	9.02662	9.49295	9.30618	8.87671	-1.7452	2.0722e-07	3.11701e-06
SH2B2	5.47183	4.34805	3.39087	4.4717	5.33465	5.05722	5.98026	6.02523	6.78411	5.39422	6.05009	6.27967	-1.33997	8.21183e-05	0.000498635
TRIP13	5.80783	5.67079	5.0282	4.65619	4.6843	2.97276	2.7517	4.41985	3.83476	3.68756	3.55187	4.16537	1.2816	0.00403235	0.0130518
DMXL1	9.9315	10.2694	10.5089	10.5413	9.5234	8.90258	8.06438	7.98104	8.11685	8.80131	9.0235	9.24224	1.42886	3.38774e-06	3.34835e-05
LOC117024436	0	3.19438	3.52905	2.81838	2.88879	2.78068	2.53088	1.55743	0	0	0	0	2.45758	0.0158675	0.040302
LOC117024437	2.06148	2.02066	1.03871	3.01125	0.937506	2.55903	3.40033	3.66218	3.02584	3.09809	2.66992	3.65452	-1.39606	0.0133026	0.0349368
FASTKD3	5.63431	6.23657	6.46783	6.43897	5.367	5.29154	4.52259	3.54697	5.15794	4.35383	4.75091	5.29812	1.30658	0.000104694	0.000609975
LOC117024450	5.24913	5.58149	5.82991	5.74053	6.17765	7.35272	6.70365	7.29862	6.38669	6.43215	8.16079	7.16672	-1.00558	0.00930491	0.0260175
LOC117024455	3.88309	4.11334	4.15948	4.18206	4.20078	2.97276	2.94316	1.96899	3.02584	2.08448	2.66992	2.85644	1.47677	0.000704253	0.00302663
ABHD11	8.09232	7.80872	7.74137	7.74071	8.19001	9.55758	9.64229	9.6239	9.819	9.65639	9.7181	9.13877	-1.25753	3.29183e-05	0.000228675
COL26A1	1.63974	0	0	2.33222	1.50102	1.97668	6.70365	4.35283	5.23816	6.76872	3.02714	1.4769	-4.6559	5.85036e-06	5.35181e-05
PRKAA1	8.21555	9.06909	9.34307	8.78431	7.94949	7.62004	7.2572	7.29862	7.6804	7.50325	7.45391	8.1114	1.0471	0.000300507	0.00147812
LOC117024475	5.20842	5.78186	4.32041	4.65619	4.4627	5.55445	3.52536	3.76887	2.83267	3.68756	4.16879	3.4342	1.55439	2.9813e-05	0.000210845
ACTL6B	4.32516	3.02407	3.52905	4.2601	3.34371	2.97276	2.7517	1.96899	1.60469	2.08448	1.88048	0.919723	2.02087	0.000307876	0.00150776
LOC117024487	0	0	1.03871	1.00644	0	0.984499	1.95142	1.96899	1.60469	1.05686	2.85956	2.44857	-2.71334	0.0152154	0.0389378
FBXO4	4.72209	6.78212	6.11967	4.4717	5.42961	3.77843	3.64041	3.66218	4.7833	1.05686	4.36931	3.84562	1.73179	0.00160855	0.00607885
METTL27	7.54856	7.22697	7.53541	6.74065	8.50188	9.14381	9.21109	9.16559	9.12484	9.38752	9.00855	8.32304	-1.05447	0.00263088	0.0091873
LOC117024499	7.08078	7.76882	6.90864	6.97853	6.78019	5.52409	5.02428	5.4513	6.40418	5.31812	4.93082	6.04653	1.36296	9.95779e-05	0.000587074
ERBIN	10.6049	11.2978	11.265	11.0883	10.3988	9.8284	8.56802	8.55853	8.68048	9.2458	9.26275	9.6277	1.78878	1.21419e-10	4.87762e-09
SMIM15	9.30768	9.53524	9.41836	9.21495	8.49823	8.82688	7.9238	8.36802	7.87486	8.23012	8.25668	8.10674	1.04024	1.31403e-07	2.08658e-06
IFT22	7.8624	7.99892	7.50223	6.96694	7.13984	6.0137	6.42745	6.28096	6.35106	6.13228	5.90697	5.39302	1.27323	3.77381e-05	0.00025769
TPPP	2.06148	3.34668	1.03871	3.01125	3.20741	3.55641	3.93901	4.28254	4.72881	4.42812	4.23877	5.19653	-1.73643	7.51634e-05	0.000463086
FAM169A	6.08016	5.34873	6.0525	5.68502	4.20078	4.05814	3.74696	3.42176	2.60958	4.01128	3.84898	3.84562	1.87935	8.04654e-06	6.99766e-05
TRAPPC13	8.50744	9.00184	9.27595	9.256	8.47244	8.22632	7.40284	7.3338	7.83672	7.54558	7.70943	7.82975	1.22749	1.89564e-08	3.99341e-07
SHLD3	5.83482	5.51873	5.43214	6.35254	5.12362	4.1405	2.94316	3.28464	4.34996	4.01128	3.31323	4.74743	1.69295	4.28654e-05	0.000286769
RASA1	9.10916	9.21973	9.1978	8.9901	8.24327	8.20255	7.57181	7.59535	7.5685	7.72573	7.73991	8.38208	1.09505	4.13197e-06	3.97879e-05
CCNH	8.17387	8.52326	8.5919	8.42644	7.29082	7.06709	7.02281	6.97006	7.35124	6.89195	6.94809	7.27866	1.0438	0.000108084	0.000626038
NIPBL	10.1434	10.3347	10.3396	10.2913	9.29444	8.9968	7.72306	8.11347	8.54117	8.93151	9.30414	9.47337	1.18393	0.000237827	0.00121638
PTCD1	6.61971	6.65656	6.28485	7.02398	7.84999	8.5651	9.21805	9.01387	8.59927	9.17476	8.89122	8.00525	-1.47093	4.55251e-05	0.00030216
PDAP1	8.29545	7.37604	7.22563	7.60524	9.04234	9.03767	9.70642	9.69834	9.77598	9.81188	9.64427	9.55088	-1.41304	4.19571e-06	4.02635e-05
ATP5MF	9.43883	9.34259	9.82283	9.60716	9.87372	10.4118	11.3789	11.4599	11.4116	11.5565	11.2478	11.1397	-1.57823	1.07039e-16	2.25209e-14
ZNF394	4.07645	4.02578	5.07408	4.53586	6.06384	4.05814	6.0233	6.31657	6.58377	5.39422	6.0305	6.26301	-1.31659	0.00038523	0.00182397
LOC117024603	3.65975	3.61017	4.71728	3.3335	2.47925	0.984499	2.27005	1.96899	1.60469	2.9035	1.88048	1.4769	1.6772	0.0108563	0.029583
LOC117024625	0	3.83289	1.03871	4.01205	3.88051	2.97276	1.95142	0.979404	1.01482	2.08448	0	1.4769	2.35947	0.00720671	0.0210706
LOC117024653	6.30916	5.75489	5.82991	5.6273	6.44344	5.49308	6.90117	6.93612	7.00654	6.81098	7.08738	7.28693	-1.07223	3.45699e-07	4.74231e-06
RHOBTB3	8.64343	9.34259	9.43823	9.48654	8.60382	8.12376	7.95192	7.58077	8.14833	8.17726	7.79902	7.96976	1.07743	1.10257e-05	9.09729e-05
RFESD	5.43702	6.04943	5.77541	6.26061	5.12362	4.92404	3.40033	4.91406	5.35069	4.42812	4.54533	4.79455	1.01896	0.00286301	0.00985283
POLK	6.27014	7.56649	7.69073	7.25117	6.48825	6.68337	4.8912	4.60405	6.2959	6.21854	6.01063	6.55063	1.17643	0.00100931	0.00410058
LOC117024666	12.1329	12.2142	12.3574	12.1502	12.629	13.3761	13.1322	13.5808	13.9704	13.5175	13.2524	13.9675	-1.05477	1.98317e-05	0.000149021
BTK	4.24692	4.93346	4.39461	4.4717	3.78795	4.49376	5.32876	5.48299	5.15794	5.23778	5.77187	5.29812	-1.00642	0.0001568	0.000854681
CCDC125	6.52344	6.83459	6.58338	7.04617	5.68192	4.92404	2.7517	4.04845	3.72769	4.35383	4.48901	5.19653	2.20606	8.83496e-08	1.47092e-06
ANKH	7.59667	7.99316	7.44227	7.90154	7.621	8.54256	9.55516	9.488	8.98363	9.60528	9.27945	9.23798	-1.47934	1.0564e-12	7.66439e-11
FAM81B	3.24251	4.67025	4.71728	4.65619	3.78795	3.43112	2.94316	1.55743	1.01482	3.26952	2.19407	3.02397	1.8569	0.000299286	0.00147341
ALKBH4	7.47325	7.21712	7.31431	7.18269	8.24762	8.68315	8.99568	8.85038	9.32637	8.58294	8.60359	8.56644	-1.0414	0.000218333	0.00113007
RASA4B	0	1.60334	2.64891	1.59354	2.88879	2.78068	3.26343	4.13077	3.48627	3.09809	3.93582	2.44857	-1.49903	0.0104573	0.0287001
IL6ST	11.8296	12.4292	12.2416	11.9008	10.9268	9.24268	8.86868	9.20413	9.69835	9.77499	9.54417	10.6005	2.00973	7.23571e-07	8.9094e-06
CLIP2	5.93802	5.41915	5.16168	4.65619	5.54723	6.34425	7.01216	6.88959	6.70164	6.55328	6.88402	6.32851	-1.15158	2.01786e-05	0.000151021
SBDS	11.7986	11.8186	12.0269	11.8262	11.6225	10.9954	9.98068	10.2657	10.3881	10.7381	10.6995	10.6661	1.23437	5.45404e-10	1.77912e-08
SREK1	9.59107	9.78067	9.33131	9.84573	8.94389	9.08263	7.87177	7.94736	7.92419	8.59105	8.81021	8.59999	1.12847	1.34423e-06	1.52058e-05
AP3S1	8.9516	9.21726	9.15308	8.66387	8.14874	7.5689	7.40284	7.54369	7.68756	7.46847	7.79902	8.06892	1.0479	8.36077e-05	0.000506036
LOC117024752	3.65975	1.60334	2.87309	2.33222	3.05688	0	1.54186	0.979404	0	1.05686	1.47922	0.919723	2.22277	0.0147549	0.0380038
TMEM161B	8.25105	8.47035	8.31933	8.46814	7.88393	6.94636	6.20251	6.63135	6.74346	6.98102	6.79391	6.74306	1.44761	9.76233e-09	2.26648e-07
APC	8.52412	8.90701	8.78013	8.96993	7.72451	7.42022	6.80579	6.77906	7.17904	7.42378	7.31502	8.4862	1.04349	0.0019807	0.00722878
PPIP5K2	11.0792	10.9109	10.4633	11.4127	10.2032	9.61992	9.26139	9.13101	8.95128	9.52504	9.61166	9.84471	1.31208	2.17193e-06	2.30359e-05
VCAN	5.80783	5.27469	5.71877	6.71317	5.33465	3.87782	3.52536	3.66218	3.02584	3.42272	3.02714	2.66687	2.55076	4.34522e-09	1.10482e-07
SRD5A1	8.22578	8.78897	8.85431	8.77769	8.66365	9.40142	10.9179	11.05	10.3458	11.0852	9.53898	10.1635	-1.79134	5.84153e-11	2.59432e-09
AMACR	10.4929	10.6722	10.4427	10.6109	11.3126	12.1179	11.9979	12.3457	11.9906	12.1311	12.2443	11.9733	-1.03798	0.000174955	0.000939046
LOC117024801	5.24913	5.88499	6.28485	6.2025	5.30155	3.2939	0.967795	0.979404	1.01482	0	1.47922	2.19125	5.08982	1.96089e-14	2.21515e-12
LMBRD2	10.4618	11.1096	10.5245	10.9641	10.0547	9.91577	8.35711	8.75302	8.58401	9.79619	9.52504	9.32681	1.42042	5.98863e-07	7.61334e-06
PHKG1	2.87741	3.02407	3.52905	3.47112	3.20741	2.55903	3.26343	0.979404	1.01482	2.08448	0.921429	0.919723	1.60424	0.0148726	0.0382542
CAST	10.6682	10.6237	10.245	10.2796	9.60366	8.95473	7.9124	8.00852	8.12215	8.65431	8.57682	8.59001	1.83571	3.02545e-11	1.47607e-09
PJA2	9.82109	10.0691	10.491	9.90765	9.33385	9.03767	8.83586	8.71349	8.56469	8.83924	8.81021	8.95656	1.06275	2.48508e-06	2.58842e-05
LOC117024815	8.30514	8.2658	8.27582	8.23198	8.925	9.90844	11.9799	11.7687	11.9049	11.78	11.2462	10.9433	-2.84816	2.35143e-20	1.04156e-17
PLOD3	8.63961	7.51918	7.69073	8.27959	8.91409	9.3065	9.5067	9.51699	9.55889	9.44232	9.54762	9.62281	-1.00689	0.00019345	0.00102073
LOC117024819	4.77879	4.67025	3.39087	4.40456	3.58287	2.55903	2.7517	0.979404	2.34557	2.41186	1.47922	3.17405	1.94578	0.000496732	0.00226095
LOC117024823	4.83335	4.72687	3.65515	4.53586	3.58287	3.9708	3.52536	2.96376	2.83267	4.10484	0.921429	3.30998	1.19488	0.0116605	0.0313279
LOC117024828	3.53362	3.93256	3.23804	3.59675	3.68905	2.55903	0	1.96899	0	0	0	0	4.39316	6.80077e-06	6.07394e-05
LOC117024833	6.9136	6.07146	6.5513	5.71304	5.19745	6.64156	5.42819	4.54522	3.48627	5.27851	4.97249	4.79455	1.45244	4.1118e-05	0.00027695
LAMTOR4	8.90778	8.89161	9.08188	9.57317	10.347	10.5282	10.6379	10.5622	11.4383	10.7572	10.7912	11.2276	-1.22628	6.45749e-05	0.000407088
REEP5	10.9448	10.8698	11.0735	10.9347	10.2408	10.0105	9.22036	9.17775	9.11159	9.58512	9.7985	8.86572	1.40498	7.18132e-10	2.26144e-08
TMEM167A	11.1635	11.4437	11.4438	11.155	10.5623	9.9216	9.69316	9.69665	9.79101	9.97873	10.1064	9.73878	1.19736	6.132e-07	7.77041e-06
ENC1	8.29059	7.81526	8.82106	7.16251	8.67661	7.6969	9.95729	10.034	10.1677	10.0496	10.1894	10.6112	-2.0001	2.47144e-14	2.73679e-12
SDHA	12.8687	12.5283	13.1615	12.7926	13.5088	13.9286	14.3799	14.3975	14.3078	14.3423	14.3673	14.0763	-1.10489	8.25232e-07	9.97867e-06
CWC27	7.30969	6.87273	7.14194	7.03512	6.36552	6.13919	5.22197	5.91338	5.78384	5.89098	5.841	5.76832	1.12779	3.4887e-06	3.42862e-05
FCHO2	8.39857	9.08	9.51509	8.87391	8.06739	7.01346	6.59373	6.67316	7.09537	6.76872	7.28226	7.78379	1.60009	4.45972e-06	4.23146e-05
SLC9A3	2.38741	3.02407	0	2.00965	3.78795	4.29233	0	1.55743	2.02218	1.05686	1.47922	0.919723	2.39887	0.00591259	0.0179188
ASL	12.5675	12.7717	13.2054	12.7876	14.0135	14.4709	15.0744	15.2382	15.3358	15.1164	15.197	14.988	-1.67717	2.55765e-08	5.18984e-07
NAIP	4.98565	4.72687	4.65826	5.22196	5.60262	3.55641	3.26343	2.96376	4.11524	4.01128	4.23877	4.54187	1.00722	0.010332	0.0284184
ANKRA2	8.6624	8.9433	8.75218	8.64217	8.28197	7.8997	6.88959	6.84151	7.01795	6.68029	6.73458	6.85843	1.73585	2.1215e-19	7.43939e-17
DMGDH	10.8701	11.784	12.3222	11.7736	11.875	12.3582	12.344	13.229	12.572	13.3896	13.2998	13.061	-1.12602	1.40629e-05	0.000112024
DDX4	4.24692	4.11334	3.06707	3.47112	2.6985	1.56426	0	0	0	2.08448	0.921429	1.4769	3.34138	0.00010249	0.000599831
TENT4A	6.03432	6.19703	6.43305	6.16242	6.98167	6.32676	8.12491	7.80418	6.82365	7.28075	7.65927	7.96976	-1.291	3.01401e-07	4.21711e-06
SSC4D	0	0	0	0	0.937506	0.984499	2.94316	1.55743	1.60469	2.67853	0	1.4769	-3.03924	0.0167331	0.0420877
TRAPPC2	8.71056	8.67487	9.10968	8.15236	7.45784	7.18821	7.22068	7.58808	7.35124	7.18759	7.38614	7.29514	1.03039	0.000440677	0.00204259
LOC117024956	5.03304	4.78136	5.16168	4.7128	6.36552	7.18821	7.96302	7.69342	7.58393	7.5867	7.5806	7.24513	-1.7707	5.13815e-06	4.78084e-05
POLR3G	4.66306	5.31219	3.65515	4.81975	3.68905	3.2939	3.93901	2.96376	3.3485	3.80373	2.19407	2.44857	1.26445	0.00852167	0.0241557
LOC117024960	11.8371	11.9143	12.3016	12.1109	11.379	11.5061	10.6814	10.705	11.0505	10.9269	10.7736	10.7559	1.05541	2.26981e-09	6.12265e-08
ALDH7A1	10.9135	11.0821	11.221	10.8662	11.2811	12.2698	13.1505	13.3546	12.858	13.3157	13.3123	12.7055	-1.77651	6.02794e-13	4.69733e-11
NUP155	9.7713	9.84123	9.78367	9.65308	9.20554	8.50419	8.41886	8.18265	8.34229	8.45553	8.66526	8.67115	1.06389	1.98557e-06	2.13827e-05
ZNF608	5.86132	5.61188	6.0525	6.61263	5.9186	5.87624	4.18629	5.48299	4.61324	4.1927	4.75091	4.74743	1.32228	3.29874e-06	3.27771e-05
CPLANE1	4.98565	5.51873	5.39647	5.09994	3.68905	3.87782	1.95142	2.28883	2.83267	2.9035	3.43748	3.02397	2.26382	5.83558e-07	7.4582e-06
SLC6A8	6.25023	6.51903	6.97059	6.1826	7.40429	6.78929	7.90091	7.41818	8.31942	7.45076	6.88402	8.35875	-1.07041	0.000259727	0.00130929
CAMK4	1.04127	3.02407	3.77111	2.59568	2.47925	1.97668	0	0.979404	1.01482	0	2.19407	1.4769	2.14159	0.0133996	0.0351531
STARD4	7.89483	8.69275	9.73274	9.21495	8.60042	7.8577	6.0233	6.18789	7.52918	7.52033	6.94809	9.02977	1.24118	0.00651317	0.0193726
SLF1	5.9129	6.21693	6.5018	6.07875	5.65597	5.82735	5.18454	5.20754	4.7833	5.0623	4.84367	5.19653	1.02206	7.12675e-06	6.31688e-05
C7H5orf34	5.28871	5.78186	5.5666	5.81998	5.65597	4.67048	3.64041	2.77186	3.02584	2.9035	3.31323	2.66687	2.56437	1.02191e-13	9.77315e-12
DHFR	5.57149	6.15638	6.11967	4.65619	5.48962	6.17871	7.1737	7.09836	6.68742	7.44182	7.22306	6.63071	-1.30114	1.07972e-06	1.25771e-05
NKD2	2.06148	1.01381	1.63634	1.59354	2.88879	3.77843	4.02623	4.4839	3.93444	2.9035	3.31323	4.30208	-1.6214	0.00403836	0.0130568
ARHGEF28	6.45549	6.17685	6.53499	6.31647	6.69354	6.50833	5.18454	5.38575	5.81032	4.56611	4.8879	4.01434	1.4016	3.40757e-07	4.6898e-06
BCLAF3	5.78032	6.62711	6.09763	6.59768	6.06384	5.13963	3.74696	4.20865	3.61202	4.1927	4.36931	4.64831	2.01788	1.66208e-10	6.38725e-09
CNPY4	4.24692	3.93256	2.87309	4.53586	4.6843	4.67048	6.04435	5.4189	5.27666	5.31812	5.74807	4.92732	-1.26715	0.000102282	0.000598911
CCL24	4.1642	3.02407	1.63634	2.81838	3.68905	2.78068	4.52259	5.48299	3.72769	4.27552	6.9057	4.54187	-2.25017	8.52472e-05	0.000513926
LOC117025132	4.98565	5.07105	4.98081	4.65619	4.63201	4.1405	3.40033	3.28464	3.83476	3.09809	2.45153	3.02397	1.64965	2.9439e-06	2.98684e-05
EFNA5	3.98301	5.31219	5.20356	5.05686	3.88051	3.9708	3.26343	3.54697	3.83476	2.67853	2.66992	3.30998	1.52116	0.00025652	0.00129492
NDUFS6	7.69571	7.80872	8.44687	7.83934	9.19432	9.39304	10.5606	10.4434	10.5263	10.4524	9.98314	9.9693	-1.78316	3.33319e-09	8.67146e-08
POC5	5.93802	6.34907	6.26521	6.65658	5.98264	5.7243	4.8912	5.04721	5.15794	4.56611	4.54533	4.69872	1.3811	1.47361e-08	3.22126e-07
DROSHA	7.40283	7.6712	7.71265	7.87078	7.29922	6.95776	6.36189	6.63135	6.02904	6.53659	6.45478	6.00707	1.17034	1.4472e-08	3.16937e-07
FIS1	9.01198	8.7069	8.90596	9.21004	10.1143	10.534	10.5376	10.8173	10.8304	10.7399	10.5371	10.225	-1.04855	0.000458904	0.00211508
WDR36	8.76771	8.61237	8.60758	8.68878	7.39647	7.39528	6.44338	6.35133	6.42147	6.35808	6.40999	7.11197	1.82239	1.09393e-10	4.48007e-09
LOC117025196	4.1642	2.34396	2.05768	3.7123	2.88879	2.78068	0.967795	1.55743	2.60958	1.66029	1.47922	2.19125	1.6468	0.0108439	0.0295585
YTHDC2	7.06946	7.01595	8.11504	8.21248	7.76149	6.92328	6.04435	5.48299	5.70135	6.17606	6.37933	6.57782	1.51888	1.6859e-07	2.6034e-06
ZNF366	3.53362	4.67025	3.52905	3.91889	3.88051	2.29705	4.58137	5.68722	4.83581	4.56611	5.23472	5.42332	-1.38991	0.000261362	0.00131635
ZBED3	4.39937	3.48444	4.32041	3.91889	4.57775	4.67048	5.98026	5.91338	5.19861	5.99239	5.30164	5.61925	-1.46358	3.09936e-07	4.30924e-06
VAMP7	11.9663	12.0033	12.0897	11.9743	11.4138	11.0819	10.2725	10.4742	10.3925	10.4289	10.4504	10.6154	1.35729	3.06749e-13	2.5816e-11
PPEF1	0	2.34396	1.03871	1.00644	0.937506	1.97668	4.26011	4.54522	3.19617	2.41186	4.84367	3.65452	-3.20888	3.32623e-06	3.29724e-05
CEP120	8.6624	8.73132	8.72368	8.60527	7.60073	7.33534	6.95774	7.11867	7.08456	7.48596	7.7278	7.41306	1.06023	8.35647e-05	0.000505957
BCORL1	5.75227	6.19703	5.43214	5.6273	6.33313	7.02435	7.27512	7.36815	6.74346	7.61082	7.24022	8.4862	-1.4066	1.91502e-05	0.000145001
EMB	0	3.02407	3.39087	2.00965	2.2206	0	0	0	0	0	0	1.4769	3.4858	0.0138314	0.0360722
FYB1	8.11452	7.13581	6.61476	7.9728	5.87427	4.42969	5.69098	5.00418	5.70135	5.39422	5.90697	6.22911	1.45319	0.00155995	0.00591884
UBE2QL1	3.07147	3.19438	1.63634	2.00965	2.47925	3.14225	4.02623	4.4839	4.67218	5.15271	4.16879	3.75323	-1.91204	1.44764e-05	0.000114829
LOC117025254	3.98301	3.72583	4.24219	4.53586	3.68905	3.67169	8.46642	8.44647	8.76752	8.49495	8.1335	8.47901	-4.5569	1.71118e-87	2.88026e-83
RNF180	8.85271	9.68744	9.52131	9.61646	8.48355	8.94331	8.27491	8.17297	8.07923	8.40125	8.52874	7.8354	1.02121	8.85353e-06	7.57999e-05
ZFYVE16	7.79527	8.21721	8.45988	8.14209	7.50221	6.58386	5.84286	6.35133	6.35106	7.02954	7.10623	7.2021	1.17633	0.000199626	0.00104872
ANKRD34B	7.70305	7.91001	8.10954	7.53634	6.90662	6.82708	4.8912	4.95982	4.42042	5.72409	5.67422	5.39302	2.35578	1.30826e-15	2.058e-13
FAM151B	9.17401	9.55492	9.77675	9.83461	8.83245	8.05109	7.06461	7.81667	6.38669	8.08268	8.1964	8.10674	1.58599	2.87833e-06	2.92737e-05
DNAH5	9.03834	6.40219	6.0525	6.82009	4.33768	4.96981	3.84618	3.66218	3.19617	2.67853	1.47922	3.54856	4.03022	2.37408e-07	3.48765e-06
KCNN2	6.66554	7.39364	7.48536	8.10556	7.17681	7.98018	8.51246	8.73668	7.39564	8.87951	9.2071	7.8184	-1.00696	0.00145057	0.00556045
ELOVL7	3.77574	4.4185	2.05768	3.91889	3.05688	3.9708	1.54186	1.96899	2.83267	1.66029	2.45153	2.85644	1.59426	0.00341393	0.0113766
LOC117025290	6.78108	7.46195	8.09292	7.98434	7.27385	7.14896	5.95825	6.24445	6.43854	5.6328	5.77187	6.74306	1.35745	7.67693e-07	9.36363e-06
LOC117025294	8.9361	9.14117	10.0945	9.403	9.543	9.98427	10.4643	10.7383	11.047	11.0154	10.7565	10.7129	-1.22604	1.21559e-08	2.7501e-07
ZNF622	7.83592	8.00465	8.17942	7.70627	8.64727	8.61637	9.16859	9.38064	9.45991	9.07136	8.97306	9.23798	-1.016	2.76466e-07	3.93362e-06
MAP3K1	8.5447	9.51729	9.95284	8.84571	8.59018	8.10849	7.87177	7.95867	7.77083	7.92487	8.06772	8.36657	1.06335	0.000193036	0.00101983
SETD9	8.35261	8.85079	8.31933	8.02961	7.31589	7.85161	6.18366	6.99225	6.72966	6.60223	7.23167	7.21947	1.33014	5.76772e-07	7.37707e-06
C7H5orf63	6.48986	6.33092	5.65981	6.12119	5.94026	7.05652	4.93694	5.81722	4.7833	4.69205	4.8879	4.59607	1.34816	8.00306e-06	6.96523e-05
MARVELD2	9.26614	9.30821	8.8177	9.52261	8.94924	8.58362	7.68336	7.61693	7.86857	7.83216	7.73991	7.88522	1.33907	1.09922e-13	1.03363e-11
LOC117025327	4.60152	5.38437	7.22563	5.40486	3.96749	4.29233	3.52536	2.28883	1.60469	3.09809	2.66992	0	3.29493	2.79101e-07	3.96776e-06
CD99L2	5.20842	4.72687	5.20356	5.05686	4.40154	5.61331	6.34503	6.18789	5.98322	6.63396	6.85088	6.08494	-1.32384	3.242e-07	4.48915e-06
ITGA1	10.1353	10.2284	10.1953	10.6504	9.5483	9.09559	8.66633	8.55481	8.41311	9.3498	9.49675	8.92515	1.10202	5.37392e-05	0.000348033
PELO	7.31928	7.30343	7.87697	7.64941	7.9707	7.71717	8.47807	8.69332	8.90902	8.59509	8.74558	8.89303	-1.06863	1.14794e-10	4.66717e-09
NUDT12	10.7107	10.4714	10.4416	10.6211	9.62889	9.94184	8.51999	8.68312	7.98357	9.47554	9.19834	8.84348	1.49197	1.10415e-08	2.52857e-07
C9	15.794	14.4474	14.6974	14.7624	13.7017	13.89	13.5905	13.4183	13.4709	13.4086	13.0504	12.7829	1.4084	4.58909e-06	4.33953e-05
SLCO4C1	2.38741	4.11334	4.53245	1.00644	3.05688	0.984499	0.967795	0	1.60469	0	0.921429	0.919723	3.43182	0.000628676	0.00274498
HAPLN1	2.87741	2.02066	1.63634	1.00644	2.47925	2.78068	4.52259	4.60405	2.60958	3.91123	1.88048	2.85644	-1.66995	0.00811824	0.023247
SKP2	3.53362	3.83289	5.11854	5.18242	4.40154	5.13963	3.84618	3.8682	3.02584	3.68756	3.84898	3.30998	1.10706	0.00450313	0.014304
ELK1	7.63557	6.87273	6.88309	7.22222	8.13001	7.86378	8.6145	8.36802	8.33774	8.54589	8.59027	8.70853	-1.02279	8.72164e-06	7.47087e-05
GULP1	3.07147	4.72687	4.65826	4.2601	2.88879	4.05814	3.40033	3.42176	3.3485	2.67853	3.02714	1.87784	1.15609	0.0139203	0.0362761
SAG	3.07147	1.60334	2.05768	3.59675	2.88879	1.97668	0	0	0	0	0	1.4769	3.99173	0.000310139	0.00151619
CNTNAP5	0	1.01381	1.63634	1.59354	0	0.984499	0	3.1331	2.02218	3.42272	2.85956	2.19125	-2.31927	0.0148048	0.0381083
BARD1	3.98301	3.34668	4.39461	4.09956	4.20078	2.78068	3.40033	2.28883	3.19617	2.67853	2.85956	1.87784	1.21834	0.00839265	0.0238583
KYNU	8.92672	8.98453	9.06778	9.16257	8.09663	9.27949	9.49336	9.56774	10.0532	10.305	10.5681	10.9322	-1.28175	2.08009e-06	2.2217e-05
LOC117025477	5.43702	4.83386	5.68959	4.59728	5.75709	4.42969	6.63594	6.46677	6.61415	6.35808	7.04894	6.66914	-1.45662	5.14209e-08	9.30662e-07
MLPH	3.65975	4.27398	3.52905	4.2601	4.96357	5.64187	3.26343	4.28254	2.02218	2.41186	3.75658	1.4769	1.49872	0.00596206	0.0180492
SLC25A12	5.53903	6.21693	5.80292	5.84552	5.51871	5.90008	4.63786	4.8668	4.72881	4.10484	4.93082	5.16101	1.07056	1.41647e-05	0.000112569
DHRS9	2.38741	3.48444	4.24219	4.2601	3.68905	2.29705	2.27005	2.96376	1.01482	2.41186	1.88048	1.87784	1.63965	0.00488997	0.0152989
BBS5	6.65042	7.12531	7.5917	6.83292	6.45854	6.0137	4.79513	5.04721	5.1161	5.19587	4.8879	6.02694	1.64694	6.92282e-08	1.20005e-06
LOC117025611	7.93281	5.95777	6.36085	7.39648	6.45854	6.96907	6.04435	5.76662	4.83581	4.91508	4.4304	4.64831	1.79808	1.89169e-06	2.04897e-05
PPIG	8.83276	9.40898	9.3709	9.28662	8.76728	8.44059	6.39504	6.85368	7.09537	7.78347	7.65287	8.31498	1.57882	1.58665e-07	2.46826e-06
KLHL30	2.87741	0	0	0	1.50102	2.55903	7.1737	0.979404	1.01482	6.86546	1.88048	0	-4.33415	0.0130704	0.0344411
PMS1	7.09202	6.93415	7.45099	6.87072	6.19578	5.80227	5.22197	4.60405	5.02858	5.23778	5.64874	5.51057	1.59938	7.8817e-08	1.33198e-06
LOC117025649	1.04127	0	2.38337	2.59568	2.47925	2.29705	3.11217	3.42176	3.93444	2.9035	3.43748	4.09183	-1.76005	0.00176861	0.00657447
GPC1	5.20842	7.29409	5.68959	5.09994	8.00708	8.16369	8.50109	7.87157	8.59166	7.9055	8.96017	7.39788	-1.20209	0.0127737	0.0338115
LOC117025674	5.9129	6.41947	6.37924	6.37025	5.39865	5.3619	4.63786	5.1296	4.67218	5.39422	4.48901	5.19653	1.10819	0.000106159	0.000617438
HMGB3	4.1642	5.15599	6.11967	5.6273	5.45993	4.61394	6.14521	6.64542	5.9359	6.86546	6.9057	6.14071	-1.18171	0.000234181	0.00119983
C8H2orf69	6.34716	6.96977	7.41579	6.5673	6.71883	5.3619	5.14611	5.28149	4.93541	5.19587	5.16453	5.56593	1.48374	8.54048e-07	1.02754e-05
LOC117025701	9.45197	9.12809	9.35241	9.3549	8.60042	8.39099	8.00657	7.78524	8.16894	8.23012	7.88882	8.0593	1.0715	2.37013e-07	3.48765e-06
ABI2	9.51592	9.42405	9.58013	9.45577	9.44411	8.89667	8.00657	8.01395	8.23397	8.49063	7.98868	8.07847	1.2591	4.3461e-15	5.83263e-13
AGPS	10.0841	10.2611	10.3813	10.1069	9.4944	9.17834	8.27491	7.80418	8.11685	8.72601	8.78412	8.42388	1.58621	4.94905e-11	2.23931e-09
RIF1	8.43871	8.8854	8.53562	8.81695	7.74312	6.82708	5.10663	5.88994	6.40418	6.69541	7.27395	8.01523	1.50856	0.000396963	0.00186795
LOC117025728	1.04127	1.01381	0	2.59568	2.6985	2.55903	3.64041	2.28883	3.61202	3.09809	3.31323	3.54856	-1.59807	0.00959253	0.0267011
LOC117025748	9.49914	9.57434	9.2784	9.90765	8.96782	8.81752	8.37799	8.55481	8.08467	7.97529	8.04348	7.91751	1.21262	9.29215e-09	2.17835e-07
ASB1	6.10255	6.11454	6.09763	5.98993	7.20393	6.15908	7.85994	7.59535	7.33309	7.71093	7.84462	7.45765	-1.3054	3.52203e-08	6.78293e-07
ORC2	8.13095	8.5743	8.21569	8.41369	7.58706	7.13897	6.63594	6.80436	6.45542	7.088	6.92705	6.75502	1.30418	9.66112e-08	1.59427e-06
UBR3	10.9292	11.3364	11.5115	11.4916	10.7154	10.0656	9.67471	9.47624	9.44096	10.4745	10.3997	10.2389	1.07697	9.43671e-05	0.000560871
KCNJ13	2.65311	2.34396	2.05768	2.00965	1.50102	2.29705	0.967795	0	1.01482	1.05686	0	0.919723	2.45122	0.0128023	0.0338657
EIF1AX	12.0414	12.1192	12.3344	11.1357	10.6429	10.3941	10.4866	10.5769	10.6921	10.0569	10.1285	10.2077	1.25317	6.1624e-05	0.000391112
SPIN3	2.87741	3.72583	3.52905	3.59675	3.05688	3.77843	2.27005	1.55743	1.01482	2.41186	2.19407	2.19125	1.71951	0.00106888	0.00430314
BZW1	12.8687	12.7443	13.1428	12.5926	11.8513	11.3065	11.2714	11.3811	11.4833	11.4147	11.5684	11.6736	1.07119	4.88564e-05	0.000320855
AOX1	12.347	11.6426	11.8263	11.6576	11.2082	11.6874	9.70312	10.4899	10.0834	10.8394	11.129	11.2266	1.09164	5.28091e-05	0.000343066
DOCK11	5.07893	6.27505	6.56743	6.10012	5.45993	4.77731	4.58137	4.20865	4.55179	4.86247	5.16453	4.01434	1.26954	0.000294957	0.00145636
SSB	9.32444	9.18478	9.46861	9.14982	8.57641	8.08268	6.44338	6.74025	7.36917	7.45964	7.71557	8.30281	1.57518	5.03282e-07	6.5924e-06
KCNE5	0	1.01381	0	1.00644	1.90521	0	3.26343	2.96376	3.19617	3.42272	2.19407	0.919723	-2.927	0.00186509	0.00687543
SLC16A14	0	2.83094	2.64891	1.00644	2.6985	1.56426	0.967795	0	0	0	0	0	3.73915	0.00414984	0.0133531
NCKAP1	10.9525	11.2653	11.2114	10.9114	9.83521	9.44055	8.86868	8.90404	9.63308	9.08864	9.4366	9.81931	1.416	4.11504e-06	3.9693e-05
GCA	5.50582	6.23657	7.03	6.84563	6.08344	5.85201	4.52259	5.00418	5.58346	5.50133	4.97249	5.79173	1.08526	0.000569415	0.00253456
COL6A3	3.07147	3.83289	3.77111	2.33222	2.2206	5.09901	6.47473	5.4513	3.93444	5.39422	6.63429	4.16537	-2.02116	0.000324228	0.00157547
PLEKHM3	5.36477	6.93415	6.90864	6.68515	6.6678	6.09856	5.63658	4.66057	5.1161	4.91508	5.33398	5.42332	1.34053	4.44932e-06	4.22874e-05
ITM2C	5.98697	6.41947	5.77541	6.2415	7.64098	6.86391	9.11239	7.00322	7.16884	6.86546	6.51243	7.54979	-1.04213	0.0159635	0.0405093
GPD2	6.96337	7.85391	7.45966	7.31655	7.50948	6.50833	6.39504	6.04659	5.78384	5.94257	6.348	6.91283	1.04825	6.90434e-05	0.000430262
PRKAG3	2.87741	2.6079	2.87309	3.3335	3.20741	2.29705	2.53088	0.979404	1.60469	1.66029	0	0.919723	1.86671	0.00720109	0.0210641
EPB41L5	11.2866	11.1123	10.9116	11.081	10.3038	9.98845	9.64057	9.63099	9.63864	9.70014	9.81435	9.48598	1.19707	3.2404e-08	6.2982e-07
ITGAV	11.8186	11.4203	11.424	11.3792	11.0321	9.93897	8.63892	9.12851	9.3079	9.44679	9.26064	10.2368	1.8536	8.32863e-10	2.59606e-08
ARHGAP15	5.78032	5.67079	6.30423	5.87061	5.42961	3.9708	3.64041	4.35283	3.48627	4.10484	3.75658	4.30208	1.73922	1.91833e-06	2.07382e-05
FBXO36	3.39539	4.02578	3.39087	4.2601	4.4627	1.56426	2.27005	2.55047	1.01482	2.08448	2.66992	3.4342	1.41154	0.0146263	0.0377593
TLK1	9.60486	10.0133	9.73274	9.93913	8.75816	9.08263	8.18774	8.32058	8.48474	8.58294	8.62988	8.38593	1.15083	1.68411e-07	2.60303e-06
PDCD1	1.04127	0	2.64891	2.00965	3.05688	1.97668	3.84618	3.54697	3.3485	3.42272	3.84898	3.65452	-1.77808	0.00110408	0.0044142
MAB21L4	3.07147	2.6079	3.52905	3.59675	4.04951	2.78068	1.95142	2.28883	2.34557	1.66029	0	0	2.12816	0.00131296	0.00510602
LOC117025999	5.63431	6.25594	6.37924	6.58257	5.65597	6.53902	5.36267	5.38575	5.07301	5.27851	5.16453	5.1246	1.00721	2.64451e-05	0.000191163
PGAP1	5.43702	6.29391	6.5513	6.58257	5.00528	4.72488	3.64041	3.54697	3.72769	4.56611	4.01773	4.48556	1.95711	4.46485e-07	5.96448e-06
UPP2	11.7356	11.5358	12.0182	11.7843	10.9716	13.0458	13.5435	13.553	11.5788	13.8618	13.8113	12.558	-1.34581	0.000364649	0.00174418
CCDC148	2.38741	2.34396	3.39087	1.59354	0	1.56426	0	0	0	1.05686	0.921429	0	3.37984	0.00655823	0.0194929
C8H2orf76	5.98697	5.78186	6.00592	6.27947	5.51871	5.17913	4.39731	4.35283	4.55179	4.69205	4.30552	4.79455	1.34513	2.82886e-07	4.01141e-06
DBI	10.8016	10.6357	10.806	11.1036	10.9775	11.0369	11.6231	11.697	12.0043	12.7976	12.0809	12.2831	-1.23468	1.84916e-09	5.12769e-08
LOC117026039	2.06148	0	2.64891	3.01125	2.6985	3.14225	5.10663	4.81794	3.02584	5.01488	4.59954	3.84562	-2.22851	1.76423e-05	0.000135534
LOC117026043	1.63974	3.61017	4.15948	2.00965	3.34371	1.97668	0.967795	1.55743	0	0	0	0.919723	3.55925	0.000348985	0.00167784
COL5A2	5.07893	4.54986	4.65826	4.09956	5.33465	5.58418	7.00144	6.67316	6.40418	6.53659	6.05009	5.53852	-1.49555	1.60416e-06	1.77289e-05
CERS6	8.05263	8.10953	8.04765	8.04622	5.367	6.17871	6.37856	5.71418	4.72881	6.46781	5.86333	5.29812	1.78362	3.90089e-05	0.000265078
TTC21B	9.25619	8.39372	8.45122	7.87698	7.12099	7.52359	6.3107	6.38526	6.83659	7.16604	7.29052	7.44294	1.31048	9.54532e-05	0.000565906
LOC117026088	1.63974	2.6079	2.38337	2.59568	2.2206	2.97276	2.27005	0	1.01482	0	0.921429	0.919723	2.00952	0.018316	0.0451585
COL3A1	6.6805	6.45343	6.80362	6.14195	5.8966	7.34406	11.1631	10.8571	9.10626	10.636	9.27945	8.37434	-3.6204	2.12399e-18	5.95849e-16
STAM2	9.29559	9.81372	9.99965	9.64764	9.03732	7.99132	7.50506	7.47444	7.89356	7.71835	8.05323	8.33504	1.56937	6.91057e-08	1.19916e-06
LOC117026108	0	1.01381	0	0	0	0	1.54186	2.96376	3.19617	2.08448	2.19407	2.66687	-4.22937	0.000106703	0.000620172
DNAJC10	9.90945	9.72789	9.88045	9.50468	8.91409	8.92018	8.32737	8.43436	8.3737	8.52488	8.85268	8.31902	1.0504	9.53049e-07	1.13332e-05
BOK	7.55669	7.59719	7.24581	7.69929	8.71168	8.32207	9.52553	9.1558	9.43033	9.1365	8.76646	9.27376	-1.28973	3.07418e-07	4.27995e-06
CARF	5.93802	5.7274	5.46695	5.59755	5.08524	4.36265	1.54186	2.55047	2.02218	3.42272	3.31323	2.85644	2.8775	3.72847e-12	2.30726e-10
PECR	9.69048	8.75534	9.38235	9.30285	8.57294	10.2623	10.7983	10.9774	10.3525	11.1178	10.6124	10.2922	-1.2853	2.71901e-06	2.78554e-05
LOC117026124	1.63974	1.60334	1.63634	3.3335	0.937506	2.29705	0	0.979404	0	0	0	0	3.75857	0.00218394	0.0078413
DDX18	10.464	10.3221	10.2425	10.189	9.59344	9.09559	8.24795	8.87448	9.08472	8.93151	8.96017	9.61955	1.0499	6.64822e-05	0.000416615
PDE1A	5.93802	5.45311	5.28384	4.91931	4.87635	4.1405	4.39731	3.8682	2.60958	4.35383	4.59954	4.09183	1.1369	0.00252852	0.00889261
LOC117026134	4.98565	5.48629	4.77398	5.53613	4.92062	5.7243	6.76833	7.00322	7.76407	7.14417	7.00944	7.36704	-1.95755	2.09322e-15	3.10578e-13
COQ10B	9.0001	9.8635	9.85932	9.88011	9.35417	8.94044	10.3643	10.389	9.88745	11.0548	10.8178	10.4687	-1.00659	3.15926e-05	0.000221017
IGFBP2	9.89028	9.0636	8.90596	9.99012	10.7472	12.0543	13.4958	12.2268	13.5441	12.8662	12.4452	11.886	-2.33398	4.07471e-07	5.50446e-06
PTMA	9.82782	9.27774	9.26857	8.98437	8.97571	9.71873	10.9278	10.7118	11.0902	10.8189	10.6761	10.9236	-1.48616	3.36929e-16	6.44453e-14
DCAF17	6.82213	7.95811	7.42467	7.52848	7.65415	6.82708	6.41134	6.38526	5.45508	6.50261	6.75861	6.22911	1.09539	2.62308e-05	0.000189818
ASDURF	0	0	0	1.59354	0	0	4.98127	4.8668	4.42042	5.35667	5.42685	5.23119	-6.51791	3.0469e-13	2.57715e-11
FN1	12.3705	12.92	13.0416	13.1156	11.8852	13.4372	14.8855	15.4569	14.1535	15.4426	14.9889	14.5708	-2.10727	6.51058e-14	6.56204e-12
MAP3K20	7.49033	7.81526	7.52719	7.74071	6.75596	6.42862	6.08554	5.28149	5.78384	6.69541	6.19797	5.90341	1.33672	4.30635e-06	4.1131e-05
METTL21A	9.56712	9.40031	9.3869	9.4391	8.90861	7.82071	7.53511	7.24418	7.27723	7.39628	7.03917	7.577	1.83989	1.05021e-12	7.65246e-11
BAZ2B	6.75305	7.7416	7.98298	8.39652	7.36478	6.64156	5.32876	5.84187	5.75687	5.75328	6.68531	6.56429	1.55717	2.98788e-06	3.02235e-05
LOC117026195	11.3737	11.5652	11.5312	10.9517	10.5411	10.2485	9.66964	9.90984	10.5917	9.5729	10.0491	10.3146	1.05594	5.47046e-05	0.000353198
MARCHF7	9.42558	9.71919	10.0071	9.55393	9.07698	8.67971	7.38645	7.66607	8.18927	7.64237	8.10098	8.06892	1.60414	1.05739e-11	5.83538e-10
LOC117026205	0	0	1.03871	1.00644	0.937506	1.97668	2.7517	1.96899	1.60469	3.80373	2.45153	2.44857	-2.43625	0.00606001	0.0183095
RAMP1	4.83335	4.67025	4.32041	5.26044	5.04581	6.37859	7.21141	6.35133	6.98346	6.21854	6.67272	6.32851	-1.44615	1.89608e-05	0.00014402
LOC117026224	5.40135	5.83435	4.32041	4.53586	3.96749	4.21841	3.40033	3.76887	4.27589	2.9035	3.75658	4.64831	1.02177	0.016502	0.0416123
NMI	10.05	10.0275	9.84946	9.92872	9.53056	9.14879	8.42288	9.1134	8.42601	8.88611	8.72743	8.35875	1.10782	5.11853e-08	9.28395e-07
NDUFB3	8.92672	8.41972	8.98013	8.73392	8.97046	9.50803	9.8191	10.0138	9.97783	10.3306	10.1434	10.021	-1.10015	2.54592e-09	6.80205e-08
STRADB	9.51592	9.56272	9.12339	9.24165	8.46498	8.62354	7.9238	7.95303	8.30553	8.18263	8.13808	8.12068	1.03852	6.97502e-07	8.66447e-06
GYPC	4.24692	3.72583	4.24219	4.96663	5.30155	5.39583	6.6634	4.95982	6.68742	5.66387	5.99048	6.17672	-1.39354	0.000125622	0.000709552
SPP2	9.67562	9.81045	9.81947	9.49665	10.0769	11.4288	12.3496	12.324	12.0053	12.3091	11.6956	11.1573	-1.80857	3.17867e-08	6.19252e-07
LNPK	7.13609	7.37604	7.49382	6.76762	6.24883	6.46103	5.55092	5.74063	5.72937	5.78189	6.06943	5.88176	1.19596	1.45868e-06	1.63254e-05
AGXT	12.8683	12.7641	12.9608	12.8001	13.8742	14.3497	14.6272	14.8704	14.8955	14.9072	14.5783	14.4113	-1.31433	2.85504e-06	2.90545e-05
XRCC5	8.83944	8.18726	8.48981	8.24643	7.78563	8.0188	7.01216	7.01411	6.64391	6.86546	6.75861	6.6045	1.48344	1.62465e-13	1.45458e-11
RBM43	7.63557	8.15151	7.92783	7.87698	7.03299	6.58386	6.00194	5.35183	6.40418	6.45009	6.06943	6.36018	1.49248	1.61959e-07	2.51484e-06
LOC117026298	3.53362	2.83094	1.03871	1.59354	2.6985	5.05722	5.29403	5.20754	4.67218	3.68756	3.65785	5.33045	-1.48592	0.0145926	0.0377301
LOC117026303	10.8594	10.6901	10.5026	10.6594	10.1806	10.6848	9.68815	9.7101	9.74027	9.07714	9.34636	9.16366	1.13294	1.05998e-10	4.36226e-09
IFIH1	10.0355	9.76216	9.09028	9.31889	8.50914	9.50997	7.7617	8.39326	7.46396	8.02999	8.36236	7.1396	1.52517	4.98367e-08	9.08832e-07
FARP2	8.9361	8.77896	8.43373	8.97283	8.98617	8.79862	6.80579	7.52859	6.99505	6.96862	7.24022	6.61766	1.78107	5.36765e-22	3.01161e-19
KCTD18	7.60453	7.41964	7.84425	7.56737	7.01268	6.95776	6.47473	6.72708	5.88697	6.35808	6.54041	5.94577	1.0897	1.04409e-06	1.22297e-05
PTPRN	3.53362	2.34396	3.52905	2.81838	3.05688	4.87677	4.98127	5.4189	4.83581	5.35667	4.93082	4.16537	-1.47264	0.000592607	0.00261599
LOC117026321	9.39869	8.99032	8.50664	9.68172	9.1898	8.1881	7.8055	7.97548	8.49294	8.24047	7.46125	8.21028	1.01351	0.000114278	0.000655821
NCKAP5	3.65975	2.6079	2.87309	1.00644	2.2206	1.56426	4.74459	4.95982	4.11524	4.10484	4.09523	3.93244	-2.01516	2.8566e-05	0.000203274
MARCO	10.2196	9.43895	9.44916	9.67639	10.2495	10.102	11.5422	11.5505	11.5993	11.3173	11.4063	11.4564	-1.58585	1.24701e-18	3.6824e-16
B3GNT7	1.04127	2.83094	1.03871	2.33222	1.90521	2.29705	4.18629	3.66218	4.11524	2.9035	3.17727	3.17405	-1.83278	0.00091435	0.00378327
C1HXorf21	2.65311	3.34668	4.32041	3.91889	3.88051	2.55903	4.26011	4.35283	5.67277	4.69205	5.013	5.23119	-1.44572	0.00030375	0.00149015
LOC117026345	5.83482	5.7274	5.90799	6.2415	5.23299	5.01418	1.95142	2.28883	2.02218	2.9035	1.88048	3.17405	3.5181	2.66887e-18	7.13054e-16
IHH	1.63974	2.83094	1.03871	1.59354	1.90521	4.21841	5.36267	3.66218	4.11524	5.19587	4.16879	3.93244	-2.08348	0.00044075	0.00204259
WDSUB1	6.66554	7.6567	7.36133	6.45565	6.47347	6.03539	4.98127	5.1691	5.70135	5.72409	5.45653	5.36208	1.48576	5.44723e-07	7.04208e-06
KANSL1L	9.5325	9.16698	9.45783	9.30975	8.57986	8.66239	7.89512	8.00306	7.53713	8.1055	8.46447	8.13448	1.11584	2.95256e-07	4.1553e-06
CCDC173	3.07147	2.6079	3.77111	4.18206	1.50102	2.55903	0.967795	0	0	2.41186	0	1.4769	2.83018	0.0012147	0.00477483
PHOSPHO2	8.89821	9.4474	9.13155	9.53247	8.73665	9.28855	7.62866	8.24866	7.83027	8.72232	8.32262	7.1487	1.13206	8.87718e-06	7.59251e-05
SGO2	5.32724	4.78136	5.32237	5.18242	3.68905	3.77843	2.7517	3.8682	3.93444	3.80373	3.31323	3.93244	1.23548	0.00208123	0.0075239
LOC117026373	0	2.34396	2.38337	1.00644	0	0	1.54186	1.55743	4.27589	1.05686	4.36931	2.66687	-2.39565	0.0162116	0.0410276
NUDC	8.21555	7.6784	7.23575	8.30743	8.85259	9.22627	9.52553	9.68648	9.59551	9.29874	9.38545	9.79054	-1.15574	5.15861e-05	0.000336811
SNIP1	4.39937	4.83386	6.41533	5.94338	6.45854	5.25504	6.85427	7.05685	7.38687	6.60223	6.69779	7.40549	-1.30057	0.000116714	0.000667644
C1QA	10.1474	9.76723	9.96659	9.83142	10.487	10.039	11.0382	10.9725	11.4833	10.9546	11.2096	10.9129	-1.05002	3.01764e-10	1.05161e-08
TMEM52	5.72367	5.45311	5.3599	5.50442	7.30758	7.76339	7.98496	7.91287	7.28669	7.69597	7.67197	7.74233	-1.19817	0.00273734	0.00949412
EYA3	6.84886	7.51918	7.47684	7.6127	7.57326	8.06698	8.80536	8.94443	8.27257	8.90574	8.92079	8.34695	-1.17001	4.54747e-08	8.42985e-07
SPATA1	8.23087	9.00757	8.88037	8.32569	7.17681	7.24516	5.36267	6.38526	5.91164	6.90502	6.88402	6.40641	1.91896	4.30063e-08	8.06105e-07
CTBS	11.3251	12.2712	11.9187	11.5765	11.3666	11.1406	10.3164	10.131	10.1729	10.8067	10.9735	10.2207	1.17827	4.70373e-07	6.2292e-06
PIN4	5.36477	4.67025	3.52905	4.40456	6.53172	6.13919	6.97975	7.15847	6.82365	7.26056	7.04894	6.83608	-1.59406	4.82341e-05	0.000317387
ATP5IF1	6.58833	6.65656	6.59916	6.35254	7.9707	8.37406	8.7742	8.9754	9.20687	9.00616	8.89664	8.83224	-1.64084	7.53782e-07	9.21399e-06
PPP1R3G	7.43847	7.64205	7.87697	7.66384	9.05729	9.2025	10.8478	9.6132	8.84961	10.8352	9.16727	8.99489	-1.63656	8.82371e-05	0.000529108
PLA2G5	4.93665	4.02578	3.65515	3.7123	5.62954	4.92404	5.42819	5.57408	6.2959	5.80994	4.09523	6.36018	-1.11601	0.00835178	0.0237662
PLA2G2A	11.7306	9.54117	7.95873	10.4506	9.91123	6.62735	5.69098	3.42176	4.67218	1.05686	4.23877	4.16537	5.82402	3.20926e-12	2.03076e-10
MBOAT1	4.60152	3.83289	4.15948	4.65619	3.88051	3.43112	5.36267	5.54435	5.55242	5.53533	4.4304	3.93244	-1.066	0.00372504	0.0122317
FOXQ1	5.60324	4.02578	5.46695	4.33414	5.7813	6.15908	7.9238	7.43448	6.65856	7.36826	8.18758	6.65644	-2.09601	1.75836e-08	3.72754e-07
GPX7	5.07893	5.15599	6.3974	6.5673	5.65597	7.25443	6.20251	5.35183	4.7833	5.27851	4.36931	4.48556	1.03386	0.0132894	0.0349129
LOC117026546	4.24692	2.02066	3.52905	3.47112	3.46824	3.14225	0	1.96899	1.01482	0	0.921429	0.919723	3.36538	2.30986e-05	0.000170375
GIPC2	6.43799	7.23675	9.12339	6.26061	6.3	4.77731	6.80579	1.96899	3.19617	3.42272	2.45153	3.84562	2.70015	0.00428408	0.0137195
TOE1	4.72209	5.38437	5.39647	5.81998	5.42961	6.0137	6.06509	6.74025	7.48054	6.21854	6.24973	6.45121	-1.12016	0.000165339	0.000895425
EFCAB7	4.07645	4.11334	5.16168	4.81975	3.68905	4.05814	2.53088	2.55047	3.19617	3.09809	4.23877	3.54856	1.16162	0.00699548	0.0205853
LOC117026587	6.63515	7.58958	7.54359	7.34369	6.71883	6.21717	5.58004	5.63176	5.55242	6.23932	5.94933	5.83745	1.29152	1.69594e-06	1.8621e-05
RAVER2	8.50744	8.29418	8.32409	8.17771	7.20393	6.87598	6.00194	6.04659	6.92407	6.10989	6.37933	6.48032	1.66593	1.52116e-08	3.29951e-07
ALDH4A1	12.0103	12.1212	12.5232	11.6688	12.7362	13.2986	14.1013	14.1795	13.7504	14.0801	14.149	13.4055	-1.47521	1.48509e-08	3.23796e-07
TUT4	9.09527	9.89319	9.74342	9.91219	9.22553	9.09817	8.183	8.34234	7.88735	8.57479	8.58692	8.26985	1.21521	5.803e-09	1.42385e-07
KCNAB2	3.65975	3.19438	4.39461	4.2601	4.52137	4.5551	5.14611	4.35283	5.23816	5.23778	5.69926	5.0095	-1.02861	0.00163544	0.00616109
AURKAIP1	8.83276	8.9433	9.14504	8.77104	9.3582	9.83923	10.3186	10.2382	10.5744	10.3736	10.4045	9.70372	-1.09573	3.86928e-07	5.248e-06
SERPINB6	9.11742	10.0401	8.90596	9.31661	8.77031	7.42844	6.50541	6.14891	7.51315	6.75435	5.92831	6.92346	2.405	2.39332e-11	1.20974e-09
SSR1	11.6446	11.6044	11.5737	11.3737	10.9173	10.0774	10.0077	10.1993	9.98802	10.5017	10.3679	10.0768	1.0884	8.30859e-06	7.18286e-05
GFOD1	7.48181	7.97574	8.13682	7.91366	8.31136	7.79552	9.33156	9.15825	8.17405	9.58309	9.04563	8.79507	-1.12226	1.42748e-06	1.60503e-05
MIER1	9.64545	10.2061	10.2286	10.0213	9.14386	8.61637	7.76804	7.7979	8.32861	8.09983	8.21822	8.38208	1.63809	8.49458e-10	2.63802e-08
LOC117026663	5.9627	6.3847	6.5513	7.56737	6.17765	6.03539	4.02623	5.68722	3.93444	5.60103	5.09075	5.36208	1.48297	6.54674e-05	0.000411174
THAP3	5.75227	5.80835	5.20356	5.84552	5.96161	7.16872	7.42708	7.52859	7.38687	7.65789	7.40148	6.68173	-1.29179	1.95664e-05	0.000147423
LOC117026675	3.77574	4.61131	4.53245	5.94338	5.65597	4.8279	3.11217	3.76887	3.02584	3.56121	3.31323	2.85644	1.87976	7.99605e-06	6.96272e-05
ASAP3	8.93298	9.03305	8.83445	9.07891	9.59173	9.25659	8.54605	8.4939	7.36917	8.49927	8.03858	6.93402	1.04645	0.00013732	0.000763834
HSPG2	7.33827	7.45359	7.08705	6.85823	7.53105	7.99132	8.97938	8.59161	8.68764	8.96621	8.62662	8.81805	-1.36936	3.00554e-12	1.90903e-10
PTP4A2	11.7148	11.9265	12.0262	11.4532	11.2099	10.8049	10.1529	10.4919	10.5471	10.1695	10.36	10.6104	1.18241	2.16975e-08	4.48664e-07
ERRFI1	12.7201	12.5206	12.4663	12.0996	12.665	12.7954	13.6343	13.7226	13.6305	13.5394	13.5067	13.692	-1.06137	1.28658e-14	1.54684e-12
ZBTB40	7.03496	6.75515	7.01831	7.69929	7.41979	7.23582	8.49727	8.68312	8.23397	8.32066	8.72439	7.66837	-1.17305	1.29503e-07	2.05836e-06
LOC117026818	10.2093	10.1477	10.1611	10.1815	10.388	10.9055	11.6742	11.8575	11.9056	12.0308	11.7302	11.5191	-1.43676	2.8505e-17	6.48373e-15
LOC117026821	4.24692	3.19438	4.53245	4.65619	3.46824	3.67169	2.53088	1.55743	0	2.08448	1.88048	2.19125	2.52712	4.59967e-06	4.34398e-05
LOC117026822	4.66306	3.48444	3.52905	4.53586	3.20741	2.55903	0	0.979404	1.01482	2.08448	1.47922	0	3.55409	2.71498e-06	2.7837e-05
IL13RA1	10.2981	10.3751	10.4073	9.91068	9.60874	8.80495	8.40265	8.27605	8.65147	8.25074	8.41621	8.70853	1.53886	6.73713e-10	2.14366e-08
LOC117026831	4.07645	4.02578	4.07174	4.87039	3.88051	4.92404	4.39731	5.20754	5.27666	5.31812	5.94933	5.67067	-1.04274	0.00154573	0.00587572
LOC117026837	5.40135	4.54986	7.90897	3.01125	5.51871	5.25504	2.53088	1.55743	3.02584	2.67853	2.19407	2.85644	3.75416	8.47228e-09	2.00289e-07
IFNLR1	4.66306	5.58149	4.93182	6.2415	6.75596	5.58418	5.22197	5.04721	4.42042	5.31812	4.30552	3.84562	1.05003	0.00703593	0.020679
LOC117026846	3.77574	4.02578	2.87309	3.01125	3.68905	3.2939	2.27005	2.28883	1.60469	2.9035	2.19407	2.85644	1.25432	0.0104272	0.02865
NDC1	8.1472	8.35383	8.37079	8.4599	7.45784	7.00249	6.70365	6.70037	6.70164	6.81098	6.82836	7.15774	1.23644	9.54694e-07	1.13404e-05
LOC117026861	1.04127	1.01381	1.63634	2.00965	0.937506	2.29705	2.94316	0.979404	3.19617	3.09809	3.43748	2.85644	-1.71294	0.0135706	0.0355187
SCMH1	6.8751	6.87273	6.51849	7.22222	7.29922	6.85174	7.52016	8.11853	8.81733	7.75489	7.95269	8.84907	-1.3019	5.89329e-07	7.52624e-06
PRPF4B	9.69785	9.87764	9.70202	9.83461	8.99654	8.87278	8.03839	8.02476	8.13791	8.80131	9.01355	8.78635	1.02676	4.18948e-05	0.000281282
USP33	9.10362	9.44951	9.42502	9.12396	8.35234	8.38677	7.42708	7.45859	7.37805	8.20921	7.94747	8.17065	1.23357	9.53412e-07	1.13332e-05
LOC117026886	1.04127	3.02407	1.03871	3.3335	2.2206	0	0	0	0	0	0	0	4.36602	0.00196127	0.00717032
[truncated: 1,658 more rows]

## Sheet: Table S4 
Table S4 Information of the upregulated and downregulated DEGs for LH (NE lineage)
Gene_name	LH1_1	LH1_2	LH2_1	LH2_2	LH2_3	LN1_1	LN1_2	LN1_3	LN1_4	LN2_1	LN2_2	log2FoldChange	pvalue	padj
ALPK2	1.98794	2.88468	2.54302	4.63665	2.67126	0	2.30621	1.5593	1.65207	0	1.08009	2.49217	0.00381071	0.0456949
CEP192	7.05011	7.26057	8.32905	7.01015	6.96007	5.95366	6.28436	6.46956	6.20666	6.16883	5.50991	1.30862	4.10636e-06	0.000291936
GREB1L	6.11342	7.37598	7.34214	6.83805	7.5889	7.38886	7.55029	8.69952	8.27911	9.2834	7.96909	-1.21495	0.000466617	0.0113175
ADCY1	3.44481	5.91392	4.99547	5.94348	4.54685	7.78047	5.78804	7.11136	7.6068	8.32553	7.68655	-2.35887	1.02193e-07	1.48164e-05
LOC117012314	4.84244	5.15638	5.27273	4.73231	4.37082	3.43294	3.30424	4.21133	3.25873	3.92496	4.05297	1.22253	0.000207293	0.00622921
CFAP69	4.15473	2.88468	2.28169	2.39601	0	1.06273	0	0	1.05062	0	0	4.04838	0.00135659	0.0236338
LOC117012424	3.68559	2.69448	3.76054	3.69351	2.19531	0	0	1.5593	2.40209	2.09572	2.11853	2.09655	0.00339885	0.0423767
SAMD9L	5.11365	7.2433	6.42583	5.20215	3.17868	4.02186	3.68229	3.77149	3.67646	4.02507	3.46303	2.28925	2.10485e-05	0.00109753
SAMD9	4.07232	6.65005	6.59389	4.30446	4.54685	2.91327	3.88854	3.54956	3.67646	2.69094	2.11853	2.54256	6.78955e-06	0.000428716
DBF4	5.79155	5.36236	5.56528	5.8399	5.65029	4.36456	4.06896	5.00692	4.18132	4.98007	4.39609	1.13743	1.0558e-05	0.000614277
LRRC17	0.991974	0	3.12514	0	2.86092	4.20336	4.93517	4.0511	3.67646	4.64456	4.05297	-2.67696	3.73812e-05	0.00170033
KCNH6	1.98794	1.49795	1.55151	0	1.48024	4.97676	5.95793	5.24774	3.08746	2.42381	2.94204	-3.87221	1.83712e-06	0.0001571
XAF1	5.96144	7.85666	8.49655	6.38735	5.54361	5.84854	5.86331	5.54712	6.16418	5.8519	5.32178	1.52209	0.000743718	0.0158093
SP6	0	0.935235	0.97498	0.889625	0.922177	2.68804	1.98527	2.29108	2.40209	1.67035	3.84499	-2.8607	0.00325878	0.0414691
ARL4D	5.62808	5.42497	6.27209	6.57968	5.27011	4.64127	4.88788	5.24774	5.09652	4.76528	4.54122	1.06524	0.00036902	0.00953779
DNAH17	3.44481	4.51683	5.5944	5.5296	5.16607	6.29113	5.83865	6.50092	6.59031	7.52643	6.49399	-1.626	1.60845e-05	0.000859658
LOC117012747	11.1151	10.2534	11.3727	10.7653	10.9248	12.2323	11.6492	12.634	12.3022	12.7934	13.1183	-1.59497	4.97971e-10	1.34075e-07
ENPP7	0	2.21686	2.76419	1.8311	3.43892	4.92598	2.79051	4.4866	2.66837	4.44214	4.73475	-2.04078	0.0014802	0.024861
MX2	5.96144	9.662	10.0581	6.99094	6.62281	6.94198	5.65315	6.26562	6.93158	6.85304	6.59721	2.16285	0.00264529	0.0364183
LOC117012842	7.10296	7.57545	7.77629	7.32601	7.72937	8.23094	8.05187	8.57982	8.49156	8.74434	9.32814	-1.11169	1.71099e-06	0.000149472
TIMP2	10.1476	10.1951	9.88179	9.18621	10.0286	11.4099	11.5676	11.3062	10.8776	11.1679	12.034	-1.51072	2.86256e-11	1.18995e-08
ARL5C	3.79241	0.935235	1.96231	2.61263	2.67126	4.02186	4.56612	4.21133	3.25873	4.28946	3.84499	-1.57202	0.00220116	0.0321997
LOC117013131	0.991974	0	0	0	0	4.43887	2.30621	0	1.05062	1.06451	1.69079	-4.25427	0.00414073	0.0485247
NTN1	9.48775	10.1471	8.48493	10.6429	9.84149	8.08815	7.48824	8.38772	9.06801	7.98372	9.69298	1.24079	0.00179573	0.0281426
TMEM88	0.991974	1.49795	1.55151	0.889625	2.45282	4.02186	4.68153	3.54956	1.05062	3.43605	3.13737	-2.51956	0.00065279	0.0145156
NLGN2	3.57021	3.57851	4.20015	5.32998	4.09673	5.51235	5.65315	5.28425	5.48956	5.16699	5.76765	-1.21041	0.000363423	0.00944206
SHBG	7.39339	7.00796	8.5935	6.85939	8.0693	9.83178	9.05183	9.68419	9.10216	9.23718	11.0755	-2.12689	7.52164e-08	1.17251e-05
WSB1	8.90578	9.09648	8.7602	11.3519	9.52662	11.8835	11.4118	11.1567	11.5691	10.4242	13.0453	-1.90775	0.00142992	0.024448
MMD	9.89681	9.78345	9.89501	9.75049	9.88856	8.48881	8.90815	8.89216	7.92566	8.14817	8.26395	1.36111	3.11075e-13	1.79048e-10
TMEM97	9.7832	8.82771	9.93114	10.5268	9.05209	11.3666	10.9066	10.878	11.0945	11.2315	10.6153	-1.28307	2.43043e-06	0.000196602
SLC4A1	0	0	0	0	0	6.58093	4.56612	4.42255	3.9	2.91624	3.95272	-7.40806	6.69554e-11	2.50497e-08
RFLNB	5.26972	6.32844	4.85812	4.42389	4.6533	3.43294	4.68153	3.96379	3.55019	4.02507	3.60189	1.39424	0.000823672	0.0170042
NSRP1	7.53088	7.85097	7.66401	8.23841	7.86293	6.73635	6.68096	6.74305	6.79905	6.8666	6.51171	1.13154	3.48048e-12	1.68017e-09
G6PC	13.3439	12.6653	13.0043	12.508	13.1637	13.8357	13.6392	14.3162	13.5798	13.973	14.8727	-1.14047	3.82272e-06	0.000279058
SLC16A11	0.991974	0.935235	1.55151	2.14103	1.88163	1.66801	0.990199	5.13235	5.41905	3.28269	1.08009	-2.89156	0.00250326	0.0349126
C2H3orf70	8.36333	6.98737	8.78568	8.71605	8.88736	7.37946	7.38133	7.35389	6.99354	7.26496	6.64617	1.29707	6.65676e-06	0.000427547
CD79B	4.79184	4.45816	4.27401	1.8311	4.43192	3.10805	3.30424	2.77428	2.40209	1.06451	1.69079	1.82369	0.00220366	0.0322048
MPO	2.57156	2.21686	1.55151	0	0.922177	6.53085	3.44156	3.13561	5.48956	4.64456	2.71608	-3.75354	4.10632e-06	0.000291936
ADAP2	6.62792	6.48355	6.42583	5.7963	6.3963	7.27176	8.26117	7.36245	7.54192	7.23391	7.01267	-1.14787	3.23908e-06	0.000247311
TM4SF5	6.41036	5.36236	6.05879	6.31194	5.36715	8.17768	8.18497	7.9215	6.94418	7.86717	8.14407	-1.97682	2.86932e-13	1.71758e-10
CCL16	6.84202	6.0981	6.9943	7.47174	5.97162	8.09965	6.15053	8.43718	7.22813	8.55637	7.91683	-1.14967	0.00273666	0.0371671
LOC117014072	8.67044	8.46397	8.65008	7.80447	8.62166	7.02875	6.86314	7.53897	7.63039	7.16974	6.84103	1.26789	2.44514e-09	5.15374e-07
LOC117014345	1.98794	4.04505	3.6539	3.25201	4.17028	4.76198	4.78839	4.66328	5.18416	5.37101	3.30937	-1.27367	0.00390241	0.0465336
PDZK1	10.3579	9.724	10.8083	8.98241	10.5781	8.87746	9.33791	9.19742	8.68424	9.79323	8.92381	1.04292	0.000465211	0.0113175
GLUL	12.3754	12.8417	13.172	12.0887	12.3222	11.6687	11.2801	11.577	11.5184	12.0062	11.2546	1.04131	9.7873e-07	9.38891e-05
G0S2	12.666	11.1401	12.4084	8.16744	11.1346	7.66137	7.19963	8.65492	6.59031	8.97149	6.73939	3.78898	8.08997e-08	1.24811e-05
RALGPS2	6.23204	6.48355	6.90413	5.98292	6.514	4.36456	3.7891	5.76939	5.85264	5.93146	3.84499	1.26805	0.00183803	0.0284566
LOC117014615	5.5692	5.57053	5.83303	5.23518	6.47098	4.57691	5.02533	4.9168	4	4.76528	3.72855	1.25342	8.3504e-05	0.00310084
IGSF3	3.79241	3.46391	4.95112	4.94693	4.88943	2.91327	2.56859	2.96623	2.40209	2.91624	1.08009	2.13926	1.13611e-05	0.000649045
S100A4	7.26013	8.44522	7.89224	8.22614	6.98067	6.36922	6.95777	6.24724	6.72792	5.37101	5.76765	1.53882	1.97867e-06	0.000166353
S100A12	7.16392	8.27298	7.51203	6.64259	6.82993	1.06273	2.56859	4.4866	4.90345	2.09572	4.60866	3.60821	1.70688e-07	2.36514e-05
S100A8	7.42694	8.84784	7.52722	7.04783	6.94967	2.91327	2.9828	4.60676	3.9	2.09572	5.05792	3.89291	1.38528e-15	1.59467e-12
VCAM1	6.45982	7.22582	7.12978	6.71464	5.84256	8.00498	8.30232	7.56887	7.47399	8.05058	7.80628	-1.14847	4.30953e-06	0.000303294
LOC117014917	5.96144	5.51406	4.95112	4.42389	5.16607	2.42102	4.93517	4.21133	4.34239	2.09572	3.13737	1.47791	0.00279594	0.0375707
LOC117014927	1.98794	3.46391	2.54302	2.80092	3.31466	3.27962	7.61706	6.20978	3.55019	2.91624	2.44802	-2.9261	0.00299541	0.0391863
SYCP1	4.15473	3.57851	3.41361	4.10444	4.17028	1.66801	0	2.29108	2.40209	3.57466	0	2.00182	0.00201125	0.0302496
CSF1	7.42694	8.78658	8.09436	8.58123	7.91736	9.51713	9.74854	8.74933	9.54648	8.65341	9.83526	-1.174	2.84081e-05	0.00138029
LOC117015022	3.79241	4.19628	4.75871	4.48009	4.54685	6.16545	5.59545	6.22863	6.42026	6.56782	4.31765	-1.69849	3.57064e-06	0.000264956
PALMD	6.50764	6.24414	7.67086	5.72831	7.3166	5.84854	6.08914	6.17132	5.14101	6.03114	4.85071	1.10766	0.00226886	0.0327737
SELL	4.84244	5.80044	5.03849	6.19926	4.6533	3.10805	2.56859	3.28718	4.09351	3.11107	4.14669	2.04471	1.04302e-06	9.81685e-05
S100A9	8.69475	9.77746	8.48882	7.83173	7.78897	3.43294	3.7891	5.86888	5.30638	3.11107	5.79686	3.79657	7.63986e-10	1.90551e-07
LOC117015290	1.98794	2.69448	0.97498	1.43584	1.88163	5.70535	1.57188	1.5593	4.34239	2.91624	4.73475	-2.68206	0.00110365	0.0206739
LOC117015308	5.53884	4.19628	5.5052	3.25201	5.67577	3.69796	1.98527	3.54956	2.89308	3.43605	1.08009	2.20728	7.04401e-05	0.00273802
LOC117015317	3.79241	4.8261	4.41128	4.68527	4.43192	6.84965	5.98064	5.31985	5.26678	4.2066	5.19587	-1.2668	0.00246878	0.034593
KCNH1	0	0	0.97498	0.889625	0	1.66801	0	3.28718	3.9	3.70112	2.71608	-4.22702	0.000604225	0.0136178
DDR2	5.68465	5.65131	5.73181	5.4474	5.90853	6.69146	6.43999	6.68963	6.47341	7.32511	6.63004	-1.06263	4.40274e-07	5.27096e-05
LOC117015431	6.09266	6.03928	7.81393	4.86487	6.2848	4.28621	4.88788	5.45406	5.05062	5.8519	5.28102	1.35115	0.00220043	0.0321997
NANP	6.6983	6.65005	6.45788	6.41645	6.59637	5.73515	5.44021	5.63453	5.05062	4.9293	5.36142	1.19742	1.01683e-09	2.37764e-07
DNMT3B	5.07184	5.80044	5.73181	5.5296	5.72543	4.87336	4.30325	4.96256	5.05062	4.44214	2.71608	1.06296	0.00151562	0.0252294
MMP9	1.57425	4.67973	1.96231	2.80092	1.88163	0	0.990199	0	0	0	1.69079	3.85928	0.00137293	0.0238906
NNAT	5.71213	4.19628	4.41128	4.77787	4.75244	6.61338	5.19032	5.98431	6.50779	6.23304	5.98626	-1.31409	6.2789e-05	0.00253271
SDC4	10.616	11.1065	10.5698	12.146	10.5577	12.7689	12.5653	11.7715	12.1783	11.0043	14.5052	-1.77335	0.00359755	0.0440207
ESF1	6.82953	6.77547	6.34245	7.12917	6.514	5.36767	5.83865	5.17185	5.41905	5.33245	5.28102	1.34593	2.6985e-10	8.75752e-08
DSTN	9.21515	8.86488	9.15418	8.76494	9.12328	10.6086	10.7973	11.1425	10.1561	10.8275	10.9397	-1.74368	5.40497e-23	2.69618e-19
TPX2	6.49188	6.58299	6.84477	5.63237	6.80705	5.16366	3.68229	5.24774	3.79255	5.7677	4.05297	1.72886	8.20954e-06	0.000495386
SIGLEC1	5.11365	8.21215	6.84477	4.03109	4.70372	4.50954	4.93517	4.54793	5.22606	5.12248	4.79389	1.76471	0.00264829	0.0364262
TNFRSF6B	11.0879	11.0775	10.8832	12.2121	10.573	12.8274	12.302	11.2069	12.9822	11.6055	13.1919	-1.23345	0.000662697	0.0146272
LOC117016320	1.98794	2.21686	1.55151	4.73231	2.67126	5.44182	4.37359	4.60676	5.26678	5.07656	5.73784	-2.11568	0.000153533	0.004984
STMN3	3.57021	4.5732	4.53662	5.94348	5.72543	6.79411	5.47262	5.79492	6.22744	7.07949	6.47604	-1.31327	0.00143038	0.024448
LOC117016323	3.30745	3.20317	3.27658	2.96745	4.60106	4.57691	5.06838	5.04995	4.73953	5.29283	4.60866	-1.38105	0.000178036	0.00556222
SLC17A9	8.55	8.46397	8.88036	8.47806	7.44811	9.86417	8.84765	9.59256	10.2656	8.93657	9.40602	-1.13868	7.31343e-05	0.00282364
ID1	6.7914	8.77761	7.80149	9.54187	8.83177	7.09919	7.65285	7.04909	6.93158	7.25468	7.13207	1.42536	8.24269e-05	0.00307611
LOC117016423	0	3.0527	2.54302	4.24082	3.31466	1.06273	1.98527	0	1.05062	0	0	3.17615	0.003559	0.0437998
LECT2	7.19347	8.39528	8.71782	7.59138	8.67001	6.61338	7.83217	5.17185	7.09878	5.87891	6.34376	1.50654	0.00024146	0.0068959
TNXB	7.38488	6.43874	6.91571	5.7963	7.61548	8.52337	8.87822	8.61249	8.19194	8.56054	8.03185	-1.533	9.02495e-08	1.36423e-05
FGF1	10.6939	10.5895	10.3192	9.78854	10.8079	12.4582	11.0803	10.9927	12.8289	11.4419	11.3823	-1.39481	2.65001e-05	0.00131752
SLC22A4	4.73939	5.08063	4.80927	4.30446	5.01454	3.43294	1.98527	4.0511	4.09351	4.02507	3.13737	1.27137	0.00076488	0.0160539
FOXL3	0.991974	2.69448	1.55151	2.80092	2.45282	4.11546	2.9828	2.77428	3.25873	3.92496	4.39609	-1.64315	0.00358615	0.0439171
RAD50	6.09266	6.52701	5.90454	5.90294	6.38089	4.50954	4.88788	5.51676	4.85085	5.21017	4.95803	1.1828	8.16032e-07	8.19592e-05
CD74	12.1425	12.5321	12.5425	11.1507	12.1149	13.2302	14.2415	12.9647	13.0823	12.8603	13.1197	-1.15996	5.55306e-05	0.00231481
REEP2	5.81708	5.70275	6.03774	6.18242	5.74963	3.81419	4.839	4.0511	4	3.28269	4.39609	1.82044	1.00099e-10	3.48369e-08
ZFP62	5.02879	4.77894	4.70631	3.37568	4.54685	2.68804	3.15246	3.13561	4	3.81737	3.30937	1.24501	0.00207733	0.0309326
LEAP2	11.504	11.0848	11.5359	11.528	11.424	10.1603	10.8227	10.2081	10.6308	10.2948	9.00739	1.13862	6.39671e-06	0.000414402
SDSL	8.5764	8.63593	8.78568	7.43666	9.00763	10.052	10.318	10.2945	9.12171	10.9108	10.7066	-1.76085	9.92011e-09	1.83277e-06
OASL	4.79184	8.26872	9.39461	7.95583	5.05394	6.09825	6.06809	5.74341	5.77007	5.5157	5.54476	2.22406	0.00177832	0.0280617
SLC2A11	3.57021	2.88468	4.47531	3.11674	0.922177	4.92598	5.78804	5.24774	5.05062	5.37101	4.90537	-1.98789	9.25846e-06	0.000552003
DERL3	9.57451	8.85922	9.77294	8.96282	8.69826	11.4665	9.62421	10.2105	11.6957	10.4782	9.38694	-1.49883	0.000100998	0.00359867
CLTCL1	6.28789	5.84691	6.8326	6.60517	5.59793	4.76198	5.50432	4.77009	4.95419	5.07656	5.50991	1.19846	2.13995e-05	0.00110429
PLBD2	11.331	11.3797	11.2556	11.6351	11.6356	10.3138	10.3673	10.2246	10.565	10.3776	10.5101	1.05936	4.62178e-20	1.15275e-16
SDS	13.7972	12.5272	13.4747	10.7688	13.202	14.2957	13.7918	14.4421	14.1115	14.8818	14.4448	-1.30702	0.00049487	0.0117365
BCL7A	8.64928	8.64582	8.58989	8.65021	8.67949	7.26156	6.65295	7.84415	7.22813	7.63339	7.53011	1.24295	3.53606e-11	1.39256e-08
PLA2G3	7.13376	7.17209	9.12703	7.0571	6.2848	8.95547	9.60789	9.19262	9.72146	9.93348	9.01051	-1.73552	2.13204e-05	0.00110401
TMEM132B	1.57425	3.68467	3.12514	4.03109	3.65931	7.43498	6.33813	8.34516	6.88002	4.2066	5.64453	-3.69868	3.86212e-10	1.11147e-07
MSI1	5.62808	4.5732	5.62295	5.29907	5.20159	7.83653	7.21887	7.16128	7.06455	7.0678	7.34478	-2.02647	2.18987e-18	3.64126e-15
GAL3ST1	3.89187	5.36236	3.41361	5.09825	3.17868	7.1443	5.02533	4.66328	7.00562	4.64456	5.61203	-1.64853	0.00318936	0.0408288
LOC117017873	7.37632	10.4154	10.5448	7.70186	7.85738	7.92321	7.8384	7.43729	7.93831	6.9956	6.79834	1.88649	0.00278991	0.0375707
ATP6V0A4	3.98491	4.12264	2.76419	0.889625	2.67126	0	1.57188	0	1.65207	0	1.08009	3.30262	0.000959101	0.0188313
LOC117018115	0	1.49795	0	1.43584	0	2.68804	1.98527	2.29108	1.65207	3.70112	3.30937	-3.01201	0.00259984	0.0360247
RARRES2	12.8525	12.7762	12.8133	11.0631	12.5086	13.468	14.0631	13.5545	13.4118	13.5012	13.5774	-1.08336	4.80734e-05	0.00207924
TMEM229A	8.99236	9.1274	8.54211	9.3888	9.43632	6.40673	6.45629	7.48511	6.72792	6.39148	6.32383	2.44565	1.37787e-23	1.03099e-19
TCAF1	6.75224	6.91287	6.01637	8.34818	7.49896	6.75101	5.50432	6.46956	5.26678	5.5157	5.64453	1.36687	0.000563931	0.0130034
LOC117018425	4.93862	4.04505	5.12087	5.13372	3.55332	6.72154	6.1099	5.81999	6.42026	5.58295	6.19812	-1.54097	1.97551e-06	0.000166353
HHIPL2	0.991974	0.935235	2.54302	1.8311	2.45282	3.57153	3.7891	3.54956	2.89308	2.91624	3.60189	-1.82568	0.00151397	0.0252294
AHCTF1	9.45153	9.68776	9.49648	9.98706	9.82022	8.16131	7.75521	9.18057	8.50013	9.20286	8.6752	1.03519	3.24468e-05	0.00152694
LOC117018464	11.5829	11.6607	12.3499	12.9249	11.0567	13.5598	12.5702	12.9084	13.9518	12.8256	13.1631	-1.17645	0.000293586	0.00801738
LOC117018466	6.28789	5.7278	5.62295	6.71464	5.16607	7.64576	7.30238	6.71659	7.38432	6.76891	7.10897	-1.19743	2.34568e-05	0.00118993
CHML	6.23204	6.77547	6.59389	5.63237	5.72543	5.32911	3.56694	6.00633	5.00321	5.29283	5.05792	1.07925	0.00280305	0.0376212
LOC117018562	5.65665	6.43874	6.47364	7.06631	5.67577	8.15581	6.98049	6.96164	7.79255	6.93254	7.66295	-1.141	0.000270663	0.00751478
C27H1orf115	11.504	11.2073	11.3262	10.0752	11.2668	9.58005	10.2413	10.0686	9.90678	10.3465	9.18082	1.21326	3.3426e-06	0.000252637
LOC117018883	4.23268	3.46391	4.41128	3.87215	3.43892	2.42102	2.30621	2.29108	3.41181	2.91624	2.11853	1.43724	0.00190641	0.0291413
TMED3	9.32822	10.3105	8.92404	10.3258	9.09286	11.2508	10.6616	10.3515	11.2384	10.4322	10.3107	-1.04047	0.000480317	0.011464
DACT2	6.53866	4.8261	6.75733	4.10444	5.16607	4.20336	4.37359	4.13344	4.34239	5.25209	3.84499	1.43001	0.00234581	0.0335291
FRMD1	7.30593	5.57053	8.33338	5.20215	7.43325	4.36456	5.30275	5.45406	5.52356	6.44668	6.01139	1.57293	0.00139246	0.0241461
SGK1	9.0146	9.61578	8.8045	9.80926	9.36371	12.2479	11.5681	9.99066	9.94178	9.82135	12.2517	-1.98499	0.000164354	0.00528938
GPR158	1.57425	3.68467	2.95593	2.39601	2.19531	3.92176	5.86331	5.09174	2.89308	3.57466	4.31765	-2.04718	0.00072626	0.0156273
ZNF292	6.47594	6.92375	6.86881	7.18941	7.15386	4.97676	5.30275	6.22863	5.65207	6.14677	5.47419	1.26164	4.54361e-07	5.39643e-05
ANKRD26	5.4437	5.48497	5.78331	5.47532	5.12965	4.11546	4.73595	3.66479	3.79255	3.92496	3.72855	1.48582	2.08705e-07	2.78864e-05
IL1B	5.15428	5.82386	4.95112	5.36025	4.75244	3.43294	3.15246	4.42255	4	1.67035	4.05297	1.6524	4.24989e-05	0.0018761
FER1L5	2.57156	2.69448	6.29	2.61263	3.31466	6.40673	7.24725	6.75611	6.3837	6.29451	6.93598	-2.35508	0.001448	0.0245337
LOC117019309	0	0	0	0	0	4.43887	2.9828	1.5593	1.05062	1.06451	1.69079	-5.0587	0.000239329	0.00686121
CHP2	5.34185	5.48497	6.23558	5.02457	5.92987	6.27093	6.50411	6.68963	6.71326	7.64917	6.30363	-1.12073	0.000238975	0.00686121
LOC117019380	7.07148	4.67973	3.95273	0.889625	1.48024	11.1733	10.6152	9.55198	9.46789	9.50112	8.78495	-4.9506	1.27336e-06	0.000117629
LOC117019384	7.89686	5.91392	4.90537	2.61263	4.09673	13.4312	11.7642	11.186	10.6318	10.7418	10.4596	-5.6955	2.16202e-10	7.18992e-08
HBM	1.57425	0	0.97498	0	0	6.47896	4.98095	4.66328	4.18132	4.2066	3.46303	-5.80559	7.77646e-09	1.51136e-06
LOC117019436	4.30664	4.51683	4.90537	4.73231	4.8452	3.57153	3.68229	4.13344	4	3.43605	2.94204	1.05353	0.00119646	0.0217518
LOC117019483	8.05543	9.33319	9.37586	7.61667	7.77135	10.3212	11.2477	9.9879	10.468	10.0118	9.70073	-1.74823	1.39882e-06	0.00012535
SYT17	6.32395	6.43874	6.44194	6.60517	5.62435	7.5816	6.24738	6.99506	8.31838	6.60064	7.76992	-1.10817	0.0011695	0.0214217
NME4	1.57425	1.49795	2.28169	2.39601	1.48024	3.92176	3.68229	4.96256	4.48726	3.57466	3.95272	-2.64359	9.91824e-07	9.45391e-05
CDR2	6.42703	4.77894	4.53662	8.24248	6.1089	5.64384	5.02533	5.04995	5.26678	4.9293	4.60866	1.5747	0.00330341	0.0417883
SOCS1	3.79241	5.36236	4.80927	5.29907	4.30702	5.97879	5.91139	5.00692	6.50779	5.02912	6.51171	-1.14126	0.00241368	0.0342376
AHSP	0	1.49795	1.96231	0	1.88163	5.40522	4.88788	3.13561	4.09351	3.92496	3.60189	-3.74973	2.53125e-07	3.21019e-05
PPL	6.9029	4.91602	6.15967	4.77787	5.92987	4.81874	5.19032	5.2103	4.79627	4.36782	4.79389	1.08343	0.00421371	0.0493027
MYO7B	6.09266	5.0412	3.53876	4.58633	6.21699	6.59725	6.15053	6.43751	6.90603	7.03215	7.12057	-1.36757	0.000507524	0.0119608
PHIP	7.51537	8.14864	7.91551	7.62293	7.94382	6.9922	6.77493	7.35389	6.36507	6.58432	6.24125	1.08327	7.74844e-07	7.83482e-05
TREML1	2.98592	3.87608	3.85983	1.43584	0.922177	0	0	0	1.05062	0	0	4.76049	9.4511e-05	0.00340809
PPP1R10	8.86963	8.73809	8.54211	9.41246	9.09758	10.5204	9.91699	9.93292	9.54026	9.3811	10.7371	-1.12541	1.25479e-05	0.000703292
LOC117020243	4.68497	5.82386	5.30832	5.09825	5.20159	6.51376	6.92301	5.86888	7.21778	5.67828	7.37414	-1.48228	1.09425e-05	0.00063226
IER3	4.44407	4.91602	4.59543	5.86122	4.30702	6.59725	6.32043	5.66253	6.22744	4.82205	6.81271	-1.284	0.000759667	0.0159893
TCF21	4.56954	4.67973	4.47531	4.48009	4.49053	6.09825	7.09942	6.19068	5.48956	6.03114	6.45787	-1.81847	7.20542e-10	1.82761e-07
CASP8AP2	7.09254	7.20813	7.12978	7.87429	7.41066	6.3307	6.02503	6.53161	6.16418	6.23304	5.7074	1.19737	8.48004e-09	1.62697e-06
TRAF3IP2	6.71198	6.83432	7.38444	7.93084	6.55577	6.62934	5.50432	5.81999	5.48956	5.48086	6.21985	1.26746	3.99298e-05	0.00180529
CALHM6	4.89133	5.51406	5.27273	3.25201	3.55332	2.0931	3.68229	1.5593	2.07528	3.43605	3.95272	1.81216	0.00183848	0.0284566
MPIG6B	3.15563	3.57851	4.04	0	2.67126	0	0	0	1.65207	0	1.69079	3.47371	0.00279678	0.0375707
FNDC1	4.30664	3.78354	5.41012	4.68527	5.59793	5.64384	5.68115	5.98431	6.00482	6.23304	5.93463	-1.04252	0.00085531	0.017486
LAMA4	0.991974	3.0527	2.54302	3.78559	3.31466	4.70289	3.88854	5.04995	5.93073	3.70112	3.46303	-1.86001	0.00123615	0.0222612
MAPK13	5.81708	5.29692	6.44194	4.90649	4.17028	3.43294	4.2293	3.77149	3.25873	2.91624	3.60189	2.01737	2.97884e-06	0.00022952
LOC117020694	4.23268	4.73019	3.41361	4.77787	3.02853	6.76552	5.98064	6.33685	7.84728	7.04413	4.79389	-2.61294	4.17407e-08	6.71666e-06
LOC117020754	10.7661	10.9503	10.9318	10.1551	10.6713	12.2927	13.3166	11.8921	12.1514	11.9296	12.0651	-1.64854	3.23957e-10	9.89391e-08
CEP162	4.79184	4.33316	4.41128	5.02457	4.43192	3.69796	3.30424	3.13561	2.66837	3.28269	3.60189	1.40289	5.92887e-05	0.0024242
MAP3K5	8.89982	9.6308	9.10189	9.39612	9.51784	7.99886	7.28424	8.43718	8.43462	8.5976	8.0257	1.14709	5.50467e-07	6.10203e-05
SLC22A7	8.70504	8.57166	8.88036	8.12841	8.81753	7.01667	7.089	7.14152	7.22813	7.27516	6.72426	1.55994	4.40229e-20	1.15275e-16
ALOX5AP	4.79184	3.68467	3.85983	4.73231	3.17868	1.06273	0	0	2.66837	1.67035	2.44802	3.004	1.04663e-05	0.000611827
CENPJ	2.57156	2.88468	2.76419	2.96745	2.86092	0	0	0	1.05062	1.06451	1.69079	3.09729	0.000815249	0.0169447
RASL11A	6.72552	7.09717	6.82032	7.52614	7.52724	8.95863	9.50392	8.44929	7.76439	7.41089	9.29781	-1.58088	4.65435e-06	0.000320288
CLN5	9.54617	9.88437	9.57164	9.61743	9.37347	8.60633	8.50002	8.6584	8.83401	8.50094	8.38909	1.02148	2.98524e-15	2.93583e-12
PLPP5	8.38056	7.68822	8.38012	7.30283	6.09007	9.94448	8.377	9.06207	10.2403	8.44781	8.7555	-1.5483	0.000178469	0.00556413
SLC25A30	8.3459	8.65564	8.53085	9.12803	9.04477	7.7516	7.54268	7.70299	7.6147	7.41089	8.2215	1.04567	9.46522e-08	1.40245e-05
RGCC	6.81693	5.77663	5.80839	7.83173	5.23626	5.87555	4.68153	5.89272	4.85085	4.11869	4.85071	1.44823	0.00192989	0.0293377
CLYBL	8.52311	7.70093	8.98579	7.79896	7.65445	9.64035	8.9916	8.99484	9.49813	9.2656	9.00427	-1.02385	7.33976e-05	0.00282364
OLFM4	1.98794	4.26634	2.54302	0	4.09673	0	0	0.980799	0	0	0	4.96357	0.000158662	0.00513934
ENPP6	6.80423	7.52633	7.17868	7.09359	7.74751	8.23616	7.99722	8.70626	8.05334	8.73698	7.85569	-1.00166	1.02576e-05	0.00060198
CREM	8.6599	8.76556	8.79512	9.4743	9.01013	9.86417	10.2773	9.7639	9.85264	9.2656	10.956	-1.12567	3.34933e-05	0.00156136
LRRC66	4.44407	4.77894	5.08027	3.87215	4.30702	4.87336	6.08914	6.40473	4.41664	6.58432	5.19587	-1.29414	0.00170765	0.0272441
CDS1	8.77836	8.24722	9.1419	7.68999	8.90632	6.97981	7.09942	7.50844	7.15409	7.68787	7.76254	1.24756	1.33417e-06	0.000121743
ETNPPL	13.5495	13.2258	13.1165	12.1175	12.8464	14.0625	13.4263	14.0392	14.223	14.3561	14.5963	-1.11484	7.81462e-06	0.000473464
N4BP2	8.35464	8.47881	8.38846	8.5553	8.04994	7.40749	7.01391	7.57625	7.39354	7.65699	7.09728	1.00381	3.64098e-10	1.08974e-07
FRAS1	5.19379	4.12264	4.53662	3.48959	5.72543	3.27962	2.9828	4.21133	3.55019	3.28269	3.60189	1.35608	0.00272489	0.0371047
HERC6	4.50817	7.22582	7.36767	5.06188	5.01454	3.92176	4.62498	5.45406	4.6189	4.11869	4.54122	1.73899	0.000814951	0.0169447
STBD1	9.13114	9.70521	9.42532	9.54187	9.47312	7.64576	7.82591	8.4573	8.53805	8.72587	7.37414	1.29051	1.01403e-07	1.48164e-05
PROM1	7.32385	7.96597	8.18331	8.21376	6.87463	9.58415	8.27041	9.35586	9.99121	8.76259	9.01983	-1.4722	2.68449e-06	0.000211439
CDKL2	2.79357	3.20317	1.96231	4.10444	3.02853	4.11546	5.06838	4.77009	4.18132	4.02507	4.85071	-1.47039	0.000598815	0.0135571
LOC117022727	10.902	10.5697	12.2283	14.1682	9.52312	9.13384	11.1465	10.1793	8.12153	9.73529	10.4562	2.33324	0.00386447	0.0461546
TGM1	8.5764	11.0486	9.64132	10.6352	8.18029	11.8881	10.7444	10.8425	11.9676	11.122	11.1417	-1.35005	0.00179365	0.0281426
CHAC1	3.57021	4.19628	5.56528	7.71363	2.45282	2.91327	4.15136	3.66479	3.79255	2.42381	2.71608	2.57795	0.000541729	0.0125689
GPR135	0	0	0	0.889625	0	2.68804	2.79051	1.5593	4	2.42381	2.94204	-4.69348	3.66941e-05	0.00167929
RORA	9.50749	9.84627	9.13943	10.1453	10.0495	7.78047	8.14027	8.4533	7.63039	8.35468	7.83472	1.72178	3.13887e-15	2.93583e-12
TRIP11	8.55	9.11795	9.06596	9.24416	8.82609	8.18849	7.25658	8.2698	8.00602	7.94591	7.86951	1.02762	1.31782e-07	1.86049e-05
LOC117022989	4.15473	5.0412	4.80927	5.72831	4.54685	4.02186	4.15136	3.96379	3.41181	3.43605	4.31765	1.08773	0.00268267	0.0367306
JPH4	4.62841	2.69448	5.03849	3.48959	4.54685	1.66801	0.990199	3.66479	2.66837	3.43605	1.08009	1.84339	0.00422112	0.0493123
TP53BP1	6.21294	5.45528	6.40953	6.00224	5.88687	7.61404	6.30251	6.53161	8.46556	6.12437	6.78383	-1.21461	0.0021703	0.0319043
LOC117023342	10.6233	10.4831	10.4809	10.384	10.4902	11.5375	11.6228	10.5585	12.3029	10.499	11.6751	-1.00834	0.000305198	0.0082442
KTN1	8.62419	7.68822	8.52708	7.59775	8.26667	6.09825	6.76187	7.12148	5.77007	6.63273	6.56361	1.65295	8.76965e-10	2.13952e-07
AKAP5	4.07232	2.47535	4.95112	4.03109	3.02853	1.66801	2.56859	2.96623	1.05062	1.06451	2.11853	2.14754	0.000868783	0.017617
USP50	4.56954	3.0527	4.47531	3.59515	4.09673	3.10805	3.30424	2.55282	2.07528	1.67035	1.08009	1.73921	0.00113174	0.020961
SERPINA6	4.37699	4.12264	6.17902	4.53419	4.01922	9.77733	10.3684	10.1086	9.6463	10.7186	9.53512	-5.23259	2.44453e-45	3.65823e-41
SLC51B	8.60233	8.55076	8.17851	4.53419	9.47494	5.47752	7.3203	5.96195	5.48956	6.64851	5.50991	2.24402	0.000837849	0.0172231
MIS18BP1	4.30664	4.12264	4.90537	4.30446	4.49053	3.43294	3.56694	3.42433	2.66837	3.43605	3.30937	1.19666	0.000657874	0.0145637
LOC117023811	2.30906	1.49795	2.28169	1.43584	1.88163	3.57153	2.9828	3.54956	4	3.43605	2.71608	-1.82161	0.00115983	0.0212967
DACT1	3.98491	2.69448	2.28169	3.37568	4.30702	4.50954	5.11018	4.9168	4.48726	4.11869	5.00884	-1.29026	0.00145621	0.0246239
LOC117023973	3.15563	3.68467	3.95273	3.95381	4.43192	6.27093	5.33837	4.86953	5.26678	5.29283	3.72855	-1.47477	0.000394651	0.0100612
PPP4R4	3.15563	2.21686	3.12514	3.37568	3.17868	4.28621	4.73595	4.13344	4.55458	4.02507	3.60189	-1.31678	0.000820722	0.0170042
ZNF770	7.31492	7.70093	7.53475	7.49238	7.4407	5.97879	5.86331	6.81966	6.74242	6.7544	5.88109	1.10653	6.33748e-07	6.82305e-05
LOC117024097	7.65641	8.47511	6.94992	6.79438	7.23324	5.51235	5.50432	5.48575	6.14247	7.3734	5.36142	1.46665	0.000330541	0.00877046
LOC117024098	6.71198	7.56853	6.37638	5.75133	6.63586	4.28621	5.15081	5.00692	5.14101	5.93146	4.05297	1.70056	4.79415e-06	0.0003276
DLL4	6.71198	6.51267	6.71817	6.56676	6.81854	7.82964	8.32469	7.40451	7.07605	7.38286	7.94971	-1.05992	2.39031e-06	0.000194408
LOC117024162	6.75224	6.98737	5.27273	5.20215	6.87463	2.42102	4.68153	3.13561	3.55019	4.36782	5.76765	2.07397	0.000106341	0.00373266
LOC117024499	4.79184	4.45816	4.95112	5.7963	4.6533	6.27093	5.19032	6.30167	5.98054	5.95703	6.15365	-1.02489	0.000572666	0.013124
IFT22	6.82953	6.24414	6.37638	5.36025	6.21699	7.47967	6.86314	7.22838	7.04126	7.53494	7.53011	-1.03576	1.96233e-05	0.00103402
LOC117024571	6.56903	6.52701	8.05299	6.94175	7.18081	8.21517	8.38127	8.02757	7.80643	8.72958	7.66295	-1.01617	0.000465153	0.0113175
VCAN	4.23268	5.08063	4.41128	5.98292	3.9373	2.68804	2.79051	1.9711	3.41181	2.91624	2.94204	2.26183	3.54036e-06	0.000264956
LOC117024815	9.63497	9.52223	9.96498	8.50539	10.4685	10.7675	11.3129	11.1369	10.0652	11.1555	10.8114	-1.17733	7.95234e-05	0.00299012
ARRDC3	11.2962	11.1448	11.3909	9.0697	11.4427	8.18849	8.71509	10.3845	9.64243	10.1063	8.01331	1.62198	0.00285076	0.0380567
BDP1	8.44338	8.56125	8.48493	8.68948	8.29983	7.27176	7.46426	7.85025	7.1649	7.83305	7.12057	1.02284	3.51914e-09	7.21424e-07
MAP1B	6.09266	7.13511	5.30832	9.79824	6.76018	5.28949	3.56694	6.67596	5.09652	4.58019	4.60866	2.69729	0.00125017	0.0223833
FER	6.35914	6.83432	7.22597	7.4992	7.05051	6.16545	5.91139	6.37119	4.95419	6.19055	6.06039	1.04947	7.87858e-05	0.00296985
C7	7.64219	7.41506	7.01599	7.34127	7.63509	9.02346	8.96621	9.35371	8.98197	8.55218	9.41782	-1.65492	3.96775e-19	8.48248e-16
AGXT2	9.34368	9.67494	9.54764	10.4836	9.65709	11.4053	10.7625	10.6205	11.7137	11.1672	10.2326	-1.27	4.11617e-06	0.000291936
LOC117025477	5.47612	6.61019	5.83303	5.20215	5.92987	6.94198	8.13015	6.67596	6.99354	6.3726	6.42083	-1.18376	0.000742458	0.0158093
RTL3	4.44407	0	4.95112	0	1.88163	0	0.990199	0	0	1.06451	0	4.81974	0.00119334	0.0217254
PPIG	8.20313	8.27298	8.23045	8.27461	8.65407	6.90313	7.16038	7.24699	6.7851	7.32511	6.63004	1.31218	3.40137e-15	2.99421e-12
GPC1	6.00652	7.23459	7.70464	7.29502	6.19953	7.86376	8.36841	8.06477	8.2641	8.22386	7.82057	-1.08966	0.000103433	0.00364207
RIF1	7.35032	7.15372	7.69795	7.90541	7.52724	6.20857	5.44021	6.57645	6.26812	6.66412	5.73784	1.3515	1.64433e-08	2.86132e-06
IGFBP5	7.67048	6.97696	7.80149	7.81544	8.18029	8.80555	8.96051	8.78797	8.05334	9.2758	8.31532	-1.01914	4.04463e-05	0.00181766
AOX1	10.0378	11.3417	11.361	11.1684	10.4902	9.40805	8.8101	9.65313	10.2831	10.089	9.68715	1.24002	1.58419e-05	0.000852784
LOC117025798	4.23268	2.69448	2.95593	3.11674	2.86092	0	1.57188	1.5593	2.66837	1.06451	1.08009	2.18832	0.00227945	0.0328632
SPEGNB	0	0	0.97498	0.889625	1.48024	3.81419	2.79051	0.980799	2.40209	3.28269	2.11853	-3.04293	0.00245608	0.0345519
IGFBP2	9.44745	10.2906	9.30054	9.22784	9.53012	12.7292	11.1231	12.5041	11.7064	12.8811	13.2155	-2.9062	5.98423e-19	1.11942e-15
GYPC	5.5692	5.77663	5.53555	6.00224	5.92987	7.18805	6.70844	6.72988	6.82654	6.63273	6.58051	-1.02716	2.89125e-08	4.75468e-06
NR4A2	0.991974	0	0	1.8311	2.45282	5.11916	3.44156	2.77428	2.40209	2.42381	4.2347	-2.95448	0.000525598	0.0123285
C8H2orf72	8.6599	8.33542	8.77935	8.14154	8.34421	10.1995	9.26577	9.82247	9.75046	10.1471	9.1613	-1.30896	1.5078e-09	3.31827e-07
LOC117026282	4.37699	4.8261	4.34428	4.94693	5.23626	3.10805	3.44156	4.54793	3.79255	3.11107	3.72855	1.13116	0.00189474	0.0290786
SGO2	4.23268	5.00067	3.85983	5.55598	4.60106	1.66801	3.56694	3.28718	2.66837	3.28269	3.30937	1.81739	4.94023e-05	0.0021123
LOC117026382	0.991974	2.88468	2.54302	3.78559	3.43892	4.43887	5.30275	4.4866	4.73953	4.51281	4.2347	-1.78706	4.91355e-05	0.00210691
PLA2G5	3.98491	4.19628	4.41128	6.29637	2.67126	7.98652	6.5504	5.04995	8.05334	6.46462	8.68304	-2.80756	0.000190712	0.0058526
LOC117026546	2.57156	4.62745	1.55151	6.74936	3.31466	0	0	1.5593	0	0	0	6.27687	3.77897e-05	0.00171371
LY86	3.57021	2.88468	4.12229	3.95381	2.45282	4.57691	5.98064	5.00692	4.85085	3.92496	4.39609	-1.50255	0.000908133	0.0182622
LOC117026675	5.11365	4.39701	5.12087	4.10444	4.93235	3.81419	2.56859	3.42433	3.55019	3.70112	3.46303	1.40439	9.6846e-05	0.00346723
TNFRSF8	0.991974	1.49795	3.95273	4.17424	1.88163	5.44182	3.7891	4.66328	5.93073	2.42381	7.43113	-2.82465	0.00336767	0.042218
CHRDL1	3.15563	3.96303	2.95593	2.61263	3.31466	5.11916	4.93517	5.09174	4.95419	5.02912	4.2347	-1.76141	4.96218e-07	5.69361e-05
ISG15	5.71213	8.84784	10.4484	5.50272	5.72543	5.11916	5.44021	5.28425	5.22606	5.67828	3.46303	3.51131	8.89597e-05	0.00325146
LONRF3	7.38488	7.81051	7.41741	6.81638	7.53422	5.16366	3.98157	6.43751	5.79812	7.12532	6.26234	1.34529	0.000862144	0.0175413
LOC117026974	1.57425	2.21686	2.76419	0	0.922177	1.06273	5.95793	3.42433	3.25873	2.69094	4.31765	-2.84417	0.00143662	0.0244863
EXTL1	7.1133	8.14864	5.65095	7.93084	7.1264	6.84965	5.98064	6.33685	5.74146	5.5157	6.73939	1.15394	0.00252978	0.0351841
PDE4B	6.77846	6.78744	7.07917	6.98124	6.34957	7.90366	8.37271	8.20464	8.32321	7.63339	8.53923	-1.38618	3.10658e-12	1.6031e-09
AK4	3.89187	4.73019	4.20015	4.58633	4.75244	1.66801	1.98527	3.42433	1.65207	2.42381	3.30937	2.06449	8.88166e-06	0.000531656
ZNF684	5.53884	6.45383	5.75779	6.63023	5.86489	5.07323	5.26624	5.00692	4.6189	5.12248	5.00884	1.10796	2.44146e-05	0.00123434
ZMYM1	6.58398	6.20899	6.50465	6.16538	6.01219	3.92176	5.02533	5.45406	4.6189	5.58295	4.73475	1.34439	1.55472e-06	0.000136861
F13A1	4.68497	6.13602	5.85727	6.84876	5.01454	5.0258	4.93517	4.54793	4.85085	3.70112	5.10538	1.18485	0.00277332	0.0375251
LOC117027310	2.98592	3.0527	1.55151	3.25201	0	5.16366	3.98157	3.77149	3.55019	3.28269	4.60866	-1.82262	0.00228471	0.0329073
SLC2A1	4.56954	3.68467	5.83303	4.30446	4.30702	6.51376	5.70863	6.24724	6.99354	6.05502	6.01139	-1.62194	1.27157e-05	0.00071004
SLC25A33	7.3677	6.73898	6.8326	6.80542	6.98067	6.4433	5.53534	6.60559	4.73953	4.82205	6.15365	1.08033	0.00110788	0.0206739
ARHGEF16	7.06084	6.13602	6.91571	7.14664	6.68688	5.92809	5.30275	4.9168	4.79627	5.67828	4.60866	1.57185	2.44384e-08	4.10923e-06
PAQR7	10.7118	10.9496	11.105	11.1365	10.3908	9.21274	9.69974	9.48887	9.02415	8.4159	7.96909	1.80181	8.87757e-11	3.24031e-08
CA6	0.991974	1.90173	2.76419	1.43584	1.48024	3.43294	4.62498	3.87084	3.55019	4.82205	4.60866	-2.80499	7.58832e-07	7.77802e-05
RAP1GAP	5.71213	4.19628	5.08027	5.02457	5.57103	7.70719	8.17022	7.77529	7.36569	7.28529	6.49399	-2.38116	5.51339e-14	3.92894e-11
PADI4	5.59894	6.0981	6.57939	7.39342	5.70081	4.64127	4.62498	4.60676	4.48726	4.36782	4.31765	1.97074	9.60467e-09	1.79667e-06
ID4	5.4437	4.33316	4.75871	5.32998	6.03206	6.40673	7.16038	7.02772	5.30638	5.54972	6.75435	-1.25164	0.00118914	0.0216754
MANEAL	4.79184	4.5732	4.95112	4.86487	4.79956	3.69796	2.56859	4.21133	3.08746	4.02507	4.47048	1.04572	0.00287949	0.0383719
RNF144B	7.69823	7.36005	7.98863	7.50598	6.99085	6.62934	6.35561	5.96195	6.3837	5.73851	5.61203	1.39814	4.66867e-09	9.31556e-07
CSF3R	7.31492	8.06757	6.90413	5.86122	6.36532	4.70289	3.88854	4.71768	4.85085	4.28946	5.05792	2.52113	2.05591e-11	8.79047e-09
SPSB1	5.81708	5.7278	6.34245	5.63237	5.27011	4.11546	3.98157	4.4866	4.95419	5.25209	5.15134	1.09399	0.00033675	0.00884115
UBXN10	2.30906	3.20317	2.28169	2.80092	3.65931	5.20684	4.62498	4.13344	6.22744	4.51281	6.10777	-2.56206	2.3775e-07	3.06719e-05
PLA2G2C	0	1.49795	1.96231	0.889625	0	3.57153	3.44156	2.29108	4.73953	1.67035	3.13737	-3.17994	0.000367745	0.00952128
IFI44L	6.49188	8.90935	10.2872	6.28063	6.88559	5.97879	7.03576	6.64822	6.6531	6.82554	5.23907	2.15866	0.00323891	0.0412513
GADD45A	8.38909	6.90191	8.03717	8.0141	7.49896	5.57959	6.48834	6.90417	5.68249	7.35428	6.32383	1.33809	7.57032e-05	0.00289005
AVPR1A	10.3805	10.5671	10.3289	9.36847	10.3656	9.4868	9.01379	9.21879	9.79638	9.44349	7.78457	1.01445	0.000703537	0.0153569
USP18	4.07232	6.76341	7.6222	3.59515	4.09673	4.70289	4.88788	4.21133	3.55019	4.44214	3.72855	1.85469	0.00373669	0.0449876
PIK3C2G	5.11365	6.40808	5.78331	6.85939	6.68688	4.57691	5.02533	4.77009	5.55677	5.5157	5.10538	1.1905	0.000285179	0.00781631
INHBC	11.4862	11.9586	11.4558	10.6094	11.611	9.83178	10.1314	10.4692	10.9637	10.033	8.79945	1.31138	3.34347e-05	0.00156136
INHBE	9.92497	9.50965	9.8994	9.58095	9.34794	7.73695	8.86912	8.25608	8.35188	7.32511	5.76765	1.68065	6.74944e-06	0.000428716
ALG12	9.26702	9.32295	9.38005	8.90497	8.82039	10.6658	9.72014	9.90389	10.6289	9.92054	9.7668	-1.00127	4.31685e-06	0.000303294
LOC117028232	2.57156	3.20317	3.76054	2.96745	3.17868	0	0.990199	1.9711	1.65207	0	0	2.96368	0.000302108	0.0081906
TMTC1	7.42694	7.83377	7.74417	7.18096	7.41066	7.94887	8.14027	7.93877	8.8741	8.07997	9.71992	-1.08309	0.000730946	0.0156938
DYRK2	8.24605	8.4677	8.35906	8.68351	8.62493	7.01667	6.30251	7.81326	7.26879	7.56019	7.58137	1.15725	6.92035e-07	7.24217e-05
RBM41	5.86682	6.59666	5.53555	6.51389	6.56943	5.07323	3.68229	5.60598	5.00321	5.25209	5.50991	1.16767	0.000323746	0.00865153
ZNF185	2.30906	4.73019	4.70631	4.10444	4.09673	5.92809	4.50475	5.24774	6.34619	4.64456	5.23907	-1.31336	0.00307349	0.0399607
PHLDA1	6.92655	7.51917	6.96114	6.85939	6.85245	8.54456	8.03025	7.31031	9.33299	7.91362	8.45928	-1.36232	7.77606e-06	0.000473043
LGALS2	4.68497	3.87608	5.03849	4.17424	7.41823	2.0931	2.56859	4.66328	3.41181	2.42381	2.11853	2.6224	0.000174136	0.0055094
PAH	13.7037	13.6751	14.3556	13.9215	13.5194	14.8847	14.6233	14.7071	14.8703	15.1198	15.1271	-1.03531	1.23247e-09	2.83752e-07
CRY1	8.62419	8.99953	9.01301	8.3444	9.22819	6.51376	6.65295	6.30167	6.18558	6.69485	7.57295	2.15549	4.2989e-17	5.84845e-14
EEA1	7.27863	8.13934	8.16401	8.0701	8.16687	6.51376	6.83848	7.31913	6.05217	6.7975	6.88249	1.22305	1.96163e-07	2.64466e-05
LOC117029169	3.44481	4.33316	3.85983	3.59515	3.02853	0	0.990199	1.5593	2.07528	0	0	3.53994	5.28434e-06	0.000351467
LOC117029225	2.30906	3.78354	1.96231	3.11674	2.67126	1.06273	0.990199	1.5593	0	1.67035	1.08009	2.42118	0.00292218	0.0386848
NR4A1	4.93862	5.62488	5.4742	7.11149	6.48546	9.52993	8.67038	8.34947	5.74146	6.55112	9.37972	-2.45079	0.000304886	0.0082442
PDXP	8.78484	7.66895	8.42944	5.98292	8.25404	6.05165	6.4724	6.51634	6.36507	7.42012	6.94905	1.39343	0.000310745	0.00833388
GXYLT1	7.23194	7.26057	7.40102	7.28716	7.30031	6.3307	6.28436	6.33685	6.28804	6.16883	6.32383	1.01638	3.63604e-14	2.72067e-11
MLC1	2.57156	4.67973	3.41361	0	2.45282	4.87336	2.9828	5.28425	4.95419	5.44517	5.61203	-1.8859	0.00353537	0.043554
CRELD2	11.0049	10.6988	10.9788	10.0615	9.24105	12.3984	11.6106	11.4785	12.6445	10.9149	11.7004	-1.37449	5.45604e-05	0.00229353
LOC117029358	3.57021	4.12264	4.47531	3.37568	4.01922	1.06273	1.57188	2.29108	1.05062	2.09572	0	2.93114	1.78725e-06	0.000154602
FKBP11	9.29454	8.5044	9.16149	9.117	8.50922	10.9916	9.9418	9.50442	10.8333	9.54815	9.20281	-1.21474	0.000174708	0.00551585
GALR3	0	1.49795	1.55151	1.43584	1.48024	3.43294	3.15246	4.13344	1.65207	2.91624	2.71608	-2.47159	0.00110466	0.0206739
NFE2	3.98491	4.77894	3.6539	2.39601	3.02853	2.42102	1.57188	1.9711	2.07528	1.06451	1.08009	2.38902	0.000260353	0.00733367
SOCS2	5.73909	6.01913	6.07954	7.42954	5.57103	7.69208	7.94041	8.22356	7.54192	8.23435	8.38909	-1.70238	8.67676e-08	1.32498e-05
ENDOU	4.68497	2.88468	3.41361	4.53419	4.37082	3.43294	1.57188	2.55282	3.08746	2.09572	3.13737	1.50298	0.00357332	0.0438317
LOC117029421	4.93862	4.26634	4.70631	3.95381	4.6533	3.57153	3.98157	2.55282	3.25873	3.92496	3.13737	1.12986	0.00245887	0.0345519
LOC117029510	3.15563	3.33943	2.28169	3.69351	3.55332	4.36456	5.15081	4.28522	4.41664	4.28946	4.05297	-1.2762	0.000830574	0.0171206
FAM155B	3.79241	3.20317	2.28169	2.61263	2.86092	4.02186	4.06896	4.9168	4.85085	5.61543	5.85356	-2.15051	3.56779e-06	0.000264956
ALAS2	3.57021	2.47535	2.54302	0	0.922177	10.7096	9.3961	8.2698	8.23874	7.98993	7.72504	-7.08626	4.98908e-17	6.22179e-14
OLFML1	5.86682	4.8261	5.90454	4.10444	6.14584	6.69146	7.23785	6.53161	7.07605	6.61677	6.47604	-1.26962	0.000102909	0.00363215
NNMT	8.49174	8.26872	9.52323	4.24082	6.4998	10.6206	9.89772	9.29232	11.1253	9.67493	10.4868	-2.07667	0.00399225	0.0471912
SOWAHD	2.30906	3.20317	2.76419	2.14103	2.67126	4.43887	4.44066	3.42433	3.9	3.11107	3.72855	-1.40723	0.00245893	0.0345519
ARNTL	7.76534	8.26016	8.24889	8.00933	8.76508	6.64512	5.76205	6.84431	7.32771	6.46462	7.03735	1.50039	1.12713e-08	2.05701e-06
RAB30	9.27625	9.30434	9.88621	10.6567	8.75913	8.25685	8.17022	8.30575	8.5871	8.03865	8.28986	1.44864	3.28085e-07	4.12588e-05
LOC117030023	3.15563	0.935235	3.53876	1.8311	2.86092	4.70289	3.30424	3.77149	4.55458	4.44214	3.95272	-1.63128	0.00139693	0.0241957
TPH1	6.77846	8.30662	8.31162	9.93773	6.90727	6.16545	5.02533	5.66253	5.18416	5.87891	5.32178	2.95862	2.88507e-10	8.99482e-08
FJX1	5.65665	5.0412	5.4742	5.92335	5.74963	6.00349	7.30238	6.66215	6.57418	6.53423	6.08428	-1.00998	0.000166144	0.0053127
LOC117030247	7.89686	9.45819	10.0062	6.91142	8.10725	6.62934	6.7354	7.83802	7.36569	7.67251	7.46792	1.53987	0.000445969	0.0110131
TMEM132A	7.16392	7.66247	7.07917	7.7311	8.11659	8.76279	8.85996	8.72298	8.13259	8.20263	8.8386	-1.0174	5.06722e-06	0.000340049
APBB1	7.87879	7.18118	7.25362	5.72831	7.45549	5.64384	5.44021	5.09174	4.68048	4.51281	5.43757	2.08838	9.10285e-10	2.16229e-07
HYOU1	12.4331	12.3641	12.4187	11.8994	11.0162	13.5369	12.4124	13.0916	13.776	12.7927	13.4556	-1.13521	6.38691e-05	0.00256936
ATM	6.89093	7.21701	6.85684	7.34127	7.04074	5.76434	5.50432	6.72988	6.18558	5.54972	5.4	1.1546	5.74701e-06	0.000377687
CDHR5	8.20796	8.61594	10.3642	9.91115	8.84867	7.91673	7.74861	7.95585	7.2486	7.96494	9.20008	1.28322	0.00129085	0.0228881
DRD4	2.30906	2.21686	2.54302	4.03109	1.48024	0	0.990199	1.5593	0	0	1.08009	3.1012	0.00330339	0.0417883
SCT	0.991974	3.57851	7.22597	4.24082	4.6533	1.66801	2.9828	0.980799	0	0	1.69079	4.29838	0.000455042	0.0111635
LOC117030459	8.53469	6.93455	6.29	0.889625	2.67126	15.3492	14.2107	13.5465	13.0921	12.919	12.7658	-7.12314	1.55528e-11	6.86299e-09
LOC117030460	7.08205	5.77663	4.85812	0	3.55332	13.4923	12.4938	11.8709	11.2358	11.0248	10.8855	-6.65389	1.55925e-11	6.86299e-09
LOC117030751	8.59127	8.33949	8.35055	8.21376	7.57542	5.20684	8.00831	5.93924	6.98136	6.46462	7.60633	1.2626	0.00150741	0.0251768
BIRC3	9.16135	9.30017	9.26248	9.70699	8.89008	8.10537	8.15533	8.17579	7.80643	8.35468	7.82766	1.20786	1.10027e-12	5.88055e-10
C11H11orf52	8.16883	8.15327	7.63627	7.55259	8.12123	7.42588	6.96917	6.70317	7.06455	6.95809	6.38281	1.00479	1.21657e-06	0.00011308
CCDC87	2.30906	0.935235	2.76419	0.889625	2.86092	3.92176	2.79051	3.77149	2.89308	4.51281	3.84499	-1.80926	0.00236404	0.0337254
LRRC32	5.23226	7.51917	7.00519	7.91053	6.12749	4.81874	4.2293	5.81999	4.6189	5.6472	5.10538	1.92833	8.53732e-06	0.000513096
LOC117031116	11.4096	10.4144	11.2187	9.59851	10.7295	8.13361	7.07851	8.40853	8.76107	8.81247	7.21013	2.58981	5.5977e-13	3.10258e-10
LOC117031158	6.34165	7.06804	7.71131	5.96333	5.27011	8.49317	7.85693	7.30143	8.07069	7.34462	7.42179	-1.10848	0.00320687	0.0409129
NUCB2	8.59127	8.77761	7.91551	7.81544	6.19953	10.7264	9.20678	9.14876	10.4581	8.34503	9.0923	-1.65113	0.00210969	0.03129
C11H11orf86	9.04733	9.77145	10.2894	11.2059	9.39856	7.62204	8.38127	7.59089	7.83379	7.95228	7.56449	2.30343	3.47692e-12	1.68017e-09
MDK	3.79241	3.96303	3.27658	2.80092	4.43192	1.06273	2.56859	1.9711	1.65207	1.06451	1.69079	2.36455	9.5492e-05	0.00342695
VWCE	7.88484	8.13934	8.657	8.09281	7.44811	6.8082	7.48824	7.00603	6.60627	6.61677	6.43947	1.23124	5.47347e-07	6.10203e-05
LRRC10B	0	0	0.97498	0	0	3.57153	1.98527	1.5593	4.34239	2.09572	1.08009	-4.69834	0.000197128	0.0060082
KCNE3	6.30603	6.66309	7.00519	6.13069	6.96007	7.39821	8.06787	7.59816	7.36569	7.51786	8.08017	-1.05659	1.92254e-06	0.000163471
PLET1	1.57425	3.78354	4.99547	4.68527	3.55332	0	0.990199	0	1.05062	1.06451	1.08009	4.52907	2.05691e-06	0.000171965
LOC117031370	4.93862	4.19628	4.41128	4.24082	4.60106	1.66801	3.56694	3.28718	3.67646	3.57466	2.44802	1.40125	0.000469787	0.0113716
LOC117031395	1.98794	0.935235	1.96231	2.14103	0	3.10805	3.44156	3.13561	3.67646	2.69094	2.44802	-1.95182	0.00326432	0.0415044
GADD45G	7.13376	7.28609	7.22597	6.66701	6.88559	8.90393	8.14027	7.21898	8.7893	8.40665	10.6487	-2.05266	4.66575e-06	0.000320288
LCN2	2.79357	4.26634	2.28169	1.43584	6.05166	1.06273	0	2.55282	2.07528	1.06451	2.71608	2.85243	0.00182133	0.0283329
LOC117031581	3.30745	3.46391	3.27658	3.37568	3.02853	4.36456	4.62498	4.0511	3.9	4.87667	3.84499	-1.11199	0.00242462	0.0343602
MTAP	4.84244	5.65131	6.54996	6.45902	5.3981	4.92598	3.7891	4.9168	5.30638	4.44214	5.00884	1.14484	0.00163955	0.026579
FAM102A	9.48974	9.24267	9.91535	8.41458	9.87074	7.70719	8.07316	8.19509	7.887	8.28066	8.34033	1.38465	1.6286e-08	2.86132e-06
SAPCD2	2.98592	3.46391	3.12514	3.37568	4.09673	0	0.990199	0.980799	2.07528	1.06451	2.44802	2.51149	0.000217364	0.00643737
RALGPS1	6.23204	6.48355	6.07954	5.68114	5.51566	6.88994	5.76205	7.41277	8.5171	6.72493	7.09728	-1.28225	0.00100506	0.0195333
NR4A3	0	2.47535	0	2.96745	0.922177	2.91327	3.88854	4.4866	2.07528	2.91624	4.67308	-2.34298	0.00380387	0.0456495
PHYHD1	8.30137	8.90935	7.80772	6.14814	8.83177	8.98057	9.50784	9.49861	9.06223	10.1077	10.1684	-1.35699	0.000379278	0.00977647
SVEP1	4.23268	4.12264	4.65193	2.96745	4.93235	5.28949	5.26624	5.98431	5.52356	4.87667	5.32178	-1.14455	0.000823136	0.0170042
LOC117032183	5.98416	4.73019	5.16036	5.26748	5.3981	6.69146	6.85087	6.75611	5.93073	6.81159	7.52139	-1.49054	3.45191e-07	4.26924e-05
LOC117032230	4.37699	4.19628	4.20015	5.47532	3.75805	2.68804	2.79051	3.96379	2.66837	2.91624	3.95272	1.34249	0.00367755	0.0444552
SLC1A1	9.08459	9.24485	9.11703	7.84784	9.13251	10.0145	9.30003	9.92283	9.48525	10.8284	9.68128	-1.00151	0.00069868	0.0152862
TRIM14	8.00077	9.22519	9.95238	8.75359	7.83493	8.04122	6.98049	7.23772	8.14902	6.93254	6.64617	1.52751	6.91002e-05	0.00271413
PBX3	7.54623	7.88477	7.01599	6.91142	8.03032	6.69146	6.83848	6.71659	5.98054	6.16883	6.54652	1.03074	4.11629e-05	0.00183706
PAX5	3.30745	3.20317	3.41361	1.43584	3.17868	0	0	2.29108	0	1.67035	0	2.81403	0.00309006	0.0401373
SMC2	6.56903	6.61019	6.57939	6.63023	6.54198	4.92598	4.93517	5.54712	5.09652	5.21017	4.73475	1.51102	4.52576e-15	3.76267e-12
NANS	7.25079	6.49818	7.60083	6.28063	6.41155	8.82646	8.23778	8.10103	8.44353	7.68787	8.09788	-1.37824	5.64941e-07	6.20797e-05
HMCN2	2.30906	2.21686	5.03849	0	3.65931	5.76434	5.76205	6.00633	4.6189	5.79632	6.66213	-2.51196	7.27604e-05	0.00282088
ANXA1	4.79184	6.89086	4.75871	3.78559	4.54685	1.66801	4.15136	4.13344	3.08746	1.67035	4.14669	1.99031	0.00168782	0.0270142
IL1R2	4.15473	3.57851	3.76054	5.16834	1.48024	0	1.57188	0.980799	3.08746	0	1.69079	2.87117	0.000674304	0.0147961
EIF2AK2	5.93836	7.14445	7.44965	6.84876	6.07099	5.20684	3.88854	6.02801	5.79812	5.70871	6.06039	1.22245	0.00107883	0.0204471
ZNF638	8.55	8.64582	8.83227	8.54216	8.71064	7.25128	7.41507	7.76241	7.30833	8.09733	7.67086	1.04909	5.85159e-10	1.50981e-07
ADAMTS1	5.73909	5.45528	6.21697	6.05869	6.2513	7.47085	6.78786	7.23772	6.05217	6.42851	7.41239	-1.0242	0.000280512	0.00771666
ATOH8	8.44338	8.39918	8.39675	8.3632	8.73509	6.79411	6.62439	7.2	7.11001	7.31526	6.84103	1.48038	9.35685e-21	3.50063e-17
SLC1A4	3.79241	3.78354	3.27658	4.24082	3.02853	1.06273	1.57188	0.980799	0	2.09572	0	3.27986	7.10998e-06	0.000445462
PLEKHH2	7.51537	8.03282	8.37593	7.01967	8.01543	7.27176	5.81357	6.54671	6.40209	6.85304	5.73784	1.33597	1.41033e-05	0.000778807
IL1RL2	3.44481	4.26634	3.27658	2.80092	3.31466	5.16366	4.06896	5.35459	4.34239	4.51281	6.06039	-1.66831	0.000164803	0.00529242
CCDC88A	4.89133	5.29692	4.70631	6.04012	5.01454	3.92176	3.68229	4.4866	4.09351	4.64456	3.84499	1.16706	0.000576571	0.0131933
DNAJC27	3.79241	3.68467	1.96231	4.10444	2.19531	5.16366	4.37359	4.21133	5.09652	4.28946	4.67308	-1.37669	0.00160133	0.0260804
LOC117033325	0	0.935235	0	0	3.43892	7.66137	4.62498	8.49672	4.79627	4.64456	0	-5.6189	0.00133276	0.023382
ADD2	0	0	0.97498	0	0	4.81874	3.7891	2.29108	3.08746	1.67035	1.08009	-5.17282	2.92767e-05	0.00140933
DPYSL5	0	0.935235	2.28169	1.8311	1.88163	4.43887	1.98527	4.54793	3.08746	4.9293	1.08009	-2.80051	0.000813132	0.0169447
LOC117033588	3.57021	3.68467	2.54302	3.11674	0.922177	0	0.990199	0.980799	0	2.09572	1.69079	2.54866	0.00429862	0.049906
LOC117033759	5.71213	6.05915	4.59543	5.5296	5.05394	4.36456	2.79051	3.87084	4.18132	3.92496	0	1.89024	0.000111998	0.00386769
KCNQ3	0.991974	0.935235	0	0	0.922177	2.42102	1.57188	1.5593	3.79255	3.70112	3.95272	-3.83283	0.000384626	0.00988991
ZFHX4	6.61342	6.58299	6.50465	6.35766	6.54198	5.79296	3.68229	5.28425	4.95419	5.79632	6.0361	1.1105	0.000478096	0.0114292
LOC117033800	4.44407	0	5.65095	5.02457	3.43892	3.27962	0	1.9711	1.05062	2.91624	1.08009	2.72091	0.00256175	0.0355627
LOC117033803	4.93862	5.7278	4.65193	5.65696	5.27011	4.57691	3.88854	4.28522	4.41664	4.70618	2.11853	1.15598	0.00243773	0.0344515
EPPK1	7.14389	6.7266	6.75733	7.65989	7.27552	5.07323	5.86331	4.71768	4.95419	5.21017	5.50991	1.91179	1.60085e-13	1.08894e-10
LRRCC1	7.14389	7.16293	7.08943	7.32601	7.68614	6.05165	6.63874	6.35412	5.621	6.29451	5.50991	1.17491	2.22289e-07	2.94385e-05
VPS13B	10.0297	9.88576	10.5194	10.1432	8.68891	11.2946	10.9243	11.0153	11.2074	11.7528	11.7656	-1.39911	3.39658e-07	4.23582e-05
NDRG1	13.5094	12.7384	13.0119	11.4593	13.4886	10.8327	11.1096	11.7208	10.8643	11.3167	10.8194	1.85445	1.2627e-09	2.86308e-07
RB1CC1	9.58569	9.84054	9.93399	10.3401	9.7826	8.95547	8.77154	9.0275	8.57093	8.97149	9.13008	1.0051	3.75044e-10	1.1005e-07
HSD17B2	8.91763	9.81301	9.38838	10.6681	8.98487	11.0394	10.4098	10.6461	11.887	10.249	11.0293	-1.27612	0.00023134	0.00670931
KLHL24	10.8057	10.6948	10.6834	10.3859	10.3127	9.43099	9.03294	10.0085	9.41905	9.95902	9.36517	1.01258	1.43125e-07	2.00174e-05
APOC4	11.8867	12.0461	11.2911	8.23433	11.6048	12.9185	13.4002	13.1289	12.4307	13.0288	13.1672	-1.59718	0.000144584	0.00473457
LOC117034449	3.30745	3.46391	0.97498	2.61263	1.88163	0	1.57188	0	0	0	0	3.87568	0.00125042	0.0223833
CDH11	7.94975	8.10629	8.03186	8.804	8.08365	7.40749	6.58045	7.23772	7.2486	5.98216	6.64617	1.3083	5.72469e-07	6.20797e-05
LOC117034664	5.30624	6.48355	6.19812	7.38608	5.4284	9.28754	6.93469	8.01133	9.16005	8.40665	7.35463	-2.08213	2.89679e-06	0.000225784
LOC117034670	4.56954	5.00067	4.80927	4.63665	5.57103	3.10805	3.56694	3.54956	3.79255	3.11107	3.84499	1.52627	7.19715e-06	0.000445462
TEAD2	4.62841	4.12264	3.76054	3.95381	4.37082	5.73515	5.70863	5.24774	4.18132	5.02912	5.61203	-1.18877	0.000328822	0.00874801
ZDHHC1	3.15563	2.88468	4.65193	4.58633	4.60106	5.11916	5.15081	5.38851	4.90345	6.00686	5.28102	-1.23021	0.00100317	0.0195221
SLC7A6	6.52324	6.77547	6.77015	7.87953	6.14584	6.02777	5.95793	5.86888	6.05217	5.58295	6.06039	1.02679	0.000407736	0.0102729
LOC117034851	3.57021	2.88468	2.76419	4.30446	4.24027	5.82101	3.98157	5.24774	4.79627	4.70618	5.4	-1.47473	0.000459487	0.0112401
FCAR	3.79241	1.90173	2.95593	2.39601	1.48024	0	0	0	0	0	1.08009	4.38641	0.000171502	0.00544912
MYLK3	5.41054	5.84691	5.97268	5.5819	5.12965	6.1434	6.58045	7.10117	6.6531	7.15876	6.59721	-1.14435	1.71795e-06	0.000149472
ZNF382	5.68465	6.63688	5.75779	6.05869	6.01219	4.11546	5.33837	5.09174	4.73953	4.51281	3.72855	1.41205	5.91862e-06	0.000386778
CLIP3	3.68559	2.88468	3.41361	2.96745	3.75805	5.16366	4.50475	5.31985	3.67646	4.76528	5.15134	-1.57156	4.49487e-05	0.0019554
ZNF829	3.79241	3.78354	3.53876	4.30446	4.09673	3.57153	2.9828	2.77428	1.65207	2.42381	2.11853	1.34981	0.00320392	0.0409101
LOC117034964	4.30664	5.48497	4.41128	4.48009	3.02853	0	0.990199	1.5593	2.66837	0	1.69079	3.66714	1.94843e-07	2.64466e-05
HAMP	11.7446	12.9791	12.8897	14.4255	13.1193	11.4345	12.5786	9.34078	11.2881	10.3478	11.0431	1.95794	0.0019647	0.0296987
FGF21	10.2139	8.81315	11.351	11.2322	9.65228	4.64127	6.53513	6.59109	5.90517	5.21017	4.79389	4.74674	5.26443e-18	7.87822e-15
GRIK5	0.991974	1.49795	1.55151	0.889625	1.48024	1.06273	4.15136	2.55282	2.66837	3.11107	3.13737	-2.30381	0.00342873	0.0425905
LOC117035068	5.37661	5.22836	5.08027	5.50272	4.6533	4.20336	4.2293	4.13344	4.09351	4.51281	4.05297	1.02524	0.000176867	0.00554888
SLC38A7	10.0446	10.5619	10.1892	10.2929	10.0348	9.02949	8.74525	9.42696	8.59512	8.74067	8.49981	1.36478	2.27965e-13	1.42145e-10
SLC7A9	2.79357	1.49795	0	1.43584	0.922177	3.43294	2.79051	3.13561	3.08746	2.69094	3.95272	-2.05123	0.00275273	0.0373477
MMP2	3.30745	3.68467	4.47531	3.69351	4.93235	5.40522	5.81357	5.69	5.38246	4.9293	5.10538	-1.32537	8.10248e-05	0.00303134
TAT	15.0135	14.7016	14.1704	15.5094	14.7799	16.1163	15.749	16.3749	16.1937	16.4377	16.7325	-1.39817	1.60119e-09	3.47273e-07
PGLYRP1	2.79357	4.5732	1.55151	0	1.88163	0	0	0	0	0	0	5.10569	0.000593403	0.0135164
TMEM86B	9.30134	8.33134	8.46536	7.85848	9.40047	6.20857	7.86306	8.00588	5.79812	8.05058	7.63895	1.2979	0.00122897	0.0221584
LOC117035346	5.53884	6.13602	5.08027	5.02457	5.23626	3.43294	3.98157	4.9168	4	4.44214	4.14669	1.28067	0.000128348	0.00432598
PLAUR	7.25079	7.2945	5.53555	7.53943	6.69936	6.22966	6.5504	5.74341	5.09652	5.95703	5.64453	1.08348	0.00147207	0.0247523
LOC117035557	0	0.935235	2.28169	2.80092	0.922177	4.02186	5.40706	3.13561	5.05062	3.70112	4.73475	-3.24472	1.34616e-06	0.000122093
SYT3	0.991974	0	1.55151	0.889625	0	3.92176	2.9828	3.28718	2.89308	3.11107	2.71608	-3.47848	7.4757e-05	0.00286123
FOSB	3.79241	1.90173	3.6539	2.61263	3.43892	4.20336	3.68229	5.00692	3.79255	4.64456	5.54476	-1.50588	0.00175862	0.027879
ADIRF	5.11365	5.97796	5.92761	5.32998	5.79684	3.92176	5.44021	4.54793	3.67646	2.42381	4.05297	1.42621	0.000664368	0.0146425
LOC117035848	5.02879	3.20317	3.27658	2.61263	4.60106	1.66801	0.990199	2.29108	2.07528	3.11107	1.08009	2.27827	0.000648608	0.0144656
ZNF518A	5.53884	5.95693	5.67841	7.04783	6.30127	5.11916	4.839	5.28425	5.65207	4.82205	4.14669	1.19037	0.000399831	0.0101243
P4HA1	6.50764	7.35202	7.95534	8.23841	6.71173	9.20743	9.01654	10.0342	9.28672	9.31093	10.5874	-2.18881	5.6923e-10	1.49448e-07
DEPP1	4.98441	3.33943	6.07954	4.24082	3.55332	5.32911	7.338	6.38806	5.68249	7.44744	9.6049	-2.98756	0.000332214	0.00878343
CCDC186	6.6983	7.42275	7.35921	7.73688	7.06986	5.67492	5.56571	6.45363	5.09652	5.70871	5.76765	1.54627	1.95929e-09	4.18868e-07
OAT	12.0973	11.6173	12.2698	11.7845	11.8905	13.3143	12.897	13.5449	13.2735	13.7223	14.0225	-1.55646	1.10672e-14	8.71686e-12
LOC117036194	4.62841	4.87176	3.95273	6.59248	4.30702	7.18805	6.5655	5.57685	6.75679	6.31443	7.27384	-1.52085	0.000753878	0.0159122
GOT1	11.45	10.8362	12.1632	13.0558	11.6581	13.4976	13.1388	13.1022	12.9203	13.5588	15.009	-1.7082	3.44965e-05	0.00159827
IFIT1	5.59894	9.02502	9.03708	6.34258	5.79684	5.73515	6.60989	5.79492	5.87914	5.33245	4.60866	2.18273	0.00205304	0.0307474
VSTM4	4.37699	3.33943	5.5052	3.78559	5.77343	5.90206	5.98064	7.23772	5.87914	8.07414	7.60633	-2.23779	9.8267e-06	0.000581251
RTP3	9.62236	10.3208	9.98849	7.7253	9.1711	8.49317	8.94616	8.62321	8.714	8.24995	7.68655	1.09433	0.00193682	0.0293377
LOC117036569	3.57021	6.05915	3.6539	2.14103	3.65931	2.0931	0	3.13561	1.65207	0	1.69079	2.99402	0.000492839	0.0117069
DLEC1	4.84244	2.21686	4.12229	2.80092	5.20159	2.0931	2.79051	2.55282	2.07528	1.67035	3.46303	1.86427	0.00318118	0.0407589
GPX1	12.8257	12.7659	12.7915	11.8456	12.6627	14.2439	14.3659	13.4095	13.7232	13.3614	13.4219	-1.19409	6.86837e-07	7.2384e-05
TMF1	8.08725	8.12527	8.20235	8.24653	7.91201	7.00449	6.43999	7.50844	6.8401	7.02007	7.10897	1.10303	8.86402e-10	2.13952e-07
AMIGO3	5.50782	5.67726	4.70631	5.75133	5.3981	7.17724	6.66702	6.54671	6.66837	5.73851	7.41239	-1.35892	4.84351e-06	0.000329469
ACKR2	9.00907	8.2899	8.81999	7.99975	8.87641	7.13315	7.46426	7.18077	7.21778	7.63339	6.75435	1.39666	2.06141e-10	7.01112e-08
CSRNP1	6.13388	6.7993	5.4742	7.61039	6.05166	7.7876	7.06794	7.47725	7.21778	7.39227	8.50866	-1.05824	0.00367761	0.0444552
PRICKLE2	0	2.21686	0.97498	2.39601	1.88163	3.27962	2.79051	3.77149	3.67646	2.42381	3.13737	-1.85801	0.00396322	0.0469593
CAMP	4.30664	7.40733	4.80927	3.37568	3.02853	0	0	3.54956	1.65207	0	2.11853	4.08939	0.00148326	0.024872
CFAP20DC	0.991974	0	0.97498	2.14103	2.19531	2.68804	1.98527	3.42433	3.9	4.11869	4.54122	-2.6923	0.000280313	0.00771666
LTF	3.44481	6.40808	2.95593	1.8311	5.79684	0	0	2.55282	1.65207	1.06451	1.08009	4.34397	4.37197e-06	0.000305731
TIMP4	6.15405	4.95897	4.80927	5.77399	5.51566	5.0258	3.56694	4.42255	4.55458	4.28946	4.60866	1.09313	0.00110704	0.0206739
NEK10	3.30745	4.04505	2.76419	3.59515	4.24027	5.40522	4.93517	6.09118	6.12042	5.70871	5.7074	-2.1155	4.60386e-10	1.27587e-07
GOLGA4	9.67741	9.5904	9.95238	10.0545	9.64101	8.69996	8.7117	8.92431	8.34239	8.39266	8.46384	1.19259	2.47442e-15	2.64498e-12
CLEC3B	2.57156	2.69448	2.54302	2.61263	4.17028	5.28949	5.47262	4.9168	4.6189	4.2066	4.54122	-1.95258	6.35397e-06	0.000413422
MCEMP1	2.79357	4.12264	2.76419	1.8311	2.45282	0	0.990199	0.980799	0	0	1.08009	3.74652	0.000473096	0.0113749
MPND	6.65649	4.8261	7.07917	6.13069	5.16607	9.33696	8.12506	8.21885	8.96041	8.68436	8.16662	-2.46275	3.1879e-11	1.28937e-08
STAP2	6.28789	5.59796	6.15967	6.19926	6.48546	7.96153	7.95769	7.17106	7.2486	7.55183	8.03798	-1.53461	1.27133e-11	5.94545e-09
SHD	2.30906	2.69448	3.6539	2.96745	3.31466	5.11916	2.79051	3.77149	5.41905	4.44214	4.39609	-1.60725	0.00144265	0.0245054
FAM160A1	4.15473	4.33316	2.28169	5.09825	4.17028	1.66801	0	2.55282	2.40209	3.28269	2.44802	2.1522	0.000598615	0.0135571
ABCA7	5.73909	5.22836	4.85812	5.7963	4.88943	3.81419	4.06896	4.4866	4.55458	4.36782	3.84499	1.18102	0.000107302	0.00374306
EBI3	3.68559	5.45528	3.41361	4.48009	3.9373	6.05165	6.4724	4.28522	6.45591	3.92496	7.30467	-1.83706	0.000914662	0.0183238
LOC117038124	8.59865	9.13678	8.15915	9.06282	9.47494	8.18849	7.99164	8.18064	6.95668	8.38326	7.16604	1.05395	0.000325268	0.00867673
NDNF	2.30906	2.21686	2.76419	0.889625	4.09673	5.61207	4.73595	5.74341	4.2641	5.12248	5.67631	-2.64707	2.35863e-07	3.06719e-05
C2H3orf85	9.68955	8.7473	10.0633	9.38329	9.53709	5.0258	8.48421	7.42917	5.82564	8.26539	7.17719	2.0699	0.000275255	0.00759998
HPGD	9.88177	9.94036	10.0929	8.87384	10.2933	6.35009	8.35977	8.5313	6.93158	9.07731	7.3838	1.82566	7.57944e-06	0.000466775
LOC117038325	5.02879	7.66247	8.2984	5.55598	5.23626	4.20336	4.78839	5.54712	4.85085	5.6472	5.05792	1.92365	0.000385657	0.0098994
ANKRD24	6.6845	6.2953	6.59389	7.49238	6.4998	7.9425	8.05187	5.93924	8.82382	7.25468	8.54784	-1.24481	0.00167394	0.026951
JUNB	8.10808	9.14377	8.40499	9.22578	7.85738	10.0696	9.91404	8.79747	10.0198	8.86069	10.0215	-1.06004	0.000745543	0.0158256
DTNA	4.23268	4.12264	7.87454	4.94693	3.75805	7.9927	7.86306	8.04895	8.40301	8.44781	8.99485	-2.38534	0.00143274	0.024448

## Sheet: Table S5 
Table S5 Information of the upregulated and downregulated DEGs for HHW (CE lineage)
Gene_name	HH1_1	HH1_2	HH1_3	HH2_1	HH2_2	HH2_3	HHW1_1	HHW1_2	HHW1_3	HHW2_1	HHW2_2	HHW2_3	log2FoldChange	pvalue	padj
ZNF397	4.05325	5.33772	6.21834	5.21013	5.53685	5.26184	6.40283	6.18211	6.20355	6.69232	6.82099	6.62207	1.12696	0.000174086	0.0248586
P2RY13	5.44772	7.73036	6.67796	7.10922	7.23128	5.14642	7.87726	8.3202	8.52958	7.99285	8.69164	8.51434	1.5293	1.65617e-05	0.00615979
CUEDC1	4.14092	4.01519	3.21364	3.90754	4.28844	3.67813	1.98225	2.8534	1.00698	1.9138	1.52778	0	-2.52066	2.49369e-05	0.0072534
MIS12	6.8111	7.79748	7.33418	7.04508	7.1394	6.67649	8.09012	9.22342	7.98541	8.61549	8.9823	8.49887	1.45792	2.5622e-08	5.8539e-05
TUBD1	4.30173	5.6883	6.15691	5.75557	5.77529	5.49991	6.84686	6.71127	6.38879	6.66634	6.60072	7.18291	1.14165	3.42974e-05	0.00914197
RNF43	6.77045	7.29222	6.84307	7.00069	6.96839	8.35093	8.49599	8.49637	8.36261	8.78802	7.63488	8.55604	1.11126	0.000115208	0.0201958
CD79B	2.04276	3.7154	5.09202	4.17058	3.89781	2.56484	2.78706	1.02704	1.00698	0	2.25303	0	-2.84391	0.000283509	0.0335863
LOC117014427	4.91279	5.01569	3.85299	4.95487	4.48041	4.67719	3.67857	2.8534	2.81929	2.89892	3.50574	2.29279	-1.73945	1.9038e-05	0.0065489
RBM15	5.69947	5.94667	6.86884	5.64454	6.43111	6.10545	7.27106	7.55314	6.99109	7.344	7.27145	7.23985	1.11614	3.22542e-06	0.00198401
ZBTB37	7.0563	6.8987	6.69246	7.78205	6.46178	5.56129	5.90742	5.18136	5.14281	5.93011	6.12402	5.51887	-1.22082	0.000209355	0.0276711
LOC117015518	1.02864	1.59578	3.95276	3.5856	0.946399	1.9819	0	0	0	0	0	0	-4.90701	0.000166153	0.0241057
LOC117015651	4.30173	5.47526	5.47423	6.06677	6.12106	4.62065	3.78535	2.62975	3.1823	4.47388	2.73341	4.54999	-1.80538	4.65139e-05	0.0111029
FLRT3	5.83708	5.47526	6.38834	5.21013	5.28575	3.88433	7.63462	5.93533	7.10128	6.88483	7.30621	7.00816	1.56145	9.36298e-06	0.00415951
ZSWIM3	2.36749	1.59578	3.04304	4.39298	4.41922	4.78404	5.8096	5.60705	5.84657	6.05549	4.30992	6.54884	2.05972	2.23993e-05	0.00688907
FERMT1	2.04276	4.26327	3.63002	5.95488	5.62079	4.36929	2.30299	2.62975	2.81929	1.5086	3.24419	2.9681	-2.32507	9.8217e-05	0.0186998
LOC117016558	2.36749	0	1.02475	2.00052	2.23518	0.987958	4.14754	2.04037	3.59773	4.21185	3.24419	4.48866	2.6021	0.000131234	0.0220929
ADRB2	1.62303	1.00812	2.03697	2.58554	4.14462	1.56888	4.93126	4.13795	5.01349	4.3488	3.91893	4.4246	2.11845	0.000151371	0.0232777
SIMC1	6.626	7.35595	7.2967	7.4519	7.73043	7.73082	8.57626	8.52511	9.02512	8.96093	8.37304	8.79012	1.323	8.22678e-10	6.57854e-06
SLC7A4	1.62303	2.82125	4.50633	4.17058	2.49449	0.987958	0	0	0	0.943111	0.957328	0	-4.64091	5.83434e-05	0.0122775
LOC117017484	4.37587	4.77049	4.95437	5.28608	6.24966	5.73115	7.7773	5.9596	7.5837	6.9292	6.28947	7.30357	1.77148	1.27837e-06	0.00103616
MN1	7.95131	7.30149	7.20862	7.26748	8.77667	8.20952	7.11601	6.88601	4.26112	4.64324	7.07385	6.00844	-1.53909	0.000373386	0.0411832
OAS2	7.54024	6.2448	5.66281	6.98938	5.75067	7.28885	4.22548	5.22204	2.81929	6.2947	3.62065	5.63664	-1.70214	0.000454746	0.0448935
LOC117018045	6.85065	6.60099	7.3434	7.41008	7.52066	8.28423	6.82199	5.98346	5.62835	6.59928	4.7239	6.2119	-1.30937	0.0001362	0.022247
HILPDA	5.44772	5.89856	7.25822	6.41008	7.06144	6.83401	8.13625	8.81833	7.9505	7.67234	8.92196	7.76456	1.68873	1.50283e-07	0.000240348
TAF1A	5.09944	5.94667	5.88113	5.00067	5.62079	5.18593	6.31644	6.60761	6.40607	6.75528	6.69553	6.975	1.15549	2.88025e-06	0.00191933
SLC26A8	2.36749	3.01418	2.03697	2.00052	2.49449	3.14845	5.26231	3.21765	4.01305	3.35427	5.77288	3.42628	2.16096	0.00017835	0.0252421
SGK1	10.6189	10.3482	10.2609	10.5418	9.85951	9.82133	8.18094	9.2775	9.12503	8.59153	9.36675	9.35156	-1.23072	2.25724e-07	0.000300834
ITGAX	5.37727	5.89856	5.7761	5.61539	5.14164	6.36842	5.26231	4.29874	4.47272	4.74603	4.16598	4.48866	-1.16269	0.000162254	0.0240272
ZNF200	4.05325	4.77049	5.5716	5.1706	5.62079	4.56179	6.28037	6.26232	6.0798	6.54329	6.87985	5.51887	1.28255	5.7195e-05	0.0122775
PPP1R10	7.15436	7.8363	6.84307	8.39301	8.48721	7.5151	9.46617	9.46077	9.00825	9.57752	9.48523	9.15585	1.54802	9.46936e-09	2.52406e-05
LOC117021025	0	1.59578	2.36133	0	0.946399	1.9819	3.43789	3.85717	4.40558	4.28195	1.93551	4.82275	3.20188	1.24952e-05	0.00494244
TRIM13	7.40512	7.86787	8.22883	7.83358	7.5495	7.2979	7.08499	6.66775	6.22319	6.34469	7.0839	6.57858	-1.03699	9.75946e-06	0.00421846
KBTBD7	3.75288	3.8224	5.85558	6.00069	4.41922	5.4358	6.29852	6.09718	7.4401	6.37708	5.9591	7.2675	1.56074	0.000158413	0.0239009
HSPH1	9.83639	9.28763	9.08242	9.63005	9.17862	8.91544	9.87567	10.2058	10.4159	11.0701	10.6574	9.59107	1.02868	5.78419e-05	0.0122775
THAP1	4.22356	5.53941	4.9054	4.70111	4.93856	4.06471	5.83468	6.20259	5.53718	5.58665	6.2364	6.56378	1.25909	5.42464e-05	0.0120495
MAK16	5.93843	6.63074	6.90665	6.50848	6.52123	6.04227	6.95376	7.51271	7.24265	7.52112	8.81742	7.46354	1.27234	3.76827e-05	0.00985544
LONRF1	7.15436	7.77101	8.84664	6.6154	8.42242	7.2048	6.0641	6.16134	6.33567	6.39301	7.31476	5.82211	-1.45166	6.11508e-05	0.0127011
OBI1	5.26468	6.52381	6.45791	6.22951	6.68617	5.73115	7.48422	7.58468	7.67206	7.51385	7.75923	7.8154	1.42709	2.35295e-09	9.40769e-06
NEK3	6.37796	6.40832	6.19816	6.39301	6.0009	5.29835	4.93126	4.22058	4.87142	5.24438	5.20105	5.28634	-1.18041	2.52468e-05	0.0072534
LOC117021956	6.03313	5.60082	5.00173	5.83357	4.93856	6.10545	6.08516	5.44465	6.79515	7.17006	6.80892	8.05109	1.31587	0.000469841	0.0456526
THAP9	6.72861	5.71632	5.80308	5.83357	5.56538	6.1856	7.06393	6.59217	7.54523	7.14206	6.92528	7.09304	1.07289	2.07981e-05	0.00671974
MAP3K8	7.30429	7.07136	7.81705	7.01192	7.06144	5.9762	6.14655	6.20259	5.71409	5.93011	5.50018	5.51887	-1.28794	5.391e-06	0.00297304
CHAC1	3.37309	2.59847	1.02475	4.17058	0	2.97886	7.7773	6.83446	4.40558	5.05717	6.84483	4.82275	3.7407	7.51816e-06	0.00353641
COCH	3.86011	3.01418	2.03697	2.80795	0	1.9819	0	0	0	0	0	0	-4.91586	0.000151005	0.0232777
C2CD4B	2.85612	2.82125	4.80219	2.00052	5.31963	4.43635	6.24339	6.51242	5.14281	6.5575	4.87043	5.39061	1.82521	0.00027968	0.0335863
C2CD4A	5.09944	4.71601	5.88113	4.70111	6.10172	4.50044	6.99884	7.45415	6.72803	8.34366	6.64212	4.91888	1.89404	1.36323e-05	0.00519098
CHGA	1.02864	0	1.61787	0	0	0	3.14887	4.37288	3.01219	5.24438	3.09317	0	4.7163	3.95546e-05	0.00988433
ZBED3	4.37587	3.47416	4.29447	3.90754	4.59553	4.67719	5.93087	3.95696	5.62835	6.27764	5.40719	5.84676	1.43239	0.000123311	0.0209798
BCORL1	5.72806	6.1859	5.40546	5.61539	6.35145	7.03128	7.46828	6.49592	7.25223	7.87305	6.87985	7.70513	1.20128	0.000118057	0.020302
CDCA7	5.14256	4.92255	4.3686	5.28608	4.8014	3.88433	3.30061	3.04699	3.91989	3.69985	3.72708	2.77612	-1.42196	0.000247577	0.0309336
NFE2L2	8.36944	9.0413	9.69469	8.75892	9.88519	8.78322	10.1686	10.5484	10.0487	10.0464	10.4419	9.97755	1.03215	5.31662e-05	0.0120408
RND3	7.56422	8.37809	8.04325	8.06678	7.54235	6.98723	8.43169	9.90683	8.66852	9.41738	9.97008	8.57829	1.47189	2.28146e-06	0.00163345
EYA3	6.8244	7.50796	7.44968	7.60061	7.59171	8.07394	8.3815	8.08129	8.89959	8.85279	8.34824	8.58929	1.00484	8.90732e-06	0.00407014
TOE1	4.69836	5.37335	5.36981	5.80804	5.44773	6.02058	6.33413	7.15123	6.10118	6.09497	6.69553	6.77118	1.08192	0.000115653	0.0201958
LOC117026675	3.75288	4.60049	4.50633	5.93142	5.67415	4.83464	3.30061	2.62975	2.59657	3.06718	2.51313	3.28911	-2.28849	5.35645e-07	0.000571105
ZNF644	6.39589	7.91094	7.6338	7.34942	7.16759	6.24292	8.43169	8.68281	8.23788	8.58808	8.68175	8.21628	1.25308	3.62255e-06	0.00214576
LOC117027432	1.02864	2.01216	1.02475	1.00035	1.51304	2.78665	3.43789	3.37024	4.01305	2.89892	3.24419	4.21336	2.26051	0.000393627	0.0415961
LOC117027541	3.04976	0	1.02475	2.00052	2.71421	2.78665	5.14688	3.74997	5.37113	4.64324	5.61551	5.74552	3.2132	1.26952e-09	6.76779e-06
LOC117027846	0	1.00812	0	1.00035	0.946399	0	3.30061	3.37024	2.01045	2.2298	3.38088	4.35757	4.17027	6.82112e-05	0.0136363
INHBE	6.67087	6.37355	6.09275	7.97797	8.19943	6.60542	9.8681	9.48813	10.0665	8.76066	8.07354	7.76456	2.03031	1.34383e-06	0.00103616
ASCL1	1.02864	0	0	0	0	0	4.8351	1.6209	2.01045	0	1.93551	3.28911	4.84548	0.000192116	0.0260383
ODF3B	5.22511	4.33732	4.43911	5.00067	5.62079	5.59102	6.70444	6.42799	6.40607	6.1334	5.82173	5.42376	1.11095	0.000362689	0.0405628
C10H12orf50	4.8621	5.44208	5.40546	5.08814	4.75262	5.49991	4.06516	3.21765	4.10057	4.21185	4.7239	2.77612	-1.26841	0.000428336	0.0431243
ZC3H10	3.95991	5.10318	4.9054	4.85865	5.84675	5.33396	6.50011	6.18211	6.03607	6.47011	5.64296	5.91828	1.0669	0.000462484	0.0453774
DUSP6	8.5201	8.73383	9.07966	8.20037	8.74584	8.60887	9.33388	10.8928	9.06374	10.12	10.9707	10.3558	1.62011	7.58519e-08	0.000151637
RASD2	6.626	6.39104	7.58799	5.61539	8.84224	7.88881	6.51571	6.37485	6.40607	5.64101	4.77441	5.57895	-1.55953	0.000416006	0.0428233
HMOX1	6.75664	7.65997	6.54041	7.32262	8.87964	7.76383	8.50383	9.27508	8.95347	8.05423	9.55009	9.09541	1.28351	0.000282256	0.0335863
BCDIN3D	3.75288	4.92255	5.29575	4.4601	5.93684	5.64872	6.43599	6.93578	6.33567	6.57156	6.69553	6.82179	1.49662	2.34911e-06	0.00163345
CSKMT	6.59529	5.77078	5.47423	5.32261	5.70011	6.66255	7.25257	7.9841	7.44847	6.32822	7.68195	6.62207	1.32304	5.13959e-05	0.0119127
SCT	2.85612	4.26327	2.03697	1.00035	4.21832	4.06471	5.99903	4.22058	4.96767	5.76858	5.7223	3.87284	1.8891	0.000412548	0.0428233
LOC117030459	3.95991	5.47526	10.5085	8.32262	6.19595	2.56484	3.43789	4.69533	2.81929	3.21785	1.52778	0	-5.22897	2.44658e-05	0.0072534
C11H11orf86	7.49935	7.30149	7.21868	6.06677	8.17649	7.53819	7.93639	10.0193	8.65051	9.67192	7.98515	8.07737	1.55904	5.34545e-05	0.0120408
GADD45G	9.20384	7.21576	8.13106	7.98369	8.87395	9.49745	6.41951	6.03003	7.59881	5.55868	6.77211	7.72521	-1.79821	6.09564e-06	0.00304648
CCDC180	4.69836	4.77049	4.74767	5.04507	6.38384	3.67813	3.30061	3.95696	3.59773	2.89892	4.16598	3.28911	-1.61392	0.000389908	0.0415961
HES1	4.63937	5.8739	6.49148	5.97796	7.00008	5.88311	7.85291	7.85425	7.56074	7.09416	7.33173	7.33875	1.40164	5.96341e-06	0.00304648
MYORG	9.82981	9.69213	9.65451	10.1183	10.7488	11.1557	9.77722	8.94829	9.69514	8.99524	8.18511	8.90901	-1.13819	0.000261783	0.0319596
PAX5	2.36749	3.7154	4.63204	2.58554	2.71421	1.9819	0	0	0	0.943111	0.957328	0	-4.67013	1.96895e-05	0.00656031
ANXA1	6.12199	7.60857	7.04871	6.17061	6.23198	6.06364	4.93126	5.30012	5.37113	4.4127	5.84556	5.28634	-1.43964	1.80915e-05	0.0065489
MAT2A	7.46579	8.25932	8.53277	7.94321	8.15788	8.31128	8.84671	8.94221	9.30852	8.91754	10.0128	9.30562	1.13625	3.06082e-06	0.00195807
EML6	7.90198	5.14502	4.57055	5.12996	3.07321	3.88433	3.97778	3.37024	3.33446	3.89142	3.72708	2.29279	-2.46991	0.00010905	0.0198185
KCNS3	2.36749	3.59981	2.36133	1.58543	3.80517	3.67813	5.53139	6.60761	5.59859	6.31156	5.27308	0	2.71967	2.14285e-05	0.00671974
FBXO32	6.24579	5.8739	6.09275	5.61539	5.79951	5.22438	6.93068	6.41049	7.0691	6.91823	6.73433	7.15357	1.05885	5.01568e-06	0.00286485
LOC117033754	0	0	0	1.58543	0	0	3.14887	3.63415	4.92035	4.3488	0	5.51887	5.71494	4.41317e-07	0.000540685
TRIB1	7.3325	7.11411	7.59573	6.97797	8.23537	7.74411	8.12612	8.77797	8.65774	8.34366	8.47965	9.02695	1.038	1.92458e-05	0.0065489
NDRG1	10.0997	11.1201	11.7378	10.7581	12.3272	11.5174	12.1114	13.5402	12.8253	12.5439	11.7391	12.9596	1.30815	0.000136257	0.022247
LENG1	2.63239	2.59847	1.02475	4.52423	4.21832	3.78491	4.56225	5.83398	4.92035	5.34606	5.77288	5.60809	1.96024	2.83517e-05	0.00781773
CDH11	5.7561	5.53941	5.80308	4.64452	5.3851	4.62065	5.56175	8.01337	6.40607	7.68533	5.50018	5.96407	1.52971	0.000370671	0.0411676
LOC117034587	4.4464	4.82297	5.7761	5.21013	5.86981	4.56179	7.24323	7.44559	6.72803	6.66634	6.95843	6.51847	1.76733	3.09869e-09	9.91146e-06
LOC117034789	4.75503	4.92255	5.69198	5.90758	5.93684	6.04227	7.15636	6.68241	6.3713	6.52895	7.2268	6.45575	1.16632	3.88228e-05	0.00985544
PDP2	7.39624	8.66361	9.86921	9.28147	9.7174	9.38312	10.2278	10.9784	10.0961	9.96481	10.2161	10.611	1.14824	0.000360205	0.0405628
FGF21	5.88864	1.59578	5.13513	4.39298	5.3851	5.4358	8.34268	9.61957	7.73495	8.88975	6.74703	6.57858	3.33686	6.607e-07	0.000660411
LOC117035048	0	3.59981	4.21633	0	2.71421	4.14709	0	0	0	0	1.52778	0	-4.60055	0.000471393	0.0456526
RHPN2	6.77045	7.51595	8.41526	8.20526	8.66248	7.73082	8.98756	9.27266	9.33808	9.10568	8.47965	9.09026	1.06336	0.000138521	0.022247
LOC117035381	5.98656	6.12449	6.0256	5.28608	5.79951	7.07403	7.62746	7.35703	8.24749	8.13221	7.18072	7.13367	1.53891	4.73306e-07	0.000540685
CCDC39	4.30173	3.92201	3.85299	4.17058	3.98485	3.97734	5.40311	4.05029	5.29897	5.44104	5.37482	4.91888	1.16151	0.000443151	0.0440206
NOD2	4.14092	3.47416	4.80219	4.80803	4.21832	3.97734	5.02141	5.44465	6.0581	4.64324	5.74781	5.57895	1.21922	0.000395336	0.0415961
LOC117035651	7.36926	6.14525	6.40605	7.79511	7.42272	6.08469	4.29941	4.51062	4.87142	4.64324	6.16246	4.82275	-2.02416	1.28238e-07	0.000227878
CDK1	6.18522	7.24491	5.82957	6.00069	5.91484	4.73161	4.50089	5.26161	4.33516	4.47388	4.00606	4.77217	-1.59973	2.13655e-05	0.00671974
DLEC1	4.51363	4.47489	4.13371	4.08812	5.97986	3.97734	3.30061	1.6209	3.33446	1.5086	1.93551	0	-2.63552	1.12835e-05	0.00462711
LOC117036682	4.51363	4.10271	3.95276	4.75556	4.14462	4.06471	4.56225	5.33763	5.59859	6.59928	4.82322	6.00844	1.41848	0.000156317	0.0238093
LOC117036839	3.86011	2.3349	2.03697	3.808	3.22396	3.78491	0	0	0	0	0.957328	0	-5.18601	9.65478e-07	0.000908288
IP6K2	6.57969	7.11411	6.63355	6.9432	7.24015	8.3639	8.31621	8.01337	8.68277	8.46916	8.44887	9.12846	1.26949	2.5398e-05	0.0072534
LOC117037049	6.32279	6.95858	5.17699	5.24861	3.07321	2.78665	3.78535	2.62975	2.01045	4.21185	4.16598	0.981861	-2.34483	0.000376927	0.041289
BHLHE40	9.59581	9.08225	10.862	9.4744	9.50005	9.22852	8.75113	9.19304	8.05826	8.18805	8.5135	7.90615	-1.26023	5.08953e-05	0.0119127
GADD45B	5.81059	6.01594	6.73512	6.00069	6.35145	5.62016	5.62062	5.37419	4.26112	4.74603	4.4408	4.54999	-1.24495	6.61376e-05	0.0133891
LOC117037646	4.14092	5.22521	5.36981	4.85865	4.35531	4.43635	5.46867	6.00693	5.6575	6.15224	6.16246	6.50305	1.26128	2.68926e-05	0.00754548
LOC117037832	4.22356	4.71601	4.85472	4.95487	4.21832	4.29896	3.67857	2.62975	3.1823	3.69985	3.24419	2.5546	-1.43842	0.000256233	0.0316854
HSPA4L	6.24579	6.64539	6.6485	6.46012	5.79951	5.36871	7.60577	6.75352	7.67919	8.64904	7.39767	7.23985	1.42666	6.83655e-06	0.00331324
LOC117038147	3.04976	2.59847	3.95276	3.17054	3.22396	3.88433	5.36918	3.04699	4.87142	5.76858	4.37684	4.96465	1.6583	0.00029941	0.0352093
HPGD	8.80815	9.96746	9.83694	9.09609	10.2071	8.6125	8.24783	7.82813	8.15342	8.17429	8.31023	9.35156	-1.11379	0.000392687	0.0415961
LOC117038581	2.36749	3.59981	3.85299	3.32255	2.23518	0.987958	0	0	1.00698	0	0.957328	0	-4.33282	0.000112886	0.0201958
LOC117038722	7.43144	9.10628	8.56859	8.20526	9.08322	8.76703	10.451	10.3331	10.1675	10.4202	10.2183	10.4147	1.71055	3.49704e-12	5.59282e-08

## Sheet: Table S6 
Table S6 Information of the upregulated and downregulated DEGs for LHW (NE lineage)
gene_name	LH1_1	LH1_2	LH2_1	LH2_2	LH2_3	LHW1_1	LHW1_2	LHW1_3	LHW2_1	LHW2_2	LHW2_3	log2FoldChange	pvalue	padj
ZFP3	5.60244	5.9262	6.18227	5.84463	5.87363	4.44948	4.77617	4.82745	5.19138	2.73626	4.98857	-1.25465	9.82617e-05	0.0204964
LOC117015174	2.31191	2.22667	3.8629	3.59956	2.67876	4.51672	3.93553	5.09169	4.71433	6.0348	4.46851	1.98746	5.1704e-05	0.0131576
NNAT	5.71563	4.20809	4.41442	4.78251	4.76101	5.41608	6.01799	6.21038	6.50436	6.83628	5.82603	1.36225	4.51271e-05	0.012783
CLTCL1	6.29141	5.85918	6.83586	6.60994	5.60665	4.96489	5.41961	5.74155	5.11557	5.12847	5.30138	-1.03051	0.000158158	0.02795
TBX3	8.47132	9.14221	9.0796	9.287	8.91789	8.33124	7.43136	7.44698	7.69828	7.38805	7.82528	-1.28167	1.25553e-09	5.32514e-06
TMEM229A	8.99592	9.13986	8.54539	9.39361	9.44521	8.53147	7.80936	7.98437	8.10343	6.97263	8.36463	-1.10205	1.62247e-05	0.00794014
LOC117020473	3.15879	1.50602	3.54177	3.59956	2.4601	4.22662	4.88759	4.64205	4.55126	4.92835	3.53224	1.61337	0.000356328	0.0467414
DIO3	8.07498	9.25731	7.45292	9.06532	8.42666	7.1991	7.23465	6.99652	7.5904	7.71799	7.54261	-1.20007	3.68804e-05	0.0120325
MCC	6.85794	7.60842	7.20106	6.60994	7.20734	8.00224	7.9314	8.28814	8.19375	7.94715	8.59717	1.04919	3.19453e-07	0.000424246
TMEM237	3.79573	4.05677	3.12806	3.59956	3.66751	3.96293	5.08753	4.70654	5.15397	5.791	5.11395	1.4594	8.2079e-05	0.0186495
LOC117026382	0.993749	2.89548	2.54575	3.79006	3.447	5.73124	5.34348	6.4172	5.332	5.4608	5.43555	2.81735	1.13836e-11	7.24226e-08
PDE4B	6.782	6.79981	7.08244	6.98601	6.35836	8.17349	7.76627	7.80456	7.51863	8.65905	9.15438	1.48364	3.22627e-07	0.000424246
SLC25A33	7.37125	6.75134	6.83586	6.81019	6.9895	5.94161	5.38204	5.83104	5.76312	6.4063	5.30138	-1.16813	3.74737e-07	0.000433469
ASCL1	6.1971	6.29077	6.56801	4.6899	6.29359	3.22335	2.7005	1.09853	3.3719	1.70724	3.53224	-3.45245	4.65287e-14	5.92031e-10
NFYB	8.57247	8.16108	8.08227	8.26744	8.05881	8.43047	9.43428	9.53256	9.23	10.3508	9.68898	1.31542	1.02702e-06	0.00100522
REP15	5.82058	5.05331	4.47846	5.75605	6.02095	5.70264	7.04337	7.14352	6.68568	7.31809	6.82553	1.35588	2.99841e-05	0.0110961
SMARCA1	7.21637	7.11914	7.50766	6.4212	7.41951	8.3907	8.74086	7.89727	8.06364	7.2553	8.61142	1.06269	9.59437e-05	0.0204964
FAM155B	3.79573	3.21431	2.2843	2.61665	2.8686	4.70147	5.08753	4.50373	4.99381	4.87367	4.69946	1.91505	2.05195e-07	0.000372987
C11H11orf86	9.05089	9.78392	10.2927	11.2107	9.40745	8.55165	8.09124	8.07265	7.18946	7.55376	8.96764	-1.97275	1.94948e-07	0.000372987
LOC117032407	10.829	10.9674	11.3558	10.2232	10.5623	10.1905	9.67849	9.51916	10.336	9.21559	9.12737	-1.08772	3.0522e-05	0.0110961
LOC117033298	5.54233	5.09274	4.76188	4.86952	4.76101	6.50223	5.65828	6.3582	5.46013	5.87693	6.33541	1.0709	8.73856e-05	0.0195069
NDRG1	13.513	12.7509	13.0152	11.4641	13.4975	12.4377	12.0125	11.9948	11.1638	11.4965	11.7717	-1.14157	0.000316058	0.0432422
HIF3A	6.58751	5.6895	5.95356	5.48003	5.24492	4.22662	4.30019	5.04257	4.71433	5.12847	3.40716	-1.33306	0.000155746	0.0279114
ZNF274	5.38009	6.35705	5.08346	6.62252	5.43709	5.01226	4.59103	4.35073	4.662	4.25723	4.5886	-1.34312	6.4595e-05	0.0152205
FGF21	10.2175	8.82561	11.3542	11.237	9.66117	7.35421	6.72117	7.98437	8.04332	8.32889	9.39369	-2.33863	3.19581e-05	0.0112954
CDK1	3.68888	4.20809	2.54575	3.121	2.4601	4.14397	4.94024	5.67864	5.94932	5.26222	5.43555	2.09311	1.22809e-06	0.00104175
NEK10	3.31066	4.05677	2.767	3.59956	4.2487	3.96293	5.56078	5.22973	4.15659	7.87937	6.15264	2.5482	3.92191e-05	0.0121713

## Sheet: Table S8 
Table S8 Co-regulated DEGs in the hibernation Torpidgroups
Gene name	Regulation	HH1_1	HH1_2	HH1_3	HH2_1	HH2_2	HH2_3	HN1_1	HN1_2	HN1_3	HN2_1	HN2_2	HN2_3	log2FoldChange	pvalue	padj	LH1_1	LH1_2	LH2_1	LH2_2	LH2_3	LN1_1	LN1_2	LN1_3	LN1_4	LN2_1	LN2_2	log2FoldChange	pvalue	padj
ATOH8	Up	7.01149	7.95811	7.80397	8.13174	9.24307	8.22632	8.00657	6.97006	7.41303	7.13311	6.62124	6.6942	1.00304	0.00298076	0.0101831	8.44338	8.39918	8.39675	8.3632	8.73509	6.79411	6.62439	7.2	7.11001	7.31526	6.84103	1.48038	9.35685e-21	3.50063e-17
ZNF292	Up	7.30969	7.21712	8.24105	7.3615	7.41979	6.44492	5.86668	5.65976	5.86187	6.64957	6.8949	6.96525	1.02098	0.00127465	0.00497101	6.47594	6.92375	6.86881	7.18941	7.15386	4.97676	5.30275	6.22863	5.65207	6.14677	5.47419	1.26164	4.54361e-07	5.39643e-05
ARHGEF16	Up	6.50675	7.37604	6.64547	6.83292	8.07231	7.40364	6.9466	6.06764	5.67277	6.82479	5.30164	5.67067	1.0438	0.002412	0.00852736	7.06084	6.13602	6.91571	7.14664	6.68688	5.92809	5.30275	4.9168	4.79627	5.67828	4.60866	1.57185	2.44384e-08	4.10923e-06
INHBC	Up	10.2538	9.789	10.0218	10.5922	10.1976	10.8408	9.98204	9.3932	8.81733	9.38052	9.10539	8.37046	1.06477	5.58317e-05	0.000359923	11.4862	11.9586	11.4558	10.6094	11.611	9.83178	10.1314	10.4692	10.9637	10.033	8.79945	1.31138	3.34347e-05	0.00156136
LOC117035346	Up	4.32516	6.02706	6.3974	5.22196	4.4627	4.67048	4.26011	3.96114	3.48627	4.42812	4.4304	5.1246	1.06917	0.0110148	0.0299083	5.53884	6.13602	5.08027	5.02457	5.23626	3.43294	3.98157	4.9168	4	4.44214	4.14669	1.28067	0.000128348	0.00432598
AOX1	Up	12.347	11.6426	11.8263	11.6576	11.2082	11.6874	9.70312	10.4899	10.0834	10.8394	11.129	11.2266	1.09164	5.28091e-05	0.000343066	10.0378	11.3417	11.361	11.1684	10.4902	9.40805	8.8101	9.65313	10.2831	10.089	9.68715	1.24002	1.58419e-05	0.000852784
RALGPS2	Up	7.28054	8.02173	7.88343	7.29817	6.81578	5.77675	6.60793	5.81722	5.55242	6.83848	6.4839	5.81477	1.09241	0.00166876	0.00626416	6.23204	6.48355	6.90413	5.98292	6.514	4.36456	3.7891	5.76939	5.85264	5.93146	3.84499	1.26805	0.00183803	0.0284566
CSF3R	Up	4.93665	6.3847	6.14138	6.53627	6.89558	6.96907	4.52259	5.1296	5.83633	4.96584	5.33398	5.92475	1.09565	0.00131321	0.00510602	7.31492	8.06757	6.90413	5.86122	6.36532	4.70289	3.88854	4.71768	4.85085	4.28946	5.05792	2.52113	2.05591e-11	8.79047e-09
JPH4	Up	4.32516	4.67025	6.16277	5.14177	5.8966	5.92353	5.32876	2.77186	4.11524	4.80787	4.4304	4.01434	1.10636	0.00920041	0.0257792	4.62841	2.69448	5.03849	3.48959	4.54685	1.66801	0.990199	3.66479	2.66837	3.43605	1.08009	1.84339	0.00422112	0.0493123
MX2	Up	9.48003	9.36506	7.72708	9.22715	7.58706	9.34825	7.31896	8.86248	7.39564	6.91797	8.01385	7.76025	1.12692	0.00302022	0.0103012	5.96144	9.662	10.0581	6.99094	6.62281	6.94198	5.65315	6.26562	6.93158	6.85304	6.59721	2.16285	0.00264529	0.0364183
AVPR1A	Up	8.99113	9.06635	9.11518	8.12655	9.16472	8.83308	7.73605	7.76605	8.2093	7.71835	7.8779	7.25359	1.13837	7.18709e-08	1.23694e-06	10.3805	10.5671	10.3289	9.36847	10.3656	9.4868	9.01379	9.21879	9.79638	9.44349	7.78457	1.01445	0.000703537	0.0153569
SMC2	Up	7.68091	7.47027	7.37055	7.48038	6.57391	6.53902	5.45987	5.4189	5.45508	6.83848	6.60808	6.21186	1.14537	0.000261879	0.00131831	6.56903	6.61019	6.57939	6.63023	6.54198	4.92598	4.93517	5.54712	5.09652	5.21017	4.73475	1.51102	4.52576e-15	3.76267e-12
CCDC88A	Up	6.25023	5.34873	6.09763	6.01265	5.12362	5.01418	3.26343	4.13077	3.72769	4.69205	5.20005	5.42332	1.14626	0.00318967	0.0107592	4.89133	5.29692	4.70631	6.04012	5.01454	3.92176	3.68229	4.4866	4.09351	4.64456	3.84499	1.16706	0.000576571	0.0131933
IFI44L	Up	9.74842	9.96703	8.73085	9.20265	7.64758	10.1698	8.23885	8.96702	7.31471	8.70375	8.69978	6.77865	1.1531	0.0048042	0.0150725	6.49188	8.90935	10.2872	6.28063	6.88559	5.97879	7.03576	6.64822	6.6531	6.82554	5.23907	2.15866	0.00323891	0.0412513
DNMT3B	Up	4.07645	5.34873	4.59673	4.33414	5.62954	4.72488	3.64041	3.76887	3.93444	3.91123	2.85956	4.30208	1.15687	0.00200463	0.00730475	5.07184	5.80044	5.73181	5.5296	5.72543	4.87336	4.30325	4.96256	5.05062	4.44214	2.71608	1.06296	0.00151562	0.0252294
HPGD	Up	8.83276	9.97874	9.86422	9.10822	10.1886	8.60553	8.03839	7.98104	7.71585	9.15576	8.80446	8.1114	1.16012	0.000305116	0.00149599	9.88177	9.94036	10.0929	8.87384	10.2933	6.35009	8.35977	8.5313	6.93158	9.07731	7.3838	1.82566	7.57944e-06	0.000466775
ZFP62	Up	5.1234	4.83386	5.62941	5.40486	5.57519	6.0137	4.18629	4.41985	4.34996	4.49876	4.30552	4.36587	1.16377	2.09765e-05	0.000156598	5.02879	4.77894	4.70631	3.37568	4.54685	2.68804	3.15246	3.13561	4	3.81737	3.30937	1.24501	0.00207733	0.0309326
CDS1	Up	8.77818	9.81372	10.0565	9.23924	9.00685	9.08783	8.00119	8.45847	6.94812	8.83241	8.53918	7.64927	1.21118	9.76079e-05	0.000576874	8.77836	8.24722	9.1419	7.68999	8.90632	6.97981	7.09942	7.50844	7.15409	7.68787	7.76254	1.24756	1.33417e-06	0.000121743
MANEAL	Up	6.1677	6.69964	6.5513	6.27947	5.87427	5.17913	4.8912	4.13077	3.83476	4.86247	3.55187	6.50886	1.2152	0.00757915	0.0219611	4.79184	4.5732	4.95112	4.86487	4.79956	3.69796	2.56859	4.21133	3.08746	4.02507	4.47048	1.04572	0.00287949	0.0383719
SGO2	Up	5.32724	4.78136	5.32237	5.18242	3.68905	3.77843	2.7517	3.8682	3.93444	3.80373	3.31323	3.93244	1.23548	0.00208123	0.0075239	4.23268	5.00067	3.85983	5.55598	4.60106	1.66801	3.56694	3.28718	2.66837	3.28269	3.30937	1.81739	4.94023e-05	0.0021123
USP50	Up	4.83335	5.11414	5.28384	5.22196	4.27085	5.01418	2.7517	3.66218	3.02584	4.27552	3.84898	4.48556	1.24703	0.000432752	0.00201441	4.56954	3.0527	4.47531	3.59515	4.09673	3.10805	3.30424	2.55282	2.07528	1.67035	1.08009	1.73921	0.00113174	0.020961
ZFHX4	Up	5.57149	6.80859	7.29507	6.95526	6.6678	5.7243	5.10663	5.60321	4.93541	5.4665	5.4856	5.67067	1.24954	4.82999e-05	0.000317696	6.61342	6.58299	6.50465	6.35766	6.54198	5.79296	3.68229	5.28425	4.95419	5.79632	6.0361	1.1105	0.000478096	0.0114292
LOC117031370	Up	4.60152	4.27398	4.15948	4.59728	3.88051	4.61394	2.7517	2.55047	3.3485	2.9035	3.31323	3.93244	1.25378	0.00079963	0.00337666	4.93862	4.19628	4.41128	4.24082	4.60106	1.66801	3.56694	3.28718	3.67646	3.57466	2.44802	1.40125	0.000469787	0.0113716
EEA1	Up	8.7642	9.05257	9.08469	8.76436	7.42748	7.93474	6.25762	6.45083	6.58377	7.40551	7.69705	8.29464	1.31593	0.000372545	0.00177561	7.27863	8.13934	8.16401	8.0701	8.16687	6.51376	6.83848	7.31913	6.05217	6.7975	6.88249	1.22305	1.96163e-07	2.64466e-05
TRIM14	Up	9.72155	9.51327	8.29047	9.63122	9.28389	9.97869	8.80844	9.08271	6.72966	7.87926	8.02874	6.89131	1.33625	0.000439035	0.00203745	8.00077	9.22519	9.95238	8.75359	7.83493	8.04122	6.98049	7.23772	8.14902	6.93254	6.64617	1.52751	6.91002e-05	0.00271413
RFLNB	Up	5.43702	6.99305	6.59916	6.01265	6.12187	4.42969	5.36267	4.4839	5.07301	4.69205	4.09523	4.84018	1.3591	0.000367181	0.0017543	5.26972	6.32844	4.85812	4.42389	4.6533	3.43294	4.68153	3.96379	3.55019	4.02507	3.60189	1.39424	0.000823672	0.0170042
IL1B	Up	4.93665	6.367	5.65981	5.65645	5.7813	3.2939	4.26011	3.28464	4.83581	3.26952	3.65785	5.0095	1.3628	0.00324365	0.0109042	5.15428	5.82386	4.95112	5.36025	4.75244	3.43294	3.15246	4.42255	4	1.67035	4.05297	1.6524	4.24989e-05	0.0018761
LOC117018883	Up	3.24251	3.02407	2.38337	4.01205	3.88051	3.14225	0.967795	2.77186	2.02218	2.67853	2.45153	1.4769	1.40877	0.0117334	0.0314857	4.23268	3.46391	4.41128	3.87215	3.43892	2.42102	2.30621	2.29108	3.41181	2.91624	2.11853	1.43724	0.00190641	0.0291413
LRRC32	Up	6.78108	6.25594	6.66059	5.74053	5.9186	7.34406	5.71743	5.38575	4.83581	4.56611	5.23472	4.69872	1.44749	5.00249e-06	4.67528e-05	5.23226	7.51917	7.00519	7.91053	6.12749	4.81874	4.2293	5.81999	4.6189	5.6472	5.10538	1.92833	8.53732e-06	0.000513096
LOC117033803	Up	6.83556	5.27469	6.43305	5.40486	4.78352	3.87782	5.3958	3.76887	1.01482	4.69205	4.16879	4.23535	1.47229	0.00835781	0.0237793	4.93862	5.7278	4.65193	5.65696	5.27011	4.57691	3.88854	4.28522	4.41664	4.70618	2.11853	1.15598	0.00243773	0.0344515
RB1CC1	Up	11.3054	11.2954	11.2773	11.3011	10.2603	9.47865	7.9958	8.53605	9.37596	9.58309	9.59175	10.5318	1.47715	0.000146004	0.00080443	9.58569	9.84054	9.93399	10.3401	9.7826	8.95547	8.77154	9.0275	8.57093	8.97149	9.13008	1.0051	3.75044e-10	1.1005e-07
CASP8AP2	Up	7.33827	8.63474	8.70192	8.27959	7.69932	7.38687	5.98026	6.36839	5.88697	6.5197	7.12483	7.32754	1.4846	4.3081e-06	4.1131e-05	7.09254	7.20813	7.12978	7.87429	7.41066	6.3307	6.02503	6.53161	6.16418	6.23304	5.7074	1.19737	8.48004e-09	1.62697e-06
CCDC186	Up	8.20006	8.61237	8.6231	8.55585	7.88393	7.26365	5.14611	5.91338	6.11653	6.72518	7.28226	7.86329	1.49212	0.000117474	0.000671188	6.6983	7.42275	7.35921	7.73688	7.06986	5.67492	5.56571	6.45363	5.09652	5.70871	5.76765	1.54627	1.95929e-09	4.18868e-07
RIF1	Up	8.43871	8.8854	8.53562	8.81695	7.74312	6.82708	5.10663	5.88994	6.40418	6.69541	7.27395	8.01523	1.50856	0.000396963	0.00186795	7.35032	7.15372	7.69795	7.90541	7.52724	6.20857	5.44021	6.57645	6.26812	6.66412	5.73784	1.3515	1.64433e-08	2.86132e-06
DBF4	Up	6.14631	7.07167	7.14194	6.29809	6.00337	5.39583	4.02623	5.04721	4.27589	5.31812	5.013	5.59284	1.51828	1.69363e-05	0.000130767	5.79155	5.36236	5.56528	5.8399	5.65029	4.36456	4.06896	5.00692	4.18132	4.98007	4.39609	1.13743	1.0558e-05	0.000614277
IFIT1	Up	8.50324	9.14897	7.85742	8.80724	7.30758	8.5003	6.60793	8.01395	5.86187	6.94352	7.22306	5.81477	1.52766	5.40838e-05	0.000349861	5.59894	9.02502	9.03708	6.34258	5.79684	5.73515	6.60989	5.79492	5.87914	5.33245	4.60866	2.18273	0.00205304	0.0307474
ZNF770	Up	8.04109	8.08266	8.58795	8.03517	7.46533	7.29994	5.60859	5.95917	6.45542	6.81098	6.45478	6.96525	1.5437	2.27782e-08	4.68708e-07	7.31492	7.70093	7.53475	7.49238	7.4407	5.97879	5.86331	6.81966	6.74242	6.7544	5.88109	1.10653	6.33748e-07	6.82305e-05
CEP192	Up	9.06138	8.27532	8.58002	8.63487	7.29922	7.86983	5.60859	6.7533	7.08456	6.68029	6.87306	7.39788	1.57342	5.92329e-07	7.5531e-06	7.05011	7.26057	8.32905	7.01015	6.96007	5.95366	6.28436	6.46956	6.20666	6.16883	5.50991	1.30862	4.10636e-06	0.000291936
PPIG	Up	8.83276	9.40898	9.3709	9.28662	8.76728	8.44059	6.39504	6.85368	7.09537	7.78347	7.65287	8.31498	1.57882	1.58665e-07	2.46826e-06	8.20313	8.27298	8.23045	8.27461	8.65407	6.90313	7.16038	7.24699	6.7851	7.32511	6.63004	1.31218	3.40137e-15	2.99421e-12
ESF1	Up	7.84922	8.13067	8.47279	8.28893	7.05301	7.00249	5.18454	4.81794	5.70135	6.28	6.39474	7.65567	1.59476	0.000154018	0.000842519	6.82953	6.77547	6.34245	7.12917	6.514	5.36767	5.83865	5.17185	5.41905	5.33245	5.28102	1.34593	2.6985e-10	8.75752e-08
PALMD	Up	5.6945	7.18716	7.2558	6.68515	6.31666	6.58386	5.63658	4.76737	4.11524	6.29992	4.48901	3.93244	1.60954	6.85041e-05	0.000427535	6.50764	6.24414	7.67086	5.72831	7.3166	5.84854	6.08914	6.17132	5.14101	6.03114	4.85071	1.10766	0.00226886	0.0327737
GOLGA4	Up	11.2273	11.065	11.0027	11.2399	10.1461	9.68997	8.18774	8.25326	8.61438	9.34501	9.6965	10.1191	1.61647	6.2874e-06	5.69282e-05	9.67741	9.5904	9.95238	10.0545	9.64101	8.69996	8.7117	8.92431	8.34239	8.39266	8.46384	1.19259	2.47442e-15	2.64498e-12
ZMYM1	Up	7.77451	7.89773	8.13682	8.02961	6.90662	7.09834	5.71743	5.65976	5.72937	6.79703	6.42507	5.92475	1.61706	9.48984e-09	2.21237e-07	6.58398	6.20899	6.50465	6.16538	6.01219	3.92176	5.02533	5.45406	4.6189	5.58295	4.73475	1.34439	1.55472e-06	0.000136861
ABCA7	Up	5.32724	5.58149	5.43214	5.56717	6.31666	5.32715	4.10848	4.20865	3.83476	3.91123	4.36931	3.93244	1.62253	1.34399e-08	2.98837e-07	5.73909	5.22836	4.85812	5.7963	4.88943	3.81419	4.06896	4.4866	4.55458	4.36782	3.84499	1.18102	0.000107302	0.00374306
N4BP2	Up	9.95168	10.1823	10.3243	10.2761	9.29444	9.22155	7.62866	7.82905	7.58393	8.61112	8.88578	8.75394	1.62732	2.26952e-08	4.67571e-07	8.35464	8.47881	8.38846	8.5553	8.04994	7.40749	7.01391	7.57625	7.39354	7.65699	7.09728	1.00381	3.64098e-10	1.08974e-07
RAD50	Up	7.92026	7.2072	7.29507	7.25117	6.82746	7.06709	5.3958	5.48299	5.02858	6.19745	6.10734	5.53852	1.63799	1.57144e-10	6.11765e-09	6.09266	6.52701	5.90454	5.90294	6.38089	4.50954	4.88788	5.51676	4.85085	5.21017	4.95803	1.1828	8.16032e-07	8.19592e-05
TPH1	Up	7.34767	8.14113	8.05339	8.2749	8.24327	6.82708	6.44338	6.82923	5.88697	6.01667	6.31598	5.88176	1.64575	3.01544e-09	7.9059e-08	6.77846	8.30662	8.31162	9.93773	6.90727	6.16545	5.02533	5.66253	5.18416	5.87891	5.32178	2.95862	2.88507e-10	8.99482e-08
ZNF684	Up	6.96337	7.08256	7.16332	6.82009	5.85158	5.80227	5.06604	5.24499	5.27666	4.80787	4.7022	5.33045	1.65092	1.44762e-08	3.16937e-07	5.53884	6.45383	5.75779	6.63023	5.86489	5.07323	5.26624	5.00692	4.6189	5.12248	5.00884	1.10796	2.44146e-05	0.00123434
NANP	Up	6.78108	6.71372	7.56784	7.16251	6.93927	5.77675	4.02623	4.28254	5.95975	4.49876	5.42685	6.06587	1.677	1.3124e-05	0.000105702	6.6983	6.65005	6.45788	6.41645	6.59637	5.73515	5.44021	5.63453	5.05062	4.9293	5.36142	1.19742	1.01683e-09	2.37764e-07
SLC1A4	Up	4.60152	4.34805	5.24426	4.09956	4.04951	3.77843	3.11217	2.55047	1.60469	3.56121	3.02714	2.85644	1.67709	0.000100788	0.000592964	3.79241	3.78354	3.27658	4.24082	3.02853	1.06273	1.57188	0.980799	0	2.09572	0	3.27986	7.10998e-06	0.000445462
CFAP69	Up	2.87741	3.61017	2.87309	3.91889	3.20741	1.97668	1.95142	1.96899	2.02218	1.05686	0	2.66687	1.67893	0.00950183	0.0264924	4.15473	2.88468	2.28169	2.39601	0	1.06273	0	0	1.05062	0	0	4.04838	0.00135659	0.0236338
ATM	Up	8.59294	8.53916	8.34762	8.87701	7.6672	7.3784	5.86668	6.29888	5.1161	7.14417	7.47581	6.79032	1.68531	3.13739e-06	3.14417e-05	6.89093	7.21701	6.85684	7.34127	7.04074	5.76434	5.50432	6.72988	6.18558	5.54972	5.4	1.1546	5.74701e-06	0.000377687
C11H11orf52	Up	7.48181	7.7416	7.36133	7.71323	7.6672	7.4768	6.14521	5.8661	5.9359	6.15434	5.97006	5.19653	1.69028	4.55409e-19	1.49299e-16	8.16883	8.15327	7.63627	7.55259	8.12123	7.42588	6.96917	6.70317	7.06455	6.95809	6.38281	1.00479	1.21657e-06	0.00011308
PHIP	Up	8.51162	8.88851	8.98914	9.11086	7.98119	7.86983	5.89013	6.24445	6.68742	7.42378	7.44654	7.27035	1.69958	4.51141e-08	8.38146e-07	7.51537	8.14864	7.91551	7.62293	7.94382	6.9922	6.77493	7.35389	6.36507	6.58432	6.24125	1.08327	7.74844e-07	7.83482e-05
ALOX5AP	Up	4.72209	6.15638	5.39647	4.91931	3.88051	3.77843	3.11217	3.28464	3.61202	3.09809	3.43748	3.84562	1.71534	0.000107188	0.000622135	4.79184	3.68467	3.85983	4.73231	3.17868	1.06273	0	0	2.66837	1.67035	2.44802	3.004	1.04663e-05	0.000611827
TMF1	Up	9.53044	9.60676	9.3937	9.23924	8.39611	7.57632	6.45914	6.45083	6.94812	7.41467	7.66563	8.27816	1.76293	1.84124e-06	2.00205e-05	8.08725	8.12527	8.20235	8.24653	7.91201	7.00449	6.43999	7.50844	6.8401	7.02007	7.10897	1.10303	8.86402e-10	2.13952e-07
AK4	Up	5.9627	6.47011	6.34222	5.47199	4.52137	4.5551	4.39731	2.28883	4.27589	3.91123	3.31323	4.69872	1.80887	4.97083e-05	0.000325814	3.89187	4.73019	4.20015	4.58633	4.75244	1.66801	1.98527	3.42433	1.65207	2.42381	3.30937	2.06449	8.88166e-06	0.000531656
S100A4	Up	6.66554	7.48676	7.50223	6.7542	7.01268	6.44492	4.8912	4.76737	5.75687	5.39422	5.36561	4.96899	1.83155	5.23674e-12	3.11466e-10	7.26013	8.44522	7.89224	8.22614	6.98067	6.36922	6.95777	6.24724	6.72792	5.37101	5.76765	1.53882	1.97867e-06	0.000166353
LRRCC1	Up	8.62422	8.77225	8.63079	8.52851	7.94949	7.75687	6.25762	6.06764	6.00631	6.82479	7.24873	6.74306	1.83733	2.40182e-12	1.54894e-10	7.14389	7.16293	7.08943	7.32601	7.68614	6.05165	6.63874	6.35412	5.621	6.29451	5.50991	1.17491	2.22289e-07	2.94385e-05
MIS18BP1	Up	4.93665	5.85989	6.34222	6.2415	5.367	5.61331	3.40033	4.04845	3.02584	4.35383	4.54533	4.09183	1.86808	4.76312e-08	8.74295e-07	4.30664	4.12264	4.90537	4.30446	4.49053	3.43294	3.56694	3.42433	2.66837	3.43605	3.30937	1.19666	0.000657874	0.0145637
LOC117026675	Up	3.77574	4.61131	4.53245	5.94338	5.65597	4.8279	3.11217	3.76887	3.02584	3.56121	3.31323	2.85644	1.87976	7.99605e-06	6.96272e-05	5.11365	4.39701	5.12087	4.10444	4.93235	3.81419	2.56859	3.42433	3.55019	3.70112	3.46303	1.40439	9.6846e-05	0.00346723
ANXA1	Up	6.14631	7.6198	7.07582	6.1826	6.21368	6.05675	5.71743	4.28254	4.83581	3.56121	5.4856	3.75323	1.8851	4.25484e-06	4.07385e-05	4.79184	6.89086	4.75871	3.78559	4.54685	1.66801	4.15136	4.13344	3.08746	1.67035	4.14669	1.99031	0.00168782	0.0270142
LOC117028232	Up	3.07147	1.01381	2.87309	3.18135	2.88879	1.97668	0	0.979404	2.02218	1.05686	0.921429	1.87784	1.88877	0.016957	0.0425096	2.57156	3.20317	3.76054	2.96745	3.17868	0	0.990199	1.9711	1.65207	0	0	2.96368	0.000302108	0.0081906
LOC117034964	Up	3.39539	4.48568	4.39461	5.09994	4.40154	3.55641	1.95142	2.28883	3.02584	2.9035	0	3.54856	1.89412	0.00038208	0.00181211	4.30664	5.48497	4.41128	4.48009	3.02853	0	0.990199	1.5593	2.66837	0	1.69079	3.66714	1.94843e-07	2.64466e-05
ZNF518A	Up	6.72447	7.62725	8.09292	7.70627	6.50289	6.21717	4.58137	4.35283	5.07301	5.56856	5.74807	6.31241	1.89931	9.65054e-07	1.14473e-05	5.53884	5.95693	5.67841	7.04783	6.30127	5.11916	4.839	5.28425	5.65207	4.82205	4.14669	1.19037	0.000399831	0.0101243
LOC117034670	Up	4.72209	6.31253	6.77613	5.91953	4.78352	0.984499	2.7517	3.66218	3.83476	3.80373	3.65785	4.59607	1.93051	0.00130138	0.00506706	4.56954	5.00067	4.80927	4.63665	5.57103	3.10805	3.56694	3.54956	3.79255	3.11107	3.84499	1.52627	7.19715e-06	0.000445462
C2H3orf70	Up	8.53239	9.60865	9.57015	9.02125	8.49457	8.35263	6.85427	7.2349	6.68742	7.24009	6.98928	7.0647	2.00467	2.2917e-15	3.3335e-13	8.36333	6.98737	8.78568	8.71605	8.88736	7.37946	7.38133	7.35389	6.99354	7.26496	6.64617	1.29707	6.65676e-06	0.000427547
GXYLT1	Up	8.76069	8.93732	8.91859	8.83619	8.56599	6.802	5.95825	5.76662	6.05141	7.12196	7.00944	7.11197	2.00933	8.41831e-09	1.99293e-07	7.23194	7.26057	7.40102	7.28716	7.30031	6.3307	6.28436	6.33685	6.28804	6.16883	6.32383	1.01638	3.63604e-14	2.72067e-11
DLEC1	Up	4.53723	4.48568	4.15948	4.09956	5.96161	3.9708	2.94316	3.1331	2.60958	2.67853	0.921429	3.65452	2.02877	6.88787e-05	0.000429395	4.84244	2.21686	4.12229	2.80092	5.20159	2.0931	2.79051	2.55282	2.07528	1.67035	3.46303	1.86427	0.00318118	0.0407589
ANKRD26	Up	6.8751	6.82165	7.29507	7.6127	6.54592	6.50833	4.46131	4.13077	4.61324	5.6328	5.36561	5.1246	2.05213	7.36867e-12	4.21869e-10	5.4437	5.48497	5.78331	5.47532	5.12965	4.11546	4.73595	3.66479	3.79255	3.92496	3.72855	1.48582	2.08705e-07	2.78864e-05
CHML	Up	6.86204	7.28469	7.15267	7.00143	6.48825	5.25504	3.74696	3.8682	4.1978	5.35667	4.65178	5.72032	2.06008	1.84958e-07	2.82762e-06	6.23204	6.77547	6.59389	5.63237	5.72543	5.32911	3.56694	6.00633	5.00321	5.29283	5.05792	1.07925	0.00280305	0.0376212
MCEMP1	Up	3.07147	3.72583	3.65515	3.3335	3.05688	2.78068	1.54186	0	1.60469	2.67853	1.47922	1.4769	2.07551	0.000749904	0.00318901	2.79357	4.12264	2.76419	1.8311	2.45282	0	0.990199	0.980799	0	0	1.08009	3.74652	0.000473096	0.0113749
F13A1	Up	6.61971	4.54986	4.93182	4.2601	5.68192	5.13963	2.7517	3.8682	3.72769	2.67853	3.65785	3.4342	2.10502	2.26825e-06	2.39068e-05	4.68497	6.13602	5.85727	6.84876	5.01454	5.0258	4.93517	4.54793	4.85085	3.70112	5.10538	1.18485	0.00277332	0.0375251
EIF2AK2	Up	8.71056	8.81205	8.53972	8.62015	7.74312	7.35272	5.60859	5.98152	5.78384	6.50261	6.69779	6.74306	2.11449	7.3859e-13	5.55399e-11	5.93836	7.14445	7.44965	6.84876	6.07099	5.20684	3.88854	6.02801	5.79812	5.70871	6.06039	1.22245	0.00107883	0.0204471
LOC117035848	Up	4.53723	4.54986	3.52905	3.18135	3.88051	4.96981	2.53088	2.28883	1.60469	2.41186	2.19407	2.66687	2.15853	9.92079e-06	8.35648e-05	5.02879	3.20317	3.27658	2.61263	4.60106	1.66801	0.990199	2.29108	2.07528	3.11107	1.08009	2.27827	0.000648608	0.0144656
IL1R2	Up	3.53362	4.78136	4.59673	3.59675	4.4627	2.55903	0	0.979404	2.60958	2.9035	2.45153	2.19125	2.25219	0.000149786	0.000823113	4.15473	3.57851	3.76054	5.16834	1.48024	0	1.57188	0.980799	3.08746	0	1.69079	2.87117	0.000674304	0.0147961
SYCP1	Up	3.77574	4.88452	4.82853	5.59755	4.12713	4.05814	1.95142	1.55743	3.3485	2.9035	2.45153	2.85644	2.25481	2.02393e-06	2.16986e-05	4.15473	3.57851	3.41361	4.10444	4.17028	1.66801	0	2.29108	2.40209	3.57466	0	2.00182	0.00201125	0.0302496
S100A9	Up	7.94525	9.3335	9.12883	9.03242	9.75037	7.94623	6.27553	6.40194	7.61431	5.72409	5.33398	7.51505	2.29245	1.60193e-08	3.44364e-07	8.69475	9.77746	8.48882	7.83173	7.78897	3.43294	3.7891	5.86888	5.30638	3.11107	5.79686	3.79657	7.63986e-10	1.90551e-07
S100A12	Up	7.73922	8.73132	8.34762	7.96117	8.31136	6.46103	5.52121	5.24499	6.53697	4.80787	4.54533	6.66914	2.31597	9.93614e-09	2.30365e-07	7.16392	8.27298	7.51203	6.64259	6.82993	1.06273	2.56859	4.4866	4.90345	2.09572	4.60866	3.60821	1.70688e-07	2.36514e-05
LOC117029169	Up	3.53362	4.83386	4.77398	5.05686	4.4627	2.78068	0.967795	0.979404	3.02584	3.42272	0.921429	2.66687	2.32536	0.000107096	0.00062203	3.44481	4.33316	3.85983	3.59515	3.02853	0	0.990199	1.5593	2.07528	0	0	3.53994	5.28434e-06	0.000351467
PLEKHH2	Up	9.1311	9.40031	9.36169	10.0394	8.95458	8.20255	6.60793	6.43472	6.5049	6.9933	7.7217	6.8019	2.37482	2.29733e-15	3.3335e-13	7.51537	8.03282	8.37593	7.01967	8.01543	7.27176	5.81357	6.54671	6.40209	6.85304	5.73784	1.33597	1.41033e-05	0.000778807
VWCE	Up	7.29032	8.38934	7.68335	7.99008	8.4117	8.36124	6.06509	5.71418	4.83581	5.53533	6.75861	3.84562	2.37523	2.37231e-10	8.60577e-09	7.88484	8.13934	8.657	8.09281	7.44811	6.8082	7.48824	7.00603	6.60627	6.61677	6.43947	1.23124	5.47347e-07	6.10203e-05
NFE2	Up	2.38741	4.4185	3.39087	3.7123	3.20741	4.36265	0.967795	0	3.3485	1.05686	0	1.87784	2.43166	0.00108261	0.00434488	3.98491	4.77894	3.6539	2.39601	3.02853	2.42102	1.57188	1.9711	2.07528	1.06451	1.08009	2.38902	0.000260353	0.00733367
LOC117029358	Up	3.88309	3.34668	2.87309	3.91889	4.12713	4.61394	1.95142	2.28883	2.02218	0	1.88048	1.87784	2.44544	1.24559e-05	0.00010104	3.57021	4.12264	4.47531	3.37568	4.01922	1.06273	1.57188	2.29108	1.05062	2.09572	0	2.93114	1.78725e-06	0.000154602
BIRC3	Up	11.2488	9.50115	9.91867	10.0545	8.76728	9.23801	6.63594	7.20671	7.05164	7.84577	8.03858	7.97999	2.4746	3.97764e-11	1.8754e-09	9.16135	9.30017	9.26248	9.70699	8.89008	8.10537	8.15533	8.17579	7.80643	8.35468	7.82766	1.20786	1.10027e-12	5.88055e-10
CEP162	Up	6.08016	6.25594	6.00592	6.83292	5.60262	5.7243	2.7517	3.66218	3.48627	3.26952	4.54533	4.01434	2.49004	2.72935e-13	2.36806e-11	4.79184	4.33316	4.41128	5.02457	4.43192	3.69796	3.30424	3.13561	2.66837	3.28269	3.60189	1.40289	5.92887e-05	0.0024242
S100A8	Up	7.44724	9.57048	8.92799	8.58267	8.41557	6.37859	5.79398	5.57408	6.99505	4.63046	4.97249	6.79032	2.5055	1.18306e-07	1.90012e-06	7.42694	8.84784	7.52722	7.04783	6.94967	2.91327	2.9828	4.60676	3.9	2.09572	5.05792	3.89291	1.38528e-15	1.59467e-12
VCAN	Up	5.80783	5.27469	5.71877	6.71317	5.33465	3.87782	3.52536	3.66218	3.02584	3.42272	3.02714	2.66687	2.55076	4.34522e-09	1.10482e-07	4.23268	5.08063	4.41128	5.98292	3.9373	2.68804	2.79051	1.9711	3.41181	2.91624	2.94204	2.26183	3.54036e-06	0.000264956
LOC117024162	Up	4.39937	5.85989	5.65981	5.33446	4.52137	5.85201	2.7517	1.96899	3.3485	2.41186	3.43748	2.85644	2.67177	1.20382e-10	4.85916e-09	6.75224	6.98737	5.27273	5.20215	6.87463	2.42102	4.68153	3.13561	3.55019	4.36782	5.76765	2.07397	0.000106341	0.00373266
SAMD9	Up	7.38468	7.59719	6.64547	7.43063	5.30155	6.19807	3.64041	4.76737	3.19617	4.96584	4.84367	3.30998	2.7163	1.93322e-10	7.19909e-09	4.07232	6.65005	6.59389	4.30446	4.54685	2.91327	3.88854	3.54956	3.67646	2.69094	2.11853	2.54256	6.78955e-06	0.000428716
SCT	Up	2.87741	4.27398	2.05768	1.00644	4.20078	4.05814	0.967795	0	1.60469	0	1.47922	2.44857	2.71739	0.00111082	0.00443905	0.991974	3.57851	7.22597	4.24082	4.6533	1.66801	2.9828	0.980799	0	0	1.69079	4.29838	0.000455042	0.0111635
KTN1	Up	10.2588	10.216	9.99965	10.0463	9.21668	8.83617	4.93694	6.22584	6.77069	7.16604	7.3231	8.27401	2.75236	1.84519e-11	9.55639e-10	8.62419	7.68822	8.52708	7.59775	8.26667	6.09825	6.76187	7.12148	5.77007	6.63273	6.56361	1.65295	8.76965e-10	2.13952e-07
LOC117033588	Up	2.65311	2.6079	3.52905	2.59568	2.6985	2.55903	0.967795	0	0	1.05686	1.47922	0.919723	2.91913	0.000612516	0.00268556	3.57021	3.68467	2.54302	3.11674	0.922177	0	0.990199	0.980799	0	2.09572	1.69079	2.54866	0.00429862	0.049906
LGALS2	Up	6.32829	5.48629	4.77398	5.7675	5.30155	7.70369	3.84618	3.54697	3.02584	3.68756	3.31323	3.02397	2.92608	6.12395e-10	1.97468e-08	4.68497	3.87608	5.03849	4.17424	7.41823	2.0931	2.56859	4.66328	3.41181	2.42381	2.11853	2.6224	0.000174136	0.0055094
AKAP5	Up	5.57149	5.38437	6.16277	5.7675	5.12362	4.36265	0.967795	2.55047	2.60958	2.41186	3.02714	2.66687	3.24651	6.67732e-14	6.69004e-12	4.07232	2.47535	4.95112	4.03109	3.02853	1.66801	2.56859	2.96623	1.05062	1.06451	2.11853	2.14754	0.000868783	0.017617
ALPK2	Up	2.06148	5.45311	4.65826	4.2601	4.12713	2.78068	1.54186	1.55743	1.60469	1.05686	1.47922	1.87784	3.26475	1.53652e-06	1.70823e-05	1.98794	2.88468	2.54302	4.63665	2.67126	0	2.30621	1.5593	1.65207	0	1.08009	2.49217	0.00381071	0.0456949
MAPK13	Up	6.25023	6.74147	6.61476	5.71304	6.1593	5.29154	1.95142	2.28883	3.61202	3.09809	2.45153	3.93244	3.30515	9.78559e-17	2.08495e-14	5.81708	5.29692	6.44194	4.90649	4.17028	3.43294	4.2293	3.77149	3.25873	2.91624	3.60189	2.01737	2.97884e-06	0.00022952
LOC117026546	Up	4.24692	2.02066	3.52905	3.47112	3.46824	3.14225	0	1.96899	1.01482	0	0.921429	0.919723	3.36538	2.30986e-05	0.000170375	2.57156	4.62745	1.55151	6.74936	3.31466	0	0	1.5593	0	0	0	6.27687	3.77897e-05	0.00171371
LOC117034449	Up	1.63974	3.72583	3.39087	1.59354	3.96749	1.97668	1.54186	0.979404	1.01482	0	0	0	3.49041	0.000535416	0.00240451	3.30745	3.46391	0.97498	2.61263	1.88163	0	1.57188	0	0	0	0	3.87568	0.00125042	0.0223833
APBB1	Up	6.10255	6.87273	9.04492	6.67093	8.92772	6.64156	4.18629	3.96114	5.1161	3.26952	4.30552	4.48556	3.61076	6.21609e-13	4.7995e-11	7.87879	7.18118	7.25362	5.72831	7.45549	5.64384	5.44021	5.09174	4.68048	4.51281	5.43757	2.08838	9.10285e-10	2.16229e-07
LTF	Up	3.07147	5.93392	4.98081	3.01125	4.57775	4.05814	0.967795	2.96376	0	1.66029	0.921429	0.919723	3.62555	6.39266e-07	8.03389e-06	3.44481	6.40808	2.95593	1.8311	5.79684	0	0	2.55282	1.65207	1.06451	1.08009	4.34397	4.37197e-06	0.000305731
MMP9	Up	3.77574	4.9808	4.98081	4.65619	4.78352	2.78068	0	0	2.34557	0	0.921429	2.19125	3.91778	2.87462e-08	5.69912e-07	1.57425	4.67973	1.96231	2.80092	1.88163	0	0.990199	0	0	0	1.69079	3.85928	0.00137293	0.0238906
LCN2	Up	3.98301	5.38437	4.53245	5.01245	5.04581	4.36265	1.95142	0	2.60958	0	1.47922	0	4.05356	4.17375e-11	1.94605e-09	2.79357	4.26634	2.28169	1.43584	6.05166	1.06273	0	2.55282	2.07528	1.06451	2.71608	2.85243	0.00182133	0.0283329
LOC117015308	Up	4.66306	5.11414	5.71877	4.87039	5.98264	5.99168	2.53088	0	2.02218	1.66029	0	2.44857	4.18469	3.14372e-15	4.44664e-13	5.53884	4.19628	5.5052	3.25201	5.67577	3.69796	1.98527	3.54956	2.89308	3.43605	1.08009	2.20728	7.04401e-05	0.00273802
LOC117036569	Up	5.32724	6.55075	6.11967	5.18242	6.02381	2.78068	1.54186	0	2.02218	0	0	1.4769	5.49964	3.69142e-13	3.07594e-11	3.57021	6.05915	3.6539	2.14103	3.65931	2.0931	0	3.13561	1.65207	0	1.69079	2.99402	0.000492839	0.0117069
OLFM4	Up	2.87741	5.51873	4.24219	3.01125	3.96749	4.72488	0.967795	0	1.01482	0	0	0	5.80625	6.34079e-09	1.54231e-07	1.98794	4.26634	2.54302	0	4.09673	0	0	0.980799	0	0	0	4.96357	0.000158662	0.00513934
LOC117016423	Up	4.77879	4.93346	4.24219	3.81929	3.96749	3.14225	0	0	0	0	0	0	6.67911	2.74363e-12	1.75592e-10	0	3.0527	2.54302	4.24082	3.31466	1.06273	1.98527	0	1.05062	0	0	3.17615	0.003559	0.0437998
ALAS2	Down	0	2.02066	3.06707	0	0	0.984499	8.15908	7.39338	9.48478	7.95659	8.58356	8.68058	-7.62867	1.62409e-38	4.55612e-35	3.57021	2.47535	2.54302	0	0.922177	10.7096	9.3961	8.2698	8.23874	7.98993	7.72504	-7.08626	4.98908e-17	6.22179e-14
LOC117033325	Down	0	3.02407	0	0	0	1.97668	7.87764	5.1691	3.19617	1.05686	7.44654	2.85644	-5.50808	0.000293599	0.00145221	0	0.935235	0	0	3.43892	7.66137	4.62498	8.49672	4.79627	4.64456	0	-5.6189	0.00133276	0.023382
SLC4A1	Down	0	0	0	0	0	0	2.7517	3.1331	3.19617	0	3.55187	3.54856	-5.28692	4.14665e-06	3.99064e-05	0	0	0	0	0	6.58093	4.56612	4.42255	3.9	2.91624	3.95272	-7.40806	6.69554e-11	2.50497e-08
LOC117019384	Down	3.39539	5.31219	7.73425	6.58257	5.48962	2.97276	10.8418	9.85489	12.0372	10.0569	11.0533	10.7174	-4.8663	3.16799e-11	1.5279e-09	7.89686	5.91392	4.90537	2.61263	4.09673	13.4312	11.7642	11.186	10.6318	10.7418	10.4596	-5.6955	2.16202e-10	7.18992e-08
LOC117019380	Down	3.88309	3.34668	6.76218	6.22213	6.41278	2.29705	10.3229	8.88933	11.371	10.7945	9.42539	10.5576	-4.83953	4.79423e-11	2.19664e-09	7.07148	4.67973	3.95273	0.889625	1.48024	11.1733	10.6152	9.55198	9.46789	9.50112	8.78495	-4.9506	1.27336e-06	0.000117629
MSI1	Down	1.63974	3.83289	2.05768	1.59354	1.90521	0	6.34503	4.35283	7.91202	5.6328	5.77187	7.47945	-4.73585	2.94524e-09	7.73391e-08	5.62808	4.5732	5.62295	5.29907	5.20159	7.83653	7.21887	7.16128	7.06455	7.0678	7.34478	-2.02647	2.18987e-18	3.64126e-15
LOC117030459	Down	3.98301	5.48629	10.5358	8.33474	6.17765	2.55903	13.0468	12.0185	13.8095	12.648	12.9615	13.0883	-4.6896	5.17675e-06	4.80878e-05	8.53469	6.93455	6.29	0.889625	2.67126	15.3492	14.2107	13.5465	13.0921	12.919	12.7658	-7.12314	1.55528e-11	6.86299e-09
CLEC3B	Down	0	2.02066	0	0	1.90521	4.05814	6.76833	5.93646	6.4721	6.04055	6.68531	5.61925	-4.44593	2.16613e-07	3.24092e-06	2.57156	2.69448	2.54302	2.61263	4.17028	5.28949	5.47262	4.9168	4.6189	4.2066	4.54122	-1.95258	6.35397e-06	0.000413422
KCNH1	Down	0	0	0	0	0	0	1.95142	2.28883	1.60469	0	3.31323	0.919723	-4.07858	0.00385126	0.0125604	0	0	0.97498	0.889625	0	1.66801	0	3.28718	3.9	3.70112	2.71608	-4.22702	0.000604225	0.0136178
FAM155B	Down	1.04127	2.02066	3.87843	2.33222	2.6985	3.2939	7.26619	6.61714	5.78384	6.83848	5.67422	5.53852	-3.82687	1.54168e-16	3.12645e-14	3.79241	3.20317	2.28169	2.61263	2.86092	4.02186	4.06896	4.9168	4.85085	5.61543	5.85356	-2.15051	3.56779e-06	0.000264956
LOC117015022	Down	2.87741	1.60334	2.05768	1.00644	2.6985	5.13963	6.72987	7.40996	6.45542	6.94352	6.56786	4.79455	-3.52346	4.47513e-09	1.12932e-07	3.79241	4.19628	4.75871	4.48009	4.54685	6.16545	5.59545	6.22863	6.42026	6.56782	4.31765	-1.69849	3.57064e-06	0.000264956
SDSL	Down	7.1252	5.7274	6.30423	6.83292	7.45031	9.01055	10.65	10.4987	11.6886	11.0109	10.7984	10.6889	-3.46755	6.04002e-16	1.0374e-13	8.5764	8.63593	8.78568	7.43666	9.00763	10.052	10.318	10.2945	9.12171	10.9108	10.7066	-1.76085	9.92011e-09	1.83277e-06
SERPINA6	Down	8.30514	8.86977	8.00091	7.83934	7.77963	9.84691	13.1319	12.2666	11.3604	11.4713	10.2542	9.78034	-3.15859	6.53498e-11	2.84966e-09	4.37699	4.12264	6.17902	4.53419	4.01922	9.77733	10.3684	10.1086	9.6463	10.7186	9.53512	-5.23259	2.44453e-45	3.65823e-41
MLC1	Down	0	2.6079	0	1.59354	1.50102	4.21841	5.81863	5.00418	5.1161	5.69429	4.79803	5.39302	-3.15755	2.25325e-07	3.35041e-06	2.57156	4.67973	3.41361	0	2.45282	4.87336	2.9828	5.28425	4.95419	5.44517	5.61203	-1.8859	0.00353537	0.043554
LOC117030460	Down	4.24692	5.80835	10.3088	8.56356	6.48825	2.97276	11.3261	10.3869	12.0942	10.8838	11.3055	11.3676	-3.08027	0.00135529	0.00524402	7.08205	5.77663	4.85812	0	3.55332	13.4923	12.4938	11.8709	11.2358	11.0248	10.8855	-6.65389	1.55925e-11	6.86299e-09
SYT3	Down	0	0	1.63634	1.00644	0.937506	2.29705	2.27005	0.979404	5.31415	1.05686	2.45153	4.09183	-3.02868	0.00238172	0.00844337	0.991974	0	1.55151	0.889625	0	3.92176	2.9828	3.28718	2.89308	3.11107	2.71608	-3.47848	7.4757e-05	0.00286123
LOC117018115	Down	1.63974	0	1.03871	1.00644	0	0	3.40033	2.55047	2.02218	2.9035	2.85956	0	-2.88891	0.0065636	0.0195054	0	1.49795	0	1.43584	0	2.68804	1.98527	2.29108	1.65207	3.70112	3.30937	-3.01201	0.00259984	0.0360247
APOC4	Down	8.4948	8.51926	8.17416	8.61273	10.607	11.1777	12.521	12.5617	12.9737	12.5344	12.6158	12.6489	-2.87009	1.43938e-10	5.67394e-09	11.8867	12.0461	11.2911	8.23433	11.6048	12.9185	13.4002	13.1289	12.4307	13.0288	13.1672	-1.59718	0.000144584	0.00473457
LOC117024815	Down	8.30514	8.2658	8.27582	8.23198	8.925	9.90844	11.9799	11.7687	11.9049	11.78	11.2462	10.9433	-2.84816	2.35143e-20	1.04156e-17	9.63497	9.52223	9.96498	8.50539	10.4685	10.7675	11.3129	11.1369	10.0652	11.1555	10.8114	-1.17733	7.95234e-05	0.00299012
CA6	Down	2.65311	3.61017	3.23804	4.65619	3.20741	0.984499	6.34503	7.26256	5.1161	5.80994	4.65178	4.42695	-2.64985	2.94907e-06	2.98849e-05	0.991974	1.90173	2.76419	1.43584	1.48024	3.43294	4.62498	3.87084	3.55019	4.82205	4.60866	-2.80499	7.58832e-07	7.77802e-05
MYO7B	Down	2.38741	2.83094	3.77111	3.47112	2.88879	4.42969	6.00194	7.55864	6.21892	3.91123	4.79803	3.4342	-2.64082	1.45234e-05	0.000115147	6.09266	5.0412	3.53876	4.58633	6.21699	6.59725	6.15053	6.43751	6.90603	7.03215	7.12057	-1.36757	0.000507524	0.0119608
TM4SF5	Down	5.80783	6.56635	6.59916	6.16242	6.51737	7.14896	9.2881	9.34874	9.43884	9.29874	8.85825	8.31094	-2.62502	1.80774e-25	1.78987e-22	6.41036	5.36236	6.05879	6.31194	5.36715	8.17768	8.18497	7.9215	6.94418	7.86717	8.14407	-1.97682	2.86932e-13	1.71758e-10
SDS	Down	10.6588	11.2647	10.5521	11.9808	12.4703	14.5078	15.458	15.4471	14.1745	15.5105	15.5119	14.7829	-2.57403	0.00035674	0.00171024	13.7972	12.5272	13.4747	10.7688	13.202	14.2957	13.7918	14.4421	14.1115	14.8818	14.4448	-1.30702	0.00049487	0.0117365
KCNH6	Down	1.63974	1.60334	1.03871	2.00965	2.2206	0.984499	1.54186	1.96899	5.42112	3.68756	3.84898	1.4769	-2.50593	0.00213627	0.00769314	1.98794	1.49795	1.55151	0	1.48024	4.97676	5.95793	5.24774	3.08746	2.42381	2.94204	-3.87221	1.83712e-06	0.0001571
LOC117026974	Down	2.65311	3.34668	2.64891	3.01125	0.937506	2.29705	3.52536	3.28464	5.48826	4.01128	5.36561	5.83745	-2.47636	1.06158e-05	8.81962e-05	1.57425	2.21686	2.76419	0	0.922177	1.06273	5.95793	3.42433	3.25873	2.69094	4.31765	-2.84417	0.00143662	0.0244863
SHBG	Down	6.25023	7.55872	5.77541	6.72697	7.14917	9.93609	11.1691	10.6141	10.9917	10.3013	9.17622	9.69909	-2.47561	0.000347221	0.00167219	7.39339	7.00796	8.5935	6.85939	8.0693	9.83178	9.05183	9.68419	9.10216	9.23718	11.0755	-2.12689	7.52164e-08	1.17251e-05
HMCN2	Down	2.87741	1.60334	1.63634	4.18206	5.65597	5.42898	4.8912	7.69342	6.86213	4.42812	7.67197	6.45121	-2.46686	0.00319795	0.010785	2.30906	2.21686	5.03849	0	3.65931	5.76434	5.76205	6.00633	4.6189	5.79632	6.66213	-2.51196	7.27604e-05	0.00282088
HSD17B2	Down	7.48181	8.53916	7.59956	7.59021	6.71883	7.088	9.95312	9.66592	11.021	10.103	9.24585	9.69133	-2.45052	9.84945e-14	9.47348e-12	8.91763	9.81301	9.38838	10.6681	8.98487	11.0394	10.4098	10.6461	11.887	10.249	11.0293	-1.27612	0.00023134	0.00670931
HBM	Down	0	1.60334	4.07174	1.59354	0	0	4.18629	4.04845	4.72881	3.80373	3.75658	4.16537	-2.35942	0.00199225	0.00726778	1.57425	0	0.97498	0	0	6.47896	4.98095	4.66328	4.18132	4.2066	3.46303	-5.80559	7.77646e-09	1.51136e-06
IGFBP2	Down	9.89028	9.0636	8.90596	9.99012	10.7472	12.0543	13.4958	12.2268	13.5441	12.8662	12.4452	11.886	-2.33398	4.07471e-07	5.50446e-06	9.44745	10.2906	9.30054	9.22784	9.53012	12.7292	11.1231	12.5041	11.7064	12.8811	13.2155	-2.9062	5.98423e-19	1.11942e-15
LOC117012842	Down	6.45549	7.02727	7.15267	7.28889	7.22173	8.58729	10.1073	9.98646	9.2168	9.93959	10.0888	8.92779	-2.33262	1.28726e-12	9.14228e-11	7.10296	7.57545	7.77629	7.32601	7.72937	8.23094	8.05187	8.57982	8.49156	8.74434	9.32814	-1.11169	1.71099e-06	0.000149472
G6PC	Down	9.44103	10.4807	10.4284	12.0562	11.6605	12.9335	14.1169	13.7516	13.4198	14.1697	14.141	13.2444	-2.23719	2.89421e-07	4.0843e-06	13.3439	12.6653	13.0043	12.508	13.1637	13.8357	13.6392	14.3162	13.5798	13.973	14.8727	-1.14047	3.82272e-06	0.000279058
LOC117031395	Down	1.63974	0	1.03871	0	0	1.97668	1.95142	2.28883	3.3485	2.67853	1.88048	1.87784	-2.13139	0.0198416	0.0482064	1.98794	0.935235	1.96231	2.14103	0	3.10805	3.44156	3.13561	3.67646	2.69094	2.44802	-1.95182	0.00326432	0.0415044
SOWAHD	Down	2.06148	1.01381	1.03871	1.00644	0.937506	2.55903	2.7517	2.96376	3.48627	2.9035	3.65785	3.54856	-2.10122	0.000886742	0.00368625	2.30906	3.20317	2.76419	2.14103	2.67126	4.43887	4.44066	3.42433	3.9	3.11107	3.72855	-1.40723	0.00245893	0.0345519
ZDHHC1	Down	3.77574	3.34668	3.65515	4.2601	4.27085	5.61331	6.52051	6.61714	6.33291	5.6328	6.8949	6.12236	-2.08952	2.09402e-08	4.35143e-07	3.15563	2.88468	4.65193	4.58633	4.60106	5.11916	5.15081	5.38851	4.90345	6.00686	5.28102	-1.23021	0.00100317	0.0195221
GPR158	Down	2.65311	1.60334	1.03871	0	1.50102	1.97668	3.52536	4.35283	2.02218	2.9035	3.17727	3.02397	-2.06436	0.00236149	0.00838048	1.57425	3.68467	2.95593	2.39601	2.19531	3.92176	5.86331	5.09174	2.89308	3.57466	4.31765	-2.04718	0.00072626	0.0156273
RAP1GAP	Down	5.98697	6.72766	6.2251	5.84552	6.51737	6.802	8.57527	8.87149	5.38634	9.73897	8.28177	4.84018	-2.05939	0.00228879	0.00816207	5.71213	4.19628	5.08027	5.02457	5.57103	7.70719	8.17022	7.77529	7.36569	7.28529	6.49399	-2.38116	5.51339e-14	3.92894e-11
VSTM4	Down	2.38741	2.6079	2.87309	3.47112	2.6985	4.42969	5.36267	3.54697	4.98275	4.10484	2.85956	6.77865	-2.03825	0.000984735	0.00402112	4.37699	3.33943	5.5052	3.78559	5.77343	5.90206	5.98064	7.23772	5.87914	8.07414	7.60633	-2.23779	9.8267e-06	0.000581251
MMP2	Down	2.06148	2.83094	2.64891	3.18135	4.40154	3.14225	5.71743	5.60321	4.88647	5.4665	4.48901	4.16537	-2.03156	5.02917e-06	4.69762e-05	3.30745	3.68467	4.47531	3.69351	4.93235	5.40522	5.81357	5.69	5.38246	4.9293	5.10538	-1.32537	8.10248e-05	0.00303134
LOC117020754	Down	10.4886	10.967	10.491	11.5959	10.731	10.6297	11.4152	12.2387	13.7636	11.5669	13.3962	13.2409	-1.99859	7.40663e-08	1.26696e-06	10.7661	10.9503	10.9318	10.1551	10.6713	12.2927	13.3166	11.8921	12.1514	11.9296	12.0651	-1.64854	3.23957e-10	9.89391e-08
CDKL2	Down	3.24251	2.6079	2.38337	4.2601	3.96749	3.77843	4.18629	6.02523	3.83476	6.21854	5.67422	4.79455	-1.94513	5.77398e-05	0.000369675	2.79357	3.20317	1.96231	4.10444	3.02853	4.11546	5.06838	4.77009	4.18132	4.02507	4.85071	-1.47039	0.000598815	0.0135571
CD74	Down	11.1781	11.5481	11.07	11.9605	12.1088	12.5024	12.8143	13.2676	14.5	12.5339	14.3163	14.0023	-1.93752	2.4699e-08	5.03309e-07	12.1425	12.5321	12.5425	11.1507	12.1149	13.2302	14.2415	12.9647	13.0823	12.8603	13.1197	-1.15996	5.55306e-05	0.00231481
IER3	Down	3.77574	2.6079	4.24219	3.59675	4.04951	2.55903	5.49086	5.04721	6.40418	5.0623	4.30552	5.33045	-1.89348	6.32015e-06	5.71632e-05	4.44407	4.91602	4.59543	5.86122	4.30702	6.59725	6.32043	5.66253	6.22744	4.82205	6.81271	-1.284	0.000759667	0.0159893
RARRES2	Down	12.3461	11.6279	11.9041	11.6621	12.209	12.7514	14.0514	14.2934	14.0801	14.085	13.9369	13.5002	-1.87106	5.35348e-18	1.34492e-15	12.8525	12.7762	12.8133	11.0631	12.5086	13.468	14.0631	13.5545	13.4118	13.5012	13.5774	-1.08336	4.80734e-05	0.00207924
OAT	Down	10.3771	12.5387	13.0521	12.8026	12.7196	12.7343	13.85	14.1476	14.9449	13.9349	14.1929	14.8974	-1.82653	1.12284e-07	1.81728e-06	12.0973	11.6173	12.2698	11.7845	11.8905	13.3143	12.897	13.5449	13.2735	13.7223	14.0225	-1.55646	1.10672e-14	8.71686e-12
LOC117012747	Down	8.20524	10.0415	10.9982	10.4682	10.748	10.6109	11.3411	11.5709	12.6243	12.5233	11.9209	12.7601	-1.8243	7.00173e-07	8.68347e-06	11.1151	10.2534	11.3727	10.7653	10.9248	12.2323	11.6492	12.634	12.3022	12.7934	13.1183	-1.59497	4.97971e-10	1.34075e-07
STAP2	Down	5.93802	4.4185	4.15948	3.81929	6.28314	7.19786	8.12984	7.8352	7.73672	7.69597	6.98928	6.86947	-1.80595	0.000155999	0.000851417	6.28789	5.59796	6.15967	6.19926	6.48546	7.96153	7.95769	7.17106	7.2486	7.55183	8.03798	-1.53461	1.27133e-11	5.94545e-09
PHYHD1	Down	7.8225	7.14623	7.82425	7.74071	8.23891	9.15376	10.0923	10.1838	10.3826	9.69074	9.98059	8.35875	-1.77936	2.83356e-07	4.01468e-06	8.30137	8.90935	7.80772	6.14814	8.83177	8.98057	9.50784	9.49861	9.06223	10.1077	10.1684	-1.35699	0.000379278	0.00977647
TCF21	Down	2.65311	3.72583	3.06707	3.91889	4.52137	4.61394	6.34503	5.24499	5.45508	5.94257	5.26857	4.96899	-1.76089	3.77891e-06	3.67661e-05	4.56954	4.67973	4.47531	4.48009	4.49053	6.09825	7.09942	6.19068	5.48956	6.03114	6.45787	-1.81847	7.20542e-10	1.82761e-07
TNXB	Down	5.63431	6.07146	5.95778	5.56717	6.6678	7.86378	8.56438	7.99209	8.23397	7.99376	8.56325	8.21894	-1.74281	7.96435e-07	9.65126e-06	7.38488	6.43874	6.91571	5.7963	7.61548	8.52337	8.87822	8.61249	8.19194	8.56054	8.03185	-1.533	9.02495e-08	1.36423e-05
P4HA1	Down	9.18717	8.77225	8.15828	10.3759	8.46124	8.15381	10.4962	10.4987	10.606	11.2148	11.7317	9.28411	-1.73151	2.61341e-05	0.000189444	6.50764	7.35202	7.95534	8.23841	6.71173	9.20743	9.01654	10.0342	9.28672	9.31093	10.5874	-2.18881	5.6923e-10	1.49448e-07
LOC117016320	Down	1.04127	0	0	1.59354	3.34371	3.2939	4.33034	2.55047	4.1978	3.56121	2.45153	3.93244	-1.72934	0.019313	0.0470988	1.98794	2.21686	1.55151	4.73231	2.67126	5.44182	4.37359	4.60676	5.26678	5.07656	5.73784	-2.11568	0.000153533	0.004984
FNDC1	Down	5.20842	6.21693	5.59835	4.7128	5.04581	5.21759	7.54991	6.85368	6.87473	7.04143	7.54651	6.14071	-1.68451	3.14406e-08	6.13931e-07	4.30664	3.78354	5.41012	4.68527	5.59793	5.64384	5.68115	5.98431	6.00482	6.23304	5.93463	-1.04252	0.00085531	0.017486
LOC117029510	Down	2.65311	1.60334	2.05768	1.59354	1.90521	2.55903	3.84618	3.28464	4.1978	3.42272	2.66992	3.4342	-1.67459	0.00153512	0.00584197	3.15563	3.33943	2.28169	3.69351	3.55332	4.36456	5.15081	4.28522	4.41664	4.28946	4.05297	-1.2762	0.000830574	0.0171206
FJX1	Down	4.07645	4.27398	5.20356	3.81929	4.27085	4.42969	6.08554	5.24499	6.45542	6.04055	6.14427	5.98693	-1.66931	1.47646e-08	3.22332e-07	5.65665	5.0412	5.4742	5.92335	5.74963	6.00349	7.30238	6.66215	6.57418	6.53423	6.08428	-1.00998	0.000166144	0.0053127
GADD45G	Down	9.22847	7.22697	8.15828	7.99579	8.85544	9.49047	10.2501	9.46834	11.1818	9.87632	10.557	10.0358	-1.64926	5.1274e-06	4.77876e-05	7.13376	7.28609	7.22597	6.66701	6.88559	8.90393	8.14027	7.21898	8.7893	8.40665	10.6487	-2.05266	4.66575e-06	0.000320288
TAT	Down	14.3768	14.7503	14.8609	15.6167	15.3556	14.1302	16.4778	16.2522	16.7134	16.6142	16.7466	16.5144	-1.62167	1.51002e-11	8.06876e-10	15.0135	14.7016	14.1704	15.5094	14.7799	16.1163	15.749	16.3749	16.1937	16.4377	16.7325	-1.39817	1.60119e-09	3.47273e-07
UBXN10	Down	3.39539	6.00433	3.06707	4.33414	4.6843	4.21841	2.53088	4.66057	7.70883	5.60103	6.33208	6.00707	-1.59374	0.0113808	0.030694	2.30906	3.20317	2.28169	2.80092	3.65931	5.20684	4.62498	4.13344	6.22744	4.51281	6.10777	-2.56206	2.3775e-07	3.06719e-05
LOC117019483	Down	8.56902	8.78231	9.3663	9.45785	8.74898	9.67277	10.3984	10.8366	10.7574	10.4164	11.2167	10.3652	-1.54193	4.99233e-11	2.25284e-09	8.05543	9.33319	9.37586	7.61667	7.77135	10.3212	11.2477	9.9879	10.468	10.0118	9.70073	-1.74823	1.39882e-06	0.00012535
CSRNP1	Down	6.25023	5.69937	5.28384	3.91889	5.70741	5.92353	7.2299	6.29888	7.6804	7.31051	6.83967	7.05506	-1.52832	2.98734e-06	3.02235e-05	6.13388	6.7993	5.4742	7.61039	6.05166	7.7876	7.06794	7.47725	7.21778	7.39227	8.50866	-1.05824	0.00367761	0.0444552
NNMT	Down	10.8429	11.714	11.5214	11.099	10.3958	11.4712	13.0458	13.1038	12.5146	12.9209	12.7794	11.6955	-1.50593	1.7676e-08	3.73772e-07	8.49174	8.26872	9.52323	4.24082	6.4998	10.6206	9.89772	9.29232	11.1253	9.67493	10.4868	-2.07667	0.00399225	0.0471912
PPP1R10	Down	7.17886	7.84754	6.87015	8.40513	8.46872	7.50816	9.00912	8.90111	9.29389	9.61326	8.79287	9.94731	-1.49104	6.53558e-07	8.20334e-06	8.86963	8.73809	8.54211	9.41246	9.09758	10.5204	9.91699	9.93292	9.54026	9.3811	10.7371	-1.12541	1.25479e-05	0.000703292
TMEM132A	Down	6.79489	5.41915	6.00592	5.91953	7.01268	7.4768	8.51246	7.94167	8.76414	7.71835	7.88882	6.94451	-1.47259	4.45731e-05	0.000296896	7.16392	7.66247	7.07917	7.7311	8.11659	8.76279	8.85996	8.72298	8.13259	8.20263	8.8386	-1.0174	5.06722e-06	0.000340049
LOC117025477	Down	5.43702	4.83386	5.68959	4.59728	5.75709	4.42969	6.63594	6.46677	6.61415	6.35808	7.04894	6.66914	-1.45662	5.14209e-08	9.30662e-07	5.47612	6.61019	5.83303	5.20215	5.92987	6.94198	8.13015	6.67596	6.99354	6.3726	6.42083	-1.18376	0.000742458	0.0158093
SOCS2	Down	5.40135	7.0385	5.43214	5.18242	4.27085	6.23602	8.09999	7.52859	7.90589	6.64957	6.24973	5.72032	-1.43153	0.00186262	0.00686781	5.73909	6.01913	6.07954	7.42954	5.57103	7.69208	7.94041	8.22356	7.54192	8.23435	8.38909	-1.70238	8.67676e-08	1.32498e-05
GRIK5	Down	2.65311	1.01381	1.63634	3.18135	2.2206	2.55903	2.53088	4.76737	3.72769	3.26952	3.02714	3.17405	-1.4183	0.0147139	0.0379389	0.991974	1.49795	1.55151	0.889625	1.48024	1.06273	4.15136	2.55282	2.66837	3.11107	3.13737	-2.30381	0.00342873	0.0425905
GYPC	Down	4.24692	3.72583	4.24219	4.96663	5.30155	5.39583	6.6634	4.95982	6.68742	5.66387	5.99048	6.17672	-1.39354	0.000125622	0.000709552	5.5692	5.77663	5.53555	6.00224	5.92987	7.18805	6.70844	6.72988	6.82654	6.63273	6.58051	-1.02716	2.89125e-08	4.75468e-06
CSF1	Down	8.00589	7.6784	7.34271	7.48851	8.13001	7.50038	9.25689	9.15334	8.80422	9.56469	8.94193	8.56644	-1.36742	9.84774e-11	4.1029e-09	7.42694	8.78658	8.09436	8.58123	7.91736	9.51713	9.74854	8.74933	9.54648	8.65341	9.83526	-1.174	2.84081e-05	0.00138029
SOCS1	Down	4.60152	3.93256	4.98081	4.33414	4.04951	4.21841	6.39504	5.4189	6.61415	5.66387	3.55187	4.79455	-1.35921	0.00182058	0.00673792	3.79241	5.36236	4.80927	5.29907	4.30702	5.97879	5.91139	5.00692	6.50779	5.02912	6.51171	-1.14126	0.00241368	0.0342376
ARL5C	Down	1.04127	3.19438	2.38337	2.81838	2.6985	2.29705	3.11217	4.41985	2.83267	4.35383	3.65785	3.30998	-1.35103	0.00874717	0.0246907	3.79241	0.935235	1.96231	2.61263	2.67126	4.02186	4.56612	4.21133	3.25873	4.28946	3.84499	-1.57202	0.00220116	0.0321997
LOC117036194	Down	6.78108	5.2362	4.77398	6.48844	5.98264	5.3619	7.69005	7.39338	6.88723	7.20882	7.24022	7.03558	-1.33731	2.23182e-05	0.000165125	4.62841	4.87176	3.95273	6.59248	4.30702	7.18805	6.5655	5.57685	6.75679	6.31443	7.27384	-1.52085	0.000753878	0.0159122
CCL16	Down	7.54856	8.0663	7.81752	5.6273	7.46533	7.94623	9.82823	8.53227	8.36926	9.05972	8.68105	7.03558	-1.2231	0.00255382	0.00896659	6.84202	6.0981	6.9943	7.47174	5.97162	8.09965	6.15053	8.43718	7.22813	8.55637	7.91683	-1.14967	0.00273666	0.0371671
CLYBL	Down	7.91394	7.33109	8.17416	7.90761	7.86139	8.6589	9.0435	9.2347	8.95425	9.51015	9.42164	9.17706	-1.2101	1.15262e-08	2.62529e-07	8.52311	7.70093	8.98579	7.79896	7.65445	9.64035	8.9916	8.99484	9.49813	9.2656	9.00427	-1.02385	7.33976e-05	0.00282364
GPC1	Down	5.20842	7.29409	5.68959	5.09994	8.00708	8.16369	8.50109	7.87157	8.59166	7.9055	8.96017	7.39788	-1.20209	0.0127737	0.0338115	6.00652	7.23459	7.70464	7.29502	6.19953	7.86376	8.36841	8.06477	8.2641	8.22386	7.82057	-1.08966	0.000103433	0.00364207
RASL11A	Down	5.80783	5.51873	7.10926	5.22196	6.90662	6.50833	7.50506	7.22557	7.38687	7.11073	7.76385	7.8184	-1.15491	0.000211619	0.00110073	6.72552	7.09717	6.82032	7.52614	7.52724	8.95863	9.50392	8.44929	7.76439	7.41089	9.29781	-1.58088	4.65435e-06	0.000320288
PLA2G5	Down	4.93665	4.02578	3.65515	3.7123	5.62954	4.92404	5.42819	5.57408	6.2959	5.80994	4.09523	6.36018	-1.11601	0.00835178	0.0237662	3.98491	4.19628	4.41128	6.29637	2.67126	7.98652	6.5504	5.04995	8.05334	6.46462	8.68304	-2.80756	0.000190712	0.0058526
MPND	Down	5.86132	5.27469	4.46517	5.40486	6.88444	6.87598	8.31876	7.2349	6.68742	6.63396	6.9057	5.94577	-1.11522	0.0108913	0.0296447	6.65649	4.8261	7.07917	6.13069	5.16607	9.33696	8.12506	8.21885	8.96041	8.68436	8.16662	-2.46275	3.1879e-11	1.28937e-08
GOT1	Down	12.0608	11.9726	12.2606	12.702	13.2198	13.3496	13.5617	13.5555	14.3151	13.3057	13.5542	14.2286	-1.10799	7.61595e-05	0.000467853	11.45	10.8362	12.1632	13.0558	11.6581	13.4976	13.1388	13.1022	12.9203	13.5588	15.009	-1.7082	3.44965e-05	0.00159827
ADAMTS1	Down	5.40135	4.83386	5.62941	4.59728	5.75709	4.92404	5.98026	5.95917	6.79741	6.06403	6.05009	6.59122	-1.04446	0.00012633	0.000712833	5.73909	5.45528	6.21697	6.05869	6.2513	7.47085	6.78786	7.23772	6.05217	6.42851	7.41239	-1.0242	0.000280512	0.00771666

## Sheet: Table S9 
Table S9 The time model results of DEAeq2 reveal genes that exhibit lineage-specific regulation across different physiological stages.
Gene_name	PhaseHvsN.LineageLN	PhaseWvsH.LineageLN	padj_HvsN	padj_WvsH	padj_LRT	pattern
AAGAB	-0.449334	-0.292508	0.0285548	0.0285548	0.0285548	Both_Neg
ABCA5	-0.696812	-0.296209	0.0340466	0.0340466	0.0340466	Both_Neg
ABCE1	-0.816401	-0.41158	0.000818796	0.000818796	0.000818796	Both_Neg
ABHD13	-0.382518	-0.398923	0.0432963	0.0432963	0.0432963	Both_Neg
ABHD15	-0.518049	-0.0681942	0.0103719	0.0103719	0.0103719	Both_Neg
ABITRAM	-0.540031	-0.0956672	0.00602678	0.00602678	0.00602678	Both_Neg
ABLIM3	-0.559729	-0.421152	0.00672439	0.00672439	0.00672439	Both_Neg
ABRAXAS1	-0.841275	-0.0850699	0.00743881	0.00743881	0.00743881	Both_Neg
ACE	-1.36134	-0.616828	0.0275715	0.0275715	0.0275715	Both_Neg
ACTL6B	-1.85683	-0.19046	0.013749	0.013749	0.013749	Both_Neg
ACTR3	-0.482697	-0.0728171	0.00157819	0.00157819	0.00157819	Both_Neg
ADAT1	-0.956271	-0.466357	0.000307834	0.000307834	0.000307834	Both_Neg
ADCY1	-2.15134	-0.926235	6.15833e-05	6.15833e-05	6.15833e-05	Both_Neg
ADCY10	-1.16185	-0.0427529	0.0371191	0.0371191	0.0371191	Both_Neg
ADCYAP1	-3.10091	-2.36427	0.0464628	0.0464628	0.0464628	Both_Neg
ADNP	-0.363731	-0.0115922	0.0117365	0.0117365	0.0117365	Both_Neg
ADNP2	-0.410832	-0.0692101	0.0375515	0.0375515	0.0375515	Both_Neg
ADTRP	-0.866559	-0.587615	0.00355014	0.00355014	0.00355014	Both_Neg
AFM	-2.13385	-0.639913	1.80899e-07	1.80899e-07	1.80899e-07	Both_Neg
AGPAT5	-0.470277	-0.564358	0.00246536	0.00246536	0.00246536	Both_Neg
AGPS	-0.727629	-0.164195	0.000115424	0.000115424	0.000115424	Both_Neg
AGTPBP1	-1.11912	-0.778661	0.00182482	0.00182482	0.00182482	Both_Neg
AHCYL1	-0.690903	-0.188874	5.46315e-08	5.46315e-08	5.46315e-08	Both_Neg
AHNAK2	-2.01864	-1.24928	0.00144594	0.00144594	0.00144594	Both_Neg
AHSP	-1.75423	-0.768634	0.0397137	0.0397137	0.0397137	Both_Neg
AIG1	-0.798394	-0.344659	0.0220794	0.0220794	0.0220794	Both_Neg
AK5	-0.699476	-0.525765	0.00978972	0.00978972	0.00978972	Both_Neg
AKAP11	-0.57809	-0.200574	0.0274141	0.0274141	0.0274141	Both_Neg
AKAP12	-0.93056	-0.229039	0.000574579	0.000574579	0.000574579	Both_Neg
ALDH18A1	-0.975749	-0.646382	0.00601987	0.00601987	0.00601987	Both_Neg
ALG12	-0.682194	-0.232504	0.0111428	0.0111428	0.0111428	Both_Neg
ALG2	-0.839069	-0.543975	2.1095e-05	2.1095e-05	2.1095e-05	Both_Neg
ALG5	-0.79399	-0.199843	3.59993e-05	3.59993e-05	3.59993e-05	Both_Neg
ALG8	-0.486443	-0.162853	0.0457684	0.0457684	0.0457684	Both_Neg
ALG9	-0.337888	-0.089614	0.0438769	0.0438769	0.0438769	Both_Neg
AMTN	-2.97967	-2.44166	2.21621e-05	2.21621e-05	2.21621e-05	Both_Neg
AMZ2	-0.725042	-0.103147	0.0117062	0.0117062	0.0117062	Both_Neg
ANAPC5	-0.620588	-0.285283	0.02187	0.02187	0.02187	Both_Neg
ANGEL2	-0.51307	-0.119599	0.00794298	0.00794298	0.00794298	Both_Neg
ANKIB1	-0.530364	-0.339453	0.00672863	0.00672863	0.00672863	Both_Neg
ANKLE1	-1.4538	-0.712668	6.2638e-05	6.2638e-05	6.2638e-05	Both_Neg
ANKRA2	-0.790726	-0.295975	0.00036984	0.00036984	0.00036984	Both_Neg
ANKRD34B	-1.57971	-0.544182	1.4255e-06	1.4255e-06	1.4255e-06	Both_Neg
ANKRD49	-0.451595	-0.534231	0.0202996	0.0202996	0.0202996	Both_Neg
ANO10	-0.695985	-0.246671	0.00221684	0.00221684	0.00221684	Both_Neg
ANP32E	-0.614387	-0.174511	0.00665527	0.00665527	0.00665527	Both_Neg
ANXA7	-0.500582	-0.0501416	0.000314761	0.000314761	0.000314761	Both_Neg
ANXA9	-1.65231	-0.830545	0.000932121	0.000932121	0.000932121	Both_Neg
AP1AR	-0.598555	-0.0671691	0.000634337	0.000634337	0.000634337	Both_Neg
AP3B1	-0.429382	-0.0554263	0.0262173	0.0262173	0.0262173	Both_Neg
AP3M1	-0.430986	-0.594249	0.00332848	0.00332848	0.00332848	Both_Neg
AP3S1	-0.764067	-0.0503237	0.000339402	0.000339402	0.000339402	Both_Neg
AP5Z1	-0.523486	-0.196577	0.035074	0.035074	0.035074	Both_Neg
APEX2	-0.961069	-0.743967	2.2174e-05	2.2174e-05	2.2174e-05	Both_Neg
API5	-0.37656	-0.162778	0.0439032	0.0439032	0.0439032	Both_Neg
APIP	-0.469267	-0.309233	0.0488462	0.0488462	0.0488462	Both_Neg
APOH	-0.414862	-0.0729351	0.00734723	0.00734723	0.00734723	Both_Neg
APPBP2	-0.531999	-0.112461	0.0167038	0.0167038	0.0167038	Both_Neg
APPL1	-0.958819	-0.40167	5.43636e-05	5.43636e-05	5.43636e-05	Both_Neg
APPL2	-0.618054	-0.0186758	0.00132572	0.00132572	0.00132572	Both_Neg
ARCN1	-0.335548	-0.0655655	0.046202	0.046202	0.046202	Both_Neg
ARFGAP3	-0.792068	-0.175627	5.87159e-06	5.87159e-06	5.87159e-06	Both_Neg
ARFGEF1	-0.520653	-0.301073	0.00946837	0.00946837	0.00946837	Both_Neg
ARFIP1	-0.725222	-0.475559	4.89202e-05	4.89202e-05	4.89202e-05	Both_Neg
ARHGAP15	-0.937912	-0.165296	0.0435854	0.0435854	0.0435854	Both_Neg
ARHGAP29	-0.715381	-0.0842484	0.000755071	0.000755071	0.000755071	Both_Neg
ARHGEF28	-0.79061	-0.709029	0.00560774	0.00560774	0.00560774	Both_Neg
ARHGEF37	-0.831389	-0.273255	0.0122319	0.0122319	0.0122319	Both_Neg
ARL1	-0.859332	-0.124346	3.40095e-06	3.40095e-06	3.40095e-06	Both_Neg
ARL3	-0.691499	-0.0446131	0.00961015	0.00961015	0.00961015	Both_Neg
ARMC1	-0.414289	-0.301878	0.0246565	0.0246565	0.0246565	Both_Neg
ARMC12	-1.48728	-0.549826	0.00187364	0.00187364	0.00187364	Both_Neg
ARMC8	-0.402195	-0.217521	0.0245477	0.0245477	0.0245477	Both_Neg
ARNT2	-2.46646	-0.954714	0.00333408	0.00333408	0.00333408	Both_Neg
ARPC1A	-0.369286	-0.154433	0.00742022	0.00742022	0.00742022	Both_Neg
ARV1	-0.783122	-0.403988	0.000848428	0.000848428	0.000848428	Both_Neg
ASAP2	-0.68067	-0.108665	0.0164423	0.0164423	0.0164423	Both_Neg
ASAP3	-0.4998	-0.0393744	0.0432268	0.0432268	0.0432268	Both_Neg
ASCC1	-0.692102	-0.0663037	0.00212891	0.00212891	0.00212891	Both_Neg
ASF1A	-0.666034	-0.620897	0.00107815	0.00107815	0.00107815	Both_Neg
ATAD1	-0.558463	-0.137792	5.77589e-06	5.77589e-06	5.77589e-06	Both_Neg
ATF2	-0.507103	-0.155691	0.00661541	0.00661541	0.00661541	Both_Neg
ATF7IP	-0.524828	-0.0584998	0.0240306	0.0240306	0.0240306	Both_Neg
ATG4C	-0.579375	-0.271087	0.00483948	0.00483948	0.00483948	Both_Neg
ATL2	-0.166024	-0.392772	0.0162381	0.0162381	0.0162381	Both_Neg
ATP2C2	-1.55924	-0.840175	0.000108855	0.000108855	0.000108855	Both_Neg
ATP8A1	-0.705368	-0.128137	0.0477943	0.0477943	0.0477943	Both_Neg
ATP8B1	-0.709101	-0.150962	0.000107135	0.000107135	0.000107135	Both_Neg
ATR	-0.547008	-0.214898	0.0483719	0.0483719	0.0483719	Both_Neg
ATXN7L1	-1.06829	-0.614788	0.000409721	0.000409721	0.000409721	Both_Neg
AZI2	-0.524574	-0.183411	0.00221576	0.00221576	0.00221576	Both_Neg
AZIN1	-0.70147	-0.225	2.85541e-05	2.85541e-05	2.85541e-05	Both_Neg
AZIN2	-1.00328	-0.660016	0.0260768	0.0260768	0.0260768	Both_Neg
B4GALT7	-0.481646	-0.298033	0.0232025	0.0232025	0.0232025	Both_Neg
BABAM2	-0.385311	-0.061618	0.0460361	0.0460361	0.0460361	Both_Neg
BAG4	-0.494739	-0.123046	0.0329794	0.0329794	0.0329794	Both_Neg
BAIAP2L1	-0.512261	-0.163775	0.00128569	0.00128569	0.00128569	Both_Neg
BBIP1	-0.810456	-0.278643	0.000585675	0.000585675	0.000585675	Both_Neg
BBS10	-1.00572	-0.492454	8.59591e-05	8.59591e-05	8.59591e-05	Both_Neg
BCLAF3	-1.05014	-0.240811	0.00247836	0.00247836	0.00247836	Both_Neg
BET1	-1.09212	-0.606185	2.74967e-05	2.74967e-05	2.74967e-05	Both_Neg
BICRAL	-0.439285	-0.116202	0.0203304	0.0203304	0.0203304	Both_Neg
BIRC2	-0.590788	-0.0563778	0.00173538	0.00173538	0.00173538	Both_Neg
BIRC3	-0.657827	-0.0548865	0.0461784	0.0461784	0.0461784	Both_Neg
BLOC1S4	-0.368504	-0.337763	0.034487	0.034487	0.034487	Both_Neg
[truncated: 3,708 more rows]

## Sheet: Table S10
Table S10 GO terms enriched in CE lineage (Torpidvs active)
[truncated: 83 more rows]

## Sheet: Table S11
Table S11 GO terms enriched in NE lineage (Torpidvs active)
[truncated: 35 more rows]

[truncated: 13 more sheets: Table S12, Table S13, Table S14, Table S15(Both_Pos) , Table S15(Both_Neg) , Table S15(HvsN_Only_Pos) , Table S15(WvsH_Only_Pos), Table S16, Table S17, Table S18, Table S19, Table S20(Both_Pos) , Table S20(Both_Neg) ]
